# Supplementary material for: Carbon Dioxide Concentration Mechanisms in Natural Populations of Marine Diatoms: Insights From Tara Oceans
Source: Front Plant Sci. 2021 Apr 30;12:657821. doi: 10.3389/fpls.2021.657821 (PMC8119650; doi:10.3389/fpls.2021.657821)
Supplement: Supplementary Table 1 — Sequences used in the current work. (A) List of Pfam models. (B) MATOU-v1 unigenes from diatoms coding for the five analyzed enzymes. (C) Sequences used for Supplementary Figure 1A. (D) Sequences and alignments used for Supplementary Figure 1B. (E) Sequences and alignments used for Supplementary Figure 1C. (F) Sequences used for Supplementary Figure 2. [file Table_1.XLSX]

## Sheet: Overview
Supplementary Table S1: Sequences used in the current work.
	Sheet 1:	List of Pfam domains used in the current work
	Sheet 2:	List of MATOU-v1 sequences from diatoms coding for the 5 analysed enzymes
	Sheet 3:	List of sequences used for Supplementary Figure S1A
	Sheet 4:	List of sequences and aligments used for Supplementary Figure S1B
	Sheet 5:	List of sequences and aligments used for Supplementary Figure S1C
	Sheet 6:	List of sequences used for Supplementary Figure S2

## Sheet: Pfam list
Pathway	pfamAcc	NAME	DESCRIPTION
CbbX and homologous	PF00004	AAA	ATPase family associated with various cellular activities
PEPC	PF00311	PEPcase	Phosphoenolpyruvate carboxylase
PEPCK	PF01293	PEPCK_ATP	Phosphoenolpyruvate carboxykinase
ME	PF00390	malic	Malic enzyme N-terminal domain
ME	PF03949	Malic_M	Malic enzyme, NAD binding domain
CA_alpha	PF00194	Carb_anhydrase	Eukaryotic-type carbonic anhydrase
CA_beta	PF00484	Pro_CA	Carbonic anhydrase
CA_gamma	PF00132	Hexapep	Bacterial transferase hexapeptide
CA_delta	PF10563	CA_like	Putative carbonic anhydrase
CA_zeta	PF18484	CDCA	Cadmium carbonic anhydrase repeat
CA_theta	PF18599	LCIB_C_CA	Limiting CO2-inducible proteins B/C beta carbonic anhydrases
CA_iota and homologous	PF08332	CaMKII_AD	Calcium/calmodulin dependent protein kinase II association domain
Photosystem II	PF01716	MSP	Manganese-stabilising protein / photosystem II polypeptide
Photosystem II	PF05757	PsbQ	Oxygen evolving enhancer protein 3 (PsbQ)
Photosystem II	PF06514	PsbU	Photosystem II 12 kDa extrinsic protein (PsbU)
Photosystem II	PF05151	PsbM	Photosystem II reaction centre M protein (PsbM)
Ribosomal proteins	PF10780	MRP_L53	39S ribosomal protein L53/MRP-L53
Ribosomal proteins	PF16121	40S_S4_C	40S ribosomal protein S4 C-terminus
Ribosomal proteins	PF16122	40S_SA_C	40S ribosomal protein SA C-terminus
Ribosomal proteins	PF00428	Ribosomal_60s	60s Acidic ribosomal protein
Ribosomal proteins	PF14374	Ribos_L4_asso_C	60S ribosomal protein L4 C-terminal domain
Ribosomal proteins	PF00900	Ribosomal_S4e	Ribosomal family S4e
Ribosomal proteins	PF00827	Ribosomal_L15e	Ribosomal L15
Ribosomal proteins	PF14204	Ribosomal_L18_c	Ribosomal L18 C-terminal region
Ribosomal proteins	PF01776	Ribosomal_L22e	Ribosomal L22e protein family
Ribosomal proteins	PF01386	Ribosomal_L25p	Ribosomal L25p family
Ribosomal proteins	PF01016	Ribosomal_L27	Ribosomal L27 protein
Ribosomal proteins	PF01777	Ribosomal_L27e	Ribosomal L27e protein family
Ribosomal proteins	PF00830	Ribosomal_L28	Ribosomal L28 family
Ribosomal proteins	PF01778	Ribosomal_L28e	Ribosomal L28e protein family
Ribosomal proteins	PF00831	Ribosomal_L29	Ribosomal L29 protein
Ribosomal proteins	PF01779	Ribosomal_L29e	Ribosomal L29e protein family
Ribosomal proteins	PF08079	Ribosomal_L30_N	Ribosomal L30 N-terminal domain
Ribosomal proteins	PF01783	Ribosomal_L32p	Ribosomal L32p protein family
Ribosomal proteins	PF01780	Ribosomal_L37ae	Ribosomal L37ae protein family
Ribosomal proteins	PF01781	Ribosomal_L38e	Ribosomal L38e protein family
Ribosomal proteins	PF00832	Ribosomal_L39	Ribosomal L39 protein
Ribosomal proteins	PF01020	Ribosomal_L40e	Ribosomal L40e family
Ribosomal proteins	PF00673	Ribosomal_L5_C	ribosomal L5P family C-terminus
Ribosomal proteins	PF00829	Ribosomal_L21p	Ribosomal prokaryotic L21 protein
Ribosomal proteins	PF00466	Ribosomal_L10	Ribosomal protein L10
Ribosomal proteins	PF03946	Ribosomal_L11_N	Ribosomal protein L11, N-terminal domain
Ribosomal proteins	PF00298	Ribosomal_L11	Ribosomal protein L11, RNA binding domain
Ribosomal proteins	PF00572	Ribosomal_L13	Ribosomal protein L13
Ribosomal proteins	PF01294	Ribosomal_L13e	Ribosomal protein L13e
Ribosomal proteins	PF01929	Ribosomal_L14e	Ribosomal protein L14
Ribosomal proteins	PF00238	Ribosomal_L14	Ribosomal protein L14p/L23e
Ribosomal proteins	PF00252	Ribosomal_L16	Ribosomal protein L16p/L10e
Ribosomal proteins	PF01196	Ribosomal_L17	Ribosomal protein L17
Ribosomal proteins	PF01245	Ribosomal_L19	Ribosomal protein L19
Ribosomal proteins	PF01280	Ribosomal_L19e	Ribosomal protein L19e
Ribosomal proteins	PF00687	Ribosomal_L1	Ribosomal protein L1p/L10e family
Ribosomal proteins	PF00453	Ribosomal_L20	Ribosomal protein L20
Ribosomal proteins	PF01157	Ribosomal_L21e	Ribosomal protein L21e
Ribosomal proteins	PF00237	Ribosomal_L22	Ribosomal protein L22p/L17e
Ribosomal proteins	PF00276	Ribosomal_L23	Ribosomal protein L23
Ribosomal proteins	PF03939	Ribosomal_L23eN	Ribosomal protein L23, N-terminal domain
Ribosomal proteins	PF01246	Ribosomal_L24e	Ribosomal protein L24e
Ribosomal proteins	PF00297	Ribosomal_L3	Ribosomal protein L3
Ribosomal proteins	PF00327	Ribosomal_L30	Ribosomal protein L30p/L7e
Ribosomal proteins	PF01197	Ribosomal_L31	Ribosomal protein L31
Ribosomal proteins	PF01198	Ribosomal_L31e	Ribosomal protein L31e
Ribosomal proteins	PF01655	Ribosomal_L32e	Ribosomal protein L32
Ribosomal proteins	PF00471	Ribosomal_L33	Ribosomal protein L33
Ribosomal proteins	PF00468	Ribosomal_L34	Ribosomal protein L34
Ribosomal proteins	PF01199	Ribosomal_L34e	Ribosomal protein L34e
Ribosomal proteins	PF01632	Ribosomal_L35p	Ribosomal protein L35
Ribosomal proteins	PF01247	Ribosomal_L35Ae	Ribosomal protein L35Ae
Ribosomal proteins	PF00444	Ribosomal_L36	Ribosomal protein L36
Ribosomal proteins	PF01158	Ribosomal_L36e	Ribosomal protein L36e
Ribosomal proteins	PF01907	Ribosomal_L37e	Ribosomal protein L37e
Ribosomal proteins	PF00573	Ribosomal_L4	Ribosomal protein L4/L1 family
Ribosomal proteins	PF05162	Ribosomal_L41	Ribosomal protein L41
Ribosomal proteins	PF00935	Ribosomal_L44	Ribosomal protein L44
Ribosomal proteins	PF00281	Ribosomal_L5	Ribosomal protein L5
Ribosomal proteins	PF00347	Ribosomal_L6	Ribosomal protein L6
Ribosomal proteins	PF03868	Ribosomal_L6e_N	Ribosomal protein L6, N-terminal domain
Ribosomal proteins	PF01159	Ribosomal_L6e	Ribosomal protein L6e
Ribosomal proteins	PF00542	Ribosomal_L12	Ribosomal protein L7/L12 C-terminal domain
Ribosomal proteins	PF16320	Ribosomal_L12_N	Ribosomal protein L7/L12 dimerisation domain
Ribosomal proteins	PF01248	Ribosomal_L7Ae	Ribosomal protein L7Ae/L30e/S12e/Gadd45 family
Ribosomal proteins	PF03948	Ribosomal_L9_C	Ribosomal protein L9, C-terminal domain
Ribosomal proteins	PF01281	Ribosomal_L9_N	Ribosomal protein L9, N-terminal domain
Ribosomal proteins	PF00338	Ribosomal_S10	Ribosomal protein S10p/S20e
Ribosomal proteins	PF00411	Ribosomal_S11	Ribosomal protein S11
Ribosomal proteins	PF00164	Ribosom_S12_S23	Ribosomal protein S12/S23
Ribosomal proteins	PF00416	Ribosomal_S13	Ribosomal protein S13/S18
Ribosomal proteins	PF00253	Ribosomal_S14	Ribosomal protein S14p/S29e
Ribosomal proteins	PF00312	Ribosomal_S15	Ribosomal protein S15
Ribosomal proteins	PF00886	Ribosomal_S16	Ribosomal protein S16
Ribosomal proteins	PF00366	Ribosomal_S17	Ribosomal protein S17
Ribosomal proteins	PF01084	Ribosomal_S18	Ribosomal protein S18
Ribosomal proteins	PF00203	Ribosomal_S19	Ribosomal protein S19
Ribosomal proteins	PF01090	Ribosomal_S19e	Ribosomal protein S19e
Ribosomal proteins	PF00318	Ribosomal_S2	Ribosomal protein S2
Ribosomal proteins	PF01649	Ribosomal_S20p	Ribosomal protein S20
Ribosomal proteins	PF01165	Ribosomal_S21	Ribosomal protein S21
Ribosomal proteins	PF01249	Ribosomal_S21e	Ribosomal protein S21e
Ribosomal proteins	PF01282	Ribosomal_S24e	Ribosomal protein S24e
Ribosomal proteins	PF01283	Ribosomal_S26e	Ribosomal protein S26e
Ribosomal proteins	PF01667	Ribosomal_S27e	Ribosomal protein S27
Ribosomal proteins	PF01599	Ribosomal_S27	Ribosomal protein S27a
Ribosomal proteins	PF01200	Ribosomal_S28e	Ribosomal protein S28e
Ribosomal proteins	PF00189	Ribosomal_S3_C	Ribosomal protein S3, C-terminal domain
Ribosomal proteins	PF04758	Ribosomal_S30	Ribosomal protein S30
Ribosomal proteins	PF00163	Ribosomal_S4	Ribosomal protein S4/S9 N-terminal domain
Ribosomal proteins	PF03719	Ribosomal_S5_C	Ribosomal protein S5, C-terminal domain
Ribosomal proteins	PF00333	Ribosomal_S5	Ribosomal protein S5, N-terminal domain
Ribosomal proteins	PF01250	Ribosomal_S6	Ribosomal protein S6
Ribosomal proteins	PF01092	Ribosomal_S6e	Ribosomal protein S6e
Ribosomal proteins	PF01251	Ribosomal_S7e	Ribosomal protein S7e
Ribosomal proteins	PF00177	Ribosomal_S7	Ribosomal protein S7p/S5e
Ribosomal proteins	PF00410	Ribosomal_S8	Ribosomal protein S8
Ribosomal proteins	PF01201	Ribosomal_S8e	Ribosomal protein S8e
Ribosomal proteins	PF00380	Ribosomal_S9	Ribosomal protein S9/S16
Ribosomal proteins	PF14693	Ribosomal_TL5_C	Ribosomal protein TL5, C-terminal domain
Ribosomal proteins	PF00828	Ribosomal_L27A	Ribosomal proteins 50S-L15, 50S-L18e, 60S-L27A
Ribosomal proteins	PF01775	Ribosomal_L18A	Ribosomal proteins 50S-L18Ae/60S-L20/60S-L18A
Ribosomal proteins	PF03947	Ribosomal_L2_C	Ribosomal Proteins L2, C-terminal domain
Ribosomal proteins	PF00181	Ribosomal_L2	Ribosomal Proteins L2, RNA binding domain
Ribosomal proteins	PF16906	Ribosomal_L26	Ribosomal proteins L26 eukaryotic, L24P archaeal
Ribosomal proteins	PF08069	Ribosomal_S13_N	Ribosomal S13/S15 N-terminal domain
Ribosomal proteins	PF00833	Ribosomal_S17e	Ribosomal S17
Ribosomal proteins	PF01015	Ribosomal_S3Ae	Ribosomal S3Ae family
Ribosomal proteins	PF16205	Ribosomal_S17_N	Ribosomal_S17 N-terminal
Ribosomal proteins	PF03297	Ribosomal_S25	S25 ribosomal protein
Ribosomal proteins	PF02482	Ribosomal_S30AE	Sigma 54 modulation protein / S30EA ribosomal protein
Ribosomal proteins	PF16321	Ribosom_S30AE_C	Sigma 54 modulation/S30EA ribosomal protein C terminus

## Sheet: Diatom CCM MATOU-v1
# Tara Oceans unigenes analysed in the current work. The identifiers, sequences and functional and taxonomic assignations are displayed. Abbreviations: carbonic anhydrase (CA), Rubisco activase (CbbX), malic enzyme (ME), phosphoenolpyruvate carboxylase (PEPC), and phosphoenolpyruvate carboxykinase (PEPCK).
Unigene_identifier	Enzyme	Taxonomy	Sequence
MATOU-v1_101403992	CA_alpha	Bacillariophyta;Coscinodiscophyceae;Thalassiosirophycidae;Thalassiosirales	TGGGCAAGAAGAAAGAGCCAATCTGGGACCCGTTCCACCCGGATATACAGAAGACAATACACTTCTGGGGATACACTGGTTCATTGACAGAACCGCCCTGCTCAGGAAAAGTTCTGTGGCGTATCATGGACGTTCCTGTCCAAATCATGCCTAGTCAATTGTATCAAATGCACAATATTCTATTTAGCCATCGAGATCCGGAGACCTGCAAGGTTACCAGAAGTCATTTGAAAGGAGGTGTTAAGCGGC
MATOU-v1_102944972	CA_alpha	Bacillariophyta;Coscinodiscophyceae	ATCTTCGATAATAAATTGAGAATCACATTTTAATCTAAATCAATATAATATTTGATTTAGGATAGAGATTTAATAGTACTCCTCACAGATAATCATTTTACAGCAAGTTTTAACAAGGATCATCATATAGATCCGGATTTCACGATAAACAAAATAACGGGTATTCATCCATCAATCTTTTTATATCCATGATACTTTTTTGGCCACTTCTTACTCCAAAAGTCGAATTCTTCTTTCTGCAGTTGCCAGTCGCTACTATCACAACAAAAAATATCGTTTCTATTTTTCTGTAAAGGACGGTTAAAACTTCCCTTATGGTCAATTGCTTCAATCTTATTGCAATTATCATCTAACTGATTCAAAAGAACCTTGCGAATTCTCCTATGCTGATTCCGACTC…
MATOU-v1_103641425	CA_alpha	Bacillariophyta;Bacillariophyceae	GGCTTCGTCGACGTGCTGCACGTTGATTTCAAATTCCCCGCCGAGCACAGAATCAACGGCCAAACGTATGACGGAGAAATGCAGGTCTATCATATCCATCCAGGAAGGAAAAGACTGCCTGTTATTTCTGTGTTAATGAAAGTTGCTGTGTCTAGCAACGAGGTCAACAACGACGAAGGCTATAACGCCTATTTGCAACAGATCATTGACGGATTCCAACATGAGTACGAGGATAACATGTCTCGATGTGCGAACACTGTTCTACGAAATCGTCGTTTACAACGACGACGGCAGAAGTCGCAAAGGAGCAATCTCGATACAATTAAAATAGCGAGCGGGAAGATACGGGCTAGGGAGAAACCAAATGTTTCGGGAGGGAGCAACGGGAGTGGGGAACAA…
MATOU-v1_105884098	CA_alpha	Bacillariophyta;Coscinodiscophyceae	CTTTACTGTGTCCAATCGTTTAGACAACGACTGCCCTAAAACATTTTATTGCAACAATTCTTTATGTTTCATAAATACCATGTAAGGAATGTCAATTAATGGGACACGATTAGGCTTTCACCGTGATGTTTAGCTTAGCATTATATACATAGGTGTTCACGTAACTAGAGCGTGTTCAATACTGGAAGCATAACACCAGAAGCAACAACACTAGCAGTAATAACGTTTAGTGTAAAGGATGAGTCATCTTTCTCAATACCAGGATGAGTCATCTTTCTCAATACCCACCACATCTTCACTATCTGAAGAACCTGTTTTTTCGGCCGCTTCAGATGCCGGCAAAATGTCGAAGTCTTCGCAAACTAATTCAATATCGCGTTCCAGTATTTCTTGGACTTT…
MATOU-v1_109172338	CA_alpha	Bacillariophyta;Bacillariophyceae;Bacillariophycidae;Bacillariales;Bacillariaceae	CATCTTCACTTGATGGTGGAGGTAGACTAGATGTCTTATTATTTTGCTCAGAACCCGCCTTGGTTCCAGTTGTAGGGGTTCTGGAAGAGTCGCAATTCGGGGTCTCGTTGTTGCCACTTTTGGCACCACGCTCGTTCCGCAGGGAATTTGGATGGCCAGTCCTGGCACTCGCAAAAGACCATTCGGTGGCCCTTTTCAAGTTCCTGGACTGGACGGTTTACGTCGACGGCATCGGGATTGTCCTTGCGCTCCTTGCCGGCAGTATCTGCCTGGCACTGTCCATTGATTCGCCAGGCCGTGAGGCGCTCCAGTTCGGTGATCTGGTGCTTGGCGACACGGATAGGATCCTTCATGACACGCCAATGGTTGACGGAGTAGCAGGGAGGAACCGTCATCGAA…
MATOU-v1_109188248	CA_alpha	Bacillariophyta;Coscinodiscophyceae	TTTTGACAACAATGTTTCATTGTGGATATGAAGGCTCACTAACAGTACCGCCATGTCTAGAAAGAGTGCATTGGAGAGTACTAGACCTACCAATGATAATAAGTGAAAATCAATATTGGCGTATATATGATTTAATCATAAATCAATTAGATGACAATTGTGAATACGGTAATACGAATGCATATAAAGGTGGTGTTGATAGACCTGTACAGAAGAATGATAATGATATATATTGTTGTACATGTAAAGATTTTAAAATGACTACGGATGAAGAAAAGAAATGGTTTGATTTATGGCCTAATGATTATGATGGGAAGGATTGTTAGAAGTTAGTTAAATCTCTGTTCGGTGATTGTATATACATATCAGAAAAATAACTCTATTTTTTCTATGCTTGAT…
MATOU-v1_109217556	CA_alpha	Bacillariophyta;Coscinodiscophyceae	TTTCTCATAATGCCAAGTTCACTCCGAATGAACTTAAAAGTGAAAGAGTTGGAGAAGTCTGCAGCTGCTGACACATCTAATCTTGCAACATTGATGAAAGCACACTTTTTAGATGTAAAAATTCCATCAGAGCATACATTCGAAGGAAAATATTATGATGGTGAAATTCAAATTACTCATCATTGGGATCGTAAGGAAGGAAGGTTCATTATTTTATCAATACTATTAGACAAAGATGACGACGAAGAGAACGATGCTTTAGAAGTGTTAATTCGAGAATGGGAAGAAGAAGCAGCACAGAAAAAGTACAAATGTGATAGAAAGAACAAAGTGCCTAATTTACAGAAATATGAACGAAGACATAAAGAGGCAGGCAGACGAAGACATAAAGAGGCAGGC…
MATOU-v1_109279375	CA_alpha	Bacillariophyta;Bacillariophyceae;Bacillariophycidae;Bacillariales;Bacillariaceae	GCAACAAACATCGTCCCCGGATATTGTCGAGCTCTATCCCAATGCCAATGCCAATACCAATACCAATGCATCCACTTCTTCTTTGCGGGAACTCCAAGACGAGAACCTTAACCGATGGCATTTCAATCCCTACTCGGATTCGATCATGCCGGGCATGTTCTTTTACCGATACGATGGATCCATCACGGAGCCTCCCTGCAAGGACATTACCTGGTGGGTCATGGACGAGCCCTGTGTCATTGGTTTGGGACAACTCAATCAGCTCAAGACGCTACTCTTTGGACACGTGGACGAGGACTGCAACCCCACGAGCGTTCACAACAAGGACCAGTCGGTGGTGAGACCCATTCAGCCTTTGGGAGAAGATCGAGAGATCCAGCACTGTCCGGATGGGGCATT…
MATOU-v1_109404022	CA_alpha	Bacillariophyta;Coscinodiscophyceae;Coscinodiscophycidae;Coscinodiscales	AAATATAAAAGATGAGCTTAATTGGGTTTATTTGCTATCACTAAACAATAGAGTCTGTACAAAGAAACTGTGTAGAAAATATAAAATATTGCTCAGGTTACGAAAGTATCACATTTTACAGTGTTGTAAGTCAACGATAGAGTATCAACACAAACTTTAGCCTTGTAATTCAACTAATGTCATGTAAATCAAATAATTCTAGGACGTGGGGTCGGTGCTCCTTGAGGAGGGAAATTCGGTCCGTTTTGTTGGGGGCGTGGGGTTCTAGAATATCGGATCGGACGTGGGGTAGGTGCTCCTTGAGGAGGGAAAGTCAGTCCGTTCTGTTGGGGGCGTGGGGTTCTAGGATTTCGGGTCGGCGAGAAGGTCTGTCTCGGTCTGTTGGTAGGTGATCTGGTT…
MATOU-v1_109472045	CA_alpha	Bacillariophyta;Coscinodiscophyceae;Coscinodiscophycidae;Coscinodiscales	AGAAAAATAAATGTGATCGTATGTTAAATCCAAATAGCAATATACCGTTATATACAAGAACATATCCAAAGAGTTTAAGTCAAGATGAAATGATGGATATTTGGGGTGTTAAAGAAGGTTCCGGTGGTAGATCAGATTATGATATTTATAGATTTATGACTACTGGATGGTATTGCGGTTATGATGGAAGTATTACTGAACCTCCTTGTTCAAGACGTGTACATTGGAGAGTACTAGACGTACCAATGTCCGTCAGTAAAACAGAGACGATTCTAAGATTTTTATCTAtttttttCGAATTTATTATATTGACCTATAAAAATAGTATAACTGAACCTCCTTGTTCAAGACGTGTACATTGGAGAGTACTAGACGTGCCAATGTCCGTCAGTAAAACCC…
MATOU-v1_110480605	CA_alpha	Bacillariophyta;Coscinodiscophyceae	ACCTTCAATTCCTGCTATTTTTGTTAATGTTAAGATTCCTAGTGAACACTACATCGATGGAAAGCAATACATAGGCGAATTTCAGATATATCAGCACTTTGATAAAGGTAGAGGGAGATTCGTTGTAACATCAATATTAATGGATTACACTGACGATAAAGAGAATACACATCTTGAACAGTTTATTCGTGAATGGGAAGAAGTCGCAAGGAAGACAAAGAATAATTGTGATAGAAGGCATGATCCAACAATCCCATTGTATGCAAGAAAGTATCCTATCTTAACTAAAGAGGAAATGGAAGAAGTTTGGGGTAAACATGATACAAAAAGTAAATCAGACTATGATATATTTCGTTTCATGACAACGGGCTGGTATTGTGGTTATGAAGGTAGTATAAC…
MATOU-v1_110515597	CA_alpha	Bacillariophyta;Coscinodiscophyceae	TTTTTTGATGTAAAAAATAATCTAATAAATTACTAAACAAAGGGGCAATAAATTATTATAATGCATTACATGTGCACATTAAACATAATAATTTAAAACAACATTCTTCCTTTTAAATATGCAATGAAACCTCACATAATATAAACAAACGGACAAATATATATTAAGGCTGCCCACCACCAAAAAGATCaaaaaaaGATTTATATGTAGCAACAGTAGTACCTTGCCAACCATGATAATCCAATGGCCATGATTCTAACCAATATTGAGGATCATTAACATCACTAAATGGCCAATTATAAGCATTACAACAAAATGATCTTGGTTTAGCTGTGTTTATGTTTCTTCCTTCTTGCAATACTTCATTATCTTTTTGTAGTATTTTATCTTCATATTGCA…
MATOU-v1_110548179	CA_alpha	Bacillariophyta;Bacillariophyceae;Bacillariophycidae;Bacillariales;Bacillariaceae;Pseudo-nitzschia	AACTCGGCAAGAATTTGCAAGGAAAAAAGTTGTTGCGATCCAGCATTTTCGGATACACAATACTGTCGTCAACAAAAGAGAGACCACGGGGATGACTGGGAACGAATCTGTTGGTATTGTTGCCACCCTGCGAAGGTTCATCCTGTTTTCTCAAGGAAGTTGACCGAAGATGAGGCAGCATCCATGTCCGAGGAGGAGTTGAGAATGTGGCACAAGGAAAATCCTCGAGAGCTTGGTCCAAAGGATATCAAGTTCAACCATTCCAACATGCATCGAGAATTGATTGTCCGAGAAGAGAACTTTGTCGAAAAGGGACTCATGGACGAAGATGCGTATTTCCAAACTATTCACGGGGAATTCCAGCGACGAGAGCTCCAAACTCCCGTACAGGGCGACGAG…
MATOU-v1_110612373	CA_alpha	Bacillariophyta;Bacillariophyceae;Bacillariophycidae;Bacillariales;Bacillariaceae;Fragilariopsis;Fragilariopsis kerguelensis	TTAGACTCTTATTAGTATTTAACAGTGGTATTGCTTTACATGTTTACTGAAGAAAGTGATTTTGGTGACGACTATGATCTTGTTTTTATGGGCAATGACTATTATCTTGACTATGATCTTGTTTTTATGGGCAATGACTATCCCAAATTTTAGAGAACACTATGAGGCTGCTGGGAGAGAGTATCAATGTGTCTCAAAATGATATGTGAAAATTAATTTATTTTATGAGAAGTGATTCATTCTTTTTCTCTCGCTCAAGACATTAATAATTGAAAATAAAGTCGAGCAAATTGAACTGAACAAGAGTTCTTGGTCTTGTTGAATTTTTGTTGAAGTAATATAAAATATAAATAGAAGTATTTTGGCATAATATGACATGGCATATATGCAGTATGTAGC…
MATOU-v1_110687230	CA_alpha	Bacillariophyta;Bacillariophyceae;Bacillariophycidae;Bacillariales;Bacillariaceae;Pseudo-nitzschia	GACACCTACAATGCAACCCTTCACGATCAATATCGACGAAAACTGCTCAACTACGAGGAAATTCCTTGGTTCAACTATTGGCCCATGTTGGGTGTCCGAACTGAATACTACTTTCGCTATTCCGGCAGCCAAACTATCCCGCCATGCTATGGAGATTTTGACTCTTCTTCGAGAAAAGGAACGAATCACTGGAGAGTCATGAAGGATCCCATCCGTATCCATCCCCGCCAACTGACGGAACTTCGTCGATTGATTGCAGAACGCATTGCACCGAGCGATGACCCCGTAATGGCATGCCAGCCAGATACAGCCGCGAAGGTCACACGAGATCCGTCAAATCCTGCCAAGATTCTTGACGTCAACACGGCCCGACCCCTCCAAGAATGGaaaaaaaTGCAT…
MATOU-v1_110709211	CA_alpha	Bacillariophyta;Coscinodiscophyceae	GAACATTTACTCTTTGGTAAACAATATAAAGGTGAAATACAAATGTATCATTTAAACGAAAAAGATGACGGAAGAAAGAAATTTGTAGTAACGTCAATATTAATAGATGATTTCGATGATAAAGAAAATATACAATTAGAACAATTAATACGTGAATTTGAAGAAGCATCATGGAAGAAAAAGAATGAATGTATCAAAAAATATCTTAATAATATACCTGCATATAATAGAACATATCCTATACTTACACCAGAAGAAATGATAAAAGTATGGGGTACTGATAATTTaaaaaaaGCAGATATTGAATCTAAATCAGATTATGATTTACATAGATTAACAACAACTGGCTGGTATTGCGGATATGAGGGCAGTGTAACAGAACCACCATGTTTAAATGGT…
MATOU-v1_110724750	CA_alpha	Bacillariophyta;Coscinodiscophyceae	GTAGAGGAAGGATTGTATATATAACTATTCTAATGGATGCTACAAATGATGTAAAACATGAACAATTGGAATTATTTATCAAGGAATGGGAAGAAGAAGCCTTAAAAAGAAAAATGGAATGTGATGGAAAAATATATAAACGAACTTATTTCCAACCTGGATATGATGAATTGAGAAAAATATGGCAATTGTCGGATAAACAAAAAAGTGATTGGGATCTATACAAATTTGCAACAACAACATATCATTGTGGATATGAAGGAAGTGTAACAGAACCACCCTGTTCCGAACGTGCAATATATCGCGTATTAGATTTACCAATGCAAATATCAAAAGATCaaaaaaaacgattaaaaaacttattattaacaacattagataaaaaTTGTAATATACCTG…
MATOU-v1_110786653	CA_alpha	Bacillariophyta;Coscinodiscophyceae	TGCCAGAACCAGTACCAGCATATTGGTTTGATTATAATCCTGATTCACCATATGGTCCATCACATTGGGATAAAGTACAAATTGAAATTACCGACACAGCTCATTTGTTTTCTAAACCATATTTTGAATCAATGGATAATGAATGTGATGGaaaaaaaCAAAGTCCATTAGATCTAGTGCAGAATTATAAATGTTTAGATGATCATAAAGTTTATACTAAACGTGGTAAAGATGACTTTGATAGTTTAGATTTTGCTATATTACCAAGTTCTTTACGTGTAAATTTTCATCATTTATTAGATGGGCCACAAGCTGATTTTAGTAATTTAACACCATTAATACCGGCAGTATTTGCTGATATTAAAATCAAGTCAGAACACTTTGTGAATGGTAAACAAT…
MATOU-v1_110818815	CA_alpha	Bacillariophyta;Coscinodiscophyceae	GGATATACATATGTACGTACATATCCAACATTAAGTTTTTATCAAATGCAAGAAGTATGGGGCGAAGATAAATCGTGGAGAAGTGATTATGATTTATATGCCTTTTTGACAACAATGTTTCATTGTGGATATGAAGGCTCACTAACAGTACCGCCATGTCTAGAAAGAGTGCATTGGAGAGTACTAGACCTACCAATGATAATAAGTGAAAATCAATATTGGCGTATATATGATTTAATCATAAATCAATTAGATGACAATTGTGAATACGGTAATACGAATGCATATAAAGGTGGTGTTGATAGACCTGTACAAAAGAATGATAATGATATATATTGTTGTACATGTAAAGATTTTAAAATGACTACGGATGAAGAAAAGAAATGGTTTGATTTATGG…
MATOU-v1_110856781	CA_alpha	Bacillariophyta;Coscinodiscophyceae	TATATCTCATTATTTTGATAAAGGAAATGGTTATTTTGTAAATATATCAATATTGATGGATATaaaaaaaGATGAAGATAATATACAATTAGAACAATTTATACGTGAATGGGAGGAGGTCGCGTGGAAAAGAGAAGCATATTGTTATGGATATACATATGTACGTACATATCCAACATTAAGTTTTTATCAAATGCAAGAAGTATGGGGTGAAGATAAATCTTGGAGATCTGATTATGATTTATATGCTTTTTTGACAACAATGTTTCATTGTGGATATGAAGGTTCAATAACAGTACCACCATGTCTAGAAAGAGTACATTGGCGTATACTAGACCTACCAATGACAATGAGTGAAAATCAGTATTGGCGTATATATGATTTGATTATAAATCAATT…
MATOU-v1_110872152	CA_alpha	Bacillariophyta;Bacillariophyceae;Bacillariophycidae;Bacillariales;Bacillariaceae;Pseudo-nitzschia;Pseudo-nitzschia heimii	CTGAATACTACTTCCGATACTCAGGTTCCCAAACCATACCCCCATGCTACGGTAATTTTATCCAAGAGTCTCGGAATGGCACCAACCACTGGCGTGTCATGAAAGATCCCATTCGGATCCACACGCGCCAGCTGAAGGAACTGCGTCGATTGACTGCTGAAAGGATTGCCCCTGTCAATAGTACGGTCAATGCATGCCGGCCTGATACGGCCGCGAAGGTCACCCGAGATGCCATGGACTCCAGCAATATCCTGGACGTTAACAATGCCCGTCCGTTGCAATCTTGGGCGAGACCACACTTCAAGACATTTTGCGAGTGCAAAGACTGGCCATCGAAATGGCCTGAAGATCGAAAGTGGTGCGAAATTGAAGA
MATOU-v1_110885462	CA_alpha	Bacillariophyta;Coscinodiscophyceae	TATTGAAAATATTACTATAAAACTGTTTTCTCGTCGTAAAAATACAGCATTTAACGAATGTAAAACTAAAAACAAAATAAATAATGATTCATATGTAGATTAAATCACCAAAATTACAAATGTCtttttaccaaaatcaccaaaagtcgccactttacaaaaaagtgtttaaaaaatctcaaaagcaaaagTTATTGCATCGAGAtttttttctttttCCAGACATGATAATTATCGGGCCAATCGCGCATTCGATCTTTCCATTCGGAATCATCATCTTTGACCCTAGAAAATTTCCAGTTAGCACTTGTACAGCAAAAAACTTCTTGTGCAAAAAACTTCTTGTGTGTCAATTTTTTGTATGGGTCTATTCACCTTTCCATTGAACGCAACTCTATT…
MATOU-v1_110905419	CA_alpha	Bacillariophyta;Mediophyceae;Biddulphiophycidae;Hemiaulales;Hemiaulaceae;Eucampia	ACATGGGCAAGACGGTTCATTTTTACGGATACTGGGGAACTACAACAGAACCACCTTGCATGGGTGCAGCAGGTAACCCATACAGATTTATCACTTGGCGTATTATGGACAAACCGACTCAAATGAGCGTTAATCAACTGACTAGGTTGAAGCAAGCGTTGCTCAGCAATGTGGATGATAATTGCAAATGCACAAGTGTCGCAAAGAAAAATAGCAACAATCAATGGAGTATTGCACGAGATCTTCAGTCAAGTGCAAACAGAAATATCCACAAGTGTACAAGTAATGATTACAACTAATTCATATTATGGAATATAATTTTGCAGTACCAGCTATCAGCTTCCCGGTACGAAAGAGAAATGATCACATGATTTTATATAGATTTTTGGTGAAAAGAAC…
MATOU-v1_111135204	CA_alpha	Bacillariophyta;Coscinodiscophyceae	TGCGCCAATGTACTTTTTGTGTGCATGGAGGTTCTGTGAGTGTACCTTTGTAGCCACAATACCATCCAGTAGGCATGAATCTGAAAATGTTGAAATCAGATCTAGACTTTAGTTGAATATCCCAAACTTGTTCCTGATATTCATCCGTGAAGACATTGAAATAAGATGGAACATACATCGGTGTATTTGTATTACTTGCTGTTTCTTCCCATTGACGAATAAATTGCTCTAACTGAGGATTTTCGATATCTTCGGAGTCGTCCATTAATATACTCATAACCACCAATTCATCGTGTTTCTTCGACTCGTGATCCGTTTCAGGAAAGAAAAAATACAATTGAAATTCACCGGCATATTGTCGTCCAGATAGATGATGCTCAGACTTGAGCTTAATATCGA…
MATOU-v1_111144187	CA_alpha	Bacillariophyta;Coscinodiscophyceae	ATGATAGTGTAGTCCTTGGTGCATTCGCCTACATGGGAAGTTTGACCACTCCACCATGTTCTACAGGAGTACACTGGTATGTGTTAGACAAGCCTATGGGTATGGAATCTAGTCAGATAGAGAGATTATTTTCTTTGATAGGGGGCTACAGGTGTCAGGCATGGCCATCTTGTAAATATCGGCTTGCTGATTATGCAAAGGATGAAACCTTGGGAACGTTTCGGCCAACGCAGGACTCTAGTGA
MATOU-v1_111420701	CA_alpha	Bacillariophyta;Bacillariophyceae;Bacillariophycidae;Bacillariales;Bacillariaceae	ACATGGGGAAACGAACACGCACCCTGCGGCAGCAGCAACCCCAACATACCATGGAGGCGGTGAACCAGATCCTCTCTGAGAAAAGGAACGACAACGAAAATGAAAATGAATACGACGACGAATACGACAAGGACGAGGATGAAGTGGAAGAACCCGTGCTCTATCCCAACGCCACCACCTCGCGGAAACTCCAAAACAACATTAACCGCCGGCATTTCAATCCCTACACGGCTGCTCTCATGCCGAGCATGTTCTTTTACCGATACGACGGATCCATTACGGAACCTCCCTGCTTGGACATTACCTGGTGGGTCATCGACGAGCCCTGCGTCATTGGACTGGATCAGCTCAAGCAGCTCAAGACGTTGCTGTTCGGACACGTGGACAAAAACTGCAACC…
MATOU-v1_111611192	CA_alpha	Bacillariophyta;Coscinodiscophyceae	CTCCTGTTCATTTTTCAGATGTTGAAATGAAGCAGGCGTGGGGTGAAAAACCATATGCTTCAAGCTCTGATTTCGACTTATATAGATTTATGACCACTGGATGGTATTTTGGGTACAGAGGAAGTATAACCACACCTCCATGTACACAAAATGTACAATGGAGAATTTTAGATGTAACAATGCCTATATCCAAAAATCAACATGAACGAATGCAAAATTTACTGACAGAATCATTAGATCATTATTGTCAAACTAATACAGCGTCCTTCAATAGCCAAGTCAACAGACCAATTCAAGTAAAAAGCAAGCAAAACAAAAGAGTTTGGCGATGTAAGAGAGAAGATTGGGATATAGAGAAAAATGATCCATTTTATTGGTTCGAAAATTGGCCTGATAATT…
MATOU-v1_111644934	CA_alpha	Bacillariophyta;Coscinodiscophyceae	CTTAAGtttttttCTTTTACCTAATGGGCGATTGACTGTTCCGTTAAATGCTACTGTGGCATTAGATACACAATCCGAATCTATTCGATTCACTAACAAATCTTGCATTCTTGTAAATTGATTTACAGAAATTTTCATTGGTAAGTCTAATATGCGCCAATGTACTTTTTGTGTGCATGGAGGTTCTGTGAGTGTACCTTTGTAGCCACAATACCATCCAGTAGGCATGAATCTGAAAATGTTGAAATCAGATCTAGACTTTCGTTGAATATCCCAAACTTGTTCCTGATATTCTTATTAACAATAATTGATTAAGGAAGAAAATATAGCATAACTTTACATACCATCCGTGAAGACATTGAAATAAGATGGAACATACATCGGTGTATTTGTATTATT…
MATOU-v1_111644935	CA_alpha	Bacillariophyta;Coscinodiscophyceae	CTTAAGtttttttCTTTTACCTAATGGGCGATTGACTGTTCCGTTAAATGCTACTGTGGCATTAGATACACAATCCGAATCTATTCGATTCACTAACAAATCTTGCATTCTTGTAAATTGATTTACAGAAATTTTCATTGGTAAGTCTAATATGCGCCAATGTACTTTTTGTGTGCATGGAGGTTCTGTGAGTGTACCTTTGTAGCCACAATACCATCCAGTAGGCATGAATCTGAAAATGTTGAAATCAGATCTAGACTTTCGTTGAATATCCCAAACTTGTTCCTGATATTCATCCGTGAAGACATTGAAATAAGATGGAACATACATCGGTGTATTTGTATTATTCCTTCGCGCACATTCTATTACACGTTTTCTTGCTGTTTCTTCCCATTGACG…
MATOU-v1_111656216	CA_alpha	Bacillariophyta;Coscinodiscophyceae	AACCGCTAGCGTCTGTGCTGAAAATAGGGAAGGTACTTAAAGATTTAGTACTACCACTTTGATAGAACCTCAAGAACAAATAATTGCATGCAAAGATGTAACTTGCAATAGCAATTGTTACAACGTTCATAATGATTTCCAAGTTTCCGAATATTATATTTTGTCTTCTGAAGTCATAGTGCCTAATATTTACAAAGCTTTGGTTAACATATCATACGGCTTTTACTCCTATAGAGGAAGTTATACTGCTCCGCCCTGCGAAAAGAATGTGTACTCGAATATTGCAGATAAAGTATTGTTTATTTCCACAGACTAAATAG
MATOU-v1_111684934	CA_alpha	Bacillariophyta;Coscinodiscophyceae	AATGAGTGTGATAAGGATGACCAAAGTCCAATTGATTTACGCACTAATAGCAAGTGCATGGATGACCATACACCTATTAGGACTAAAGGAGAAAACAAATTTGAAGATTTGGATTTTTCAATTGAATCAAGTAGTTTACGAGTTATATTACAAGGAAATGAAGATGATAATCCTAAATTAGATTTCTCAAATTTGTCTGATTTTCTACCAGCAGCATTTGTTCATGTAAAGGTTCCAGCAGAACATGTGTTGCATGGAAAAAATTATGCCGGAGAATTGCAGATTTATCATAACTGGGATAAAGGTAATGGAAGGTTTGTAGTGGTATCTATATTAATGGATGATAG
MATOU-v1_111726162	CA_alpha	Bacillariophyta;Coscinodiscophyceae;Corethrophycidae;Corethrales	ACTGGCATATCTACGCACCTTTTAGAAAGCAGTACTACTATGGCTATGAGGGAAGTCTAACGATGCCCCCATGTTCTGATAGCGTGTACTGGTATGTCATGACAAACACACAAAGTATTAGCCTTTTACAGTTGCAGCGACTTCAGGTCCTGATTACGGGCTATCGGGATGAGTCGTGCAGCCTTGGGACATACGCAGATAAAAGCGGTGGTGTGGCTCGTCCCTTACAGAATTCAAAAGGACAAAAAATCTTCCAGTGCACAAGCGAAGACTATGCTTAAAGATGAAGATTTTCATATAGGTT
MATOU-v1_111734398	CA_alpha	Bacillariophyta;Coscinodiscophyceae;Coscinodiscophycidae;Coscinodiscales	AAGTCTCACCGTTCCTCCGTGTGAACGGAGTGTGGAATGGCGTATCGCCGACTTACCTGCCGACGTTAGTAAGAATCAGATCGAGAGGATGAGGGGGTTGTTAGTGAATCGGGTGAATGAAGATTGTACAGTGGGGAATGATGTAGCTTTTGAAGGTAATGTCAACAGGCCGATATCACTGACGAATAAAAATGATGTGTGGTGTTGTACTCATGAGAATTGGAAACCTAAGCATCATTGGGAAAATTATGAGTTTCCAGAGGATTATTTGTCTTGGAGGCCGCCAACGGTAGTACCACCACCAACTCTACGTCCTAGAACCAGAAGGCCCACCATTAGGCCTACTCGTTCGCAAGTTAGAACCAGATCACCTACCAACAGACCGAGGCAGACCTTCTC…
MATOU-v1_111734399	CA_alpha	Bacillariophyta;Coscinodiscophyceae;Coscinodiscophycidae;Coscinodiscales	AAGTCTCACCGTTCCTCCGTGTGAACGGAGTGTGGAATGGCGTATCGCCGACTTACCTGCCGACGTTAGTAAGAATCAGATCGAGAGGATGAGGGGGTTGTTAGTGAATCGGGTGAATGAAGATTGTACAGTGGGGAATGATGTAGCTTTTGAAGGTAATGTCAACAGGCCGATATCACTGACGAATAAAAATGATGTGTGGTGTTGTACTCATGAGAATTGGAAACCTAAGCATCATTGGGAAAATTATGAGTTTCCAGAGGATTATTTGTCTTGGAGGCCGCCAACGGTAGTACCACCACCAACTCTACGTCCTAGAACCAGAAGGCCCACCATTAGGCCTACTCGTTCGCAAGTTAGAACCAGATCACCTACCAACAGACCGAGGCAGACCTTCTC…
MATOU-v1_111772825	CA_alpha	Bacillariophyta;Coscinodiscophyceae	TTTCCTATCCCAGTGATGAGTTATTTGTAACTCAGCAGCAAAATGTTCTCCTTCCCATGTATGTTCAGCTGGAACCTTAATATCTACAAAAAGAGCTTTACTTAATAACGCAAGATTCGATGTATCGGCAGCAGCGGATTGGCTTAAGCTTTTAACTTTTAGGTTAGCTCGAAGACTGCTAGGCTGGATGACGAAGTCAATAGTATCAAAATCTTGCCTTCCTCGCTTCATAAAAGTTATGTGATCATCCTGACATGATTTAGTTTTTCTAACATCTATTGGACTTTGACTCCTTCCATCGCATTGATTCTTTTTAACTTTGGTGAAATCGAAGTACTCGCTTCTCTTTATCTTAATATTATCCCATCTATCCGGACCCCATTTAGAGTAAGGATCATA…
MATOU-v1_111790265	CA_alpha	Bacillariophyta;Coscinodiscophyceae	CATCTAAAGTTGGTATATTGACATATAATTTAAATCTTTTTATATGACTCTAGACTCGATGCAACTTATTAAAAGTTACAATGTTTTAATCAAAATCAAACGTCTATGCTTGACATTAAACAAAGTATCCTTATTTTTCAAGATATTAATCTCAATATTTACATTCAAACTGATATATGATCAATACAATCCAAAACCTACTTTAAACCCTTCCTTCCATGATACTTCTCAGGCCAAAGACTTTCCCAATAATCATGATCCATTACATCTGCCTTGAAATCTGATCCCTCACAGCAAAAAACACTTTGTTTCTTTTGAATTGGTCGGCTTACTGTTCTATTAAAAGCAATTGACCCTCTATTACAATCATCGTCTAACTGGCTAACTAAAAGTTTGGAC…
MATOU-v1_111871634	CA_alpha	Bacillariophyta;Coscinodiscophyceae	TAAGAATTGTTCAAGATATACATTTTCTTTATCATCACTAAAGTCCATTAACACTGATGTTACAACAAATCGACCTCTTCCTTTTTCCCAGTAATGATATATTTGAAATTCACCTGCATATTGCTTTCCATCGAGAAAATGCTCAGAGGGGATCTTAATATTAGCGAAAATGGCCGGGACATAATCTGAAAGATTAGACCAATCTGACATTGCAGACATTCCAGATGTATCTGCATCACCTAAAATTACTCGTAACGTACTTGGTAAAATCATAAATTTTAGGTCCTTAAATCTACTCTTTCCTCTATATCGGGAAGGAGTATGGTCATCAGCACAAACTTGATTGGGAACTAAGTTAATTGGACTTTGCATTCCATGTCTATCACATTCGTTTGTAGT…
MATOU-v1_111935483	CA_alpha	Bacillariophyta;Bacillariophyceae;Bacillariophycidae;Bacillariales	GTTATGGCGCAAGCCTTTGACGATGTGGCACCGTATCCCTTCCTCGATAAGGTCATCTGTCAATGGCGCCGGGCTGAATACGAGGTCCGACAAGCCTGTGGCTTAGATCCCGTGGTCGCACCGAATTATCCGGGATGTTTCCCCTTAACGCCGCGAAAACATCACAACAGGACGAAGAAGCAACGACAACGGCAACGACGACATCTGCGTACGACTCAGGAACAGGAGGAGCaagaagaagacgaagaagaagaagaCATGGAAGCAAATCAACACCGCTCGAGGAAGCAAATCAACACCGCTCGAGTAAAACGTCCAAACGAAAGGAGACTACCCATTTCTTACAAACGGTTCACGACGTTATTCTGTACAACGATCAACACCGAAACCATCCGAATC…
MATOU-v1_111935484	CA_alpha	Bacillariophyta;Bacillariophyceae;Bacillariophycidae;Bacillariales	GTTATGGCGCAAGCCTTTGACGATGTGGCACCGTATCCCTTCCTCGATAAGGTCATCTGTCAATGGCGCCGGGCTGAATACGAGGTCCGACAAGCCTGTGGCTTAGATCCCGTGGTCGCACCGAATTATCCGGGATGTTTCCCCTTAACGCCGCGAAAACATCACAACAGGACGAAGAAGCAACGACAACGGCAACGACGACATCTGCGTACGACTCAGGAACAGGAGGAGCaagaagaagacgaagaagaagaagaCATGGAAGCAAATCAACACCGCTCGAGGAAGCAAATCAACACCGCTCGAGTAAAACGTCCAAACGAAAGGAGACTACCCATTTCTTACAAACGGTTCACGACGTTATTCTGTACAACGATCAACACCGAAACCATCCGAATC…
MATOU-v1_111945989	CA_alpha	Bacillariophyta;Bacillariophyceae	ACATGGGCAGTACGGCGCCGTCGGCGCCACCGAGTACCGTTCCGTCGGGAGCACCCTCGTGGGGACCGACACTGGCACCCACCTTTCCCTATTACACCCTACCCCCAAAGACGACATCCACCACCAAAGAAGGGTATTTCAATTATGACCCCGAGGATGACAAGTACGGACCGTCCCGGTGGGAAAACATCCAGACCGAGCACCATTGGTTACGGGAATTTACCAATGCCACGGGGTTCGGTCCGTGGCGGGGTTGGTTAAATGACAAGGATCCCTTAAAGAATCGGTGCGGGCGATCCGAAGAAAAACAATCTCCGAAAGATTTGCGCTCCACCGCGGAGGGGGATCTCTGTGAAGCGCATCACGAAATCCGGACCAAATGCGGTACGAACGGAATCG…
MATOU-v1_112321401	CA_alpha	Bacillariophyta;Coscinodiscophyceae;Chaetocerotophycidae;Chaetocerotales;Chaetocerotaceae;Chaetoceros;Chaetoceros debilis	CTCGAAAAAGGAGTGAAATGATCAATGGAATGTTGTTGGGTGACGTGAAGTAGTAGCGAACCACCTATTCATTGATTGGGAAGCGAATATAGATCCCTACAATAGAAAAAGTGCTTAGACCATCTGTCCAACAATAGCGGCCGCGACGGTTGCGGCACCAACTCCGACAACAAAACTAGAGGCAGAGGATTCATCGTCATCGTCCTCAGATTCGCTGGCAGAGGGCTCCTTTGCAGTAGCCTTCATTCCCTTCATTGAACTAGGACAGATCTTATCAACATGACGTCCGTAAAGTGGCTGAGTTGGGCGACTGGTGGATCCGTGCTTGGAAGCAACAGTTACCTTCTTGCATGATCCATCCTCCTGCAAAGTCTTAGTATTGAGAATAATATCAGTCAT…
MATOU-v1_112355441	CA_alpha	Bacillariophyta;Bacillariophyceae;Bacillariophycidae;Bacillariales	TTGCACATCGTGCGTAATTTTCACCACTTCCAACATAATAAGTTTGAAACAGGAAAAATATAACAGCAACTAATTATTAGGAACACCATAACAACAGCATACTGTACGCACCATGCAAGTTTCTTCTGAGCGAATTATTTTCGTTCTGATCCATTCTTACTTTATACTGATAAACGCGGACGATACCTTTAATTATGACAAAACGTCCGGTGATAACTATGGTCCACAGGATTGGATGAAGGTGGACTGCAACAATTTAGAAGATTGTCCAGGATGGCCTGATAAACATGAAAGCTCAATAGGTTGGGAACTCGAATCAAATCAATGTGCTTGGTGTCCTGAGACAGGGAACCGCTGCCCTCAAAATCATCGAATGTCGCCTGTGGATCTTGTTCGTGA…
MATOU-v1_112356432	CA_alpha	Bacillariophyta;Bacillariophyceae	TCATCATCATCATCATTATCACCCTTGTTATTACTACCGCCGACCACATTTGTGAACAATAAGTGTTTCATCTGTTCCAATTGGTTCCTCGAGATCGTCATCGGTTCATCCATCACAAACCACGACACAATTTCCGTACAGGGAGGTTCGGTTAATGATCCGTCGTATCCGTAAAAGTATTCGGTCGTTATCAATGATTCGTGATACGGGGACCATTTTATTGGTTTTGGTGGTTCCGGTTGAGGCTTGTATTCTGTATTTTGTTCTAGTGTACGTGTTCGTCGTCGTCGAAGTCCGTTTCGATCTTTTTGTTTTTCCCCGTCATTGTGCCGCCTGTTTGTTATATTGGCTTCCTCGTCGGCACCATTCGTATCCCCATTGATGTCGTCTCCCCTTTTG…
MATOU-v1_112363755	CA_alpha	Bacillariophyta;Bacillariophyceae;Bacillariophycidae;Bacillariales;Bacillariaceae;Pseudo-nitzschia	GCACAGGTTCATCAACACAATAAAACTCATGGTGACGGAATAAAGATGAAGGTTTCTTTTCCATTGATTGATCTATTTCCTACGTATATGCATGCTGTCAGCTTCTTCATCCTTCCAACACACAGTTGGAGCAACAAAACCCACAACCAATTGCATGGAATAATACTTATTTCGCGCAATCGACATGGTGCTTACCATTTAACTTCTCATTTTAGCGCCATAGATTTTGGTTGGAACCAAAGAATTCAATAGGCATCAAAATTGTATTTTTTATCGTAAAAACGCTCATTCATATCTTCGATTTTACACCATTTGCGATCTTCTGGCCACTTCGAGTCCCAATCCTTGCATTCGCAAAAGGTTTTGTAATGGACGCGATCCCAAGATTGGAGGGGCCGG…
MATOU-v1_112370225	CA_alpha	Bacillariophyta;Coscinodiscophyceae;Chaetocerotophycidae;Chaetocerotales;Chaetocerotaceae;Chaetoceros;Chaetoceros debilis	TTCTGATTGAATTATACACGGCCCTTAAACCAGCTGTCCAACAATAGCGGCCGCGACGGTTGTGGCACCTACTCCGACAACAAAACTAGAGGCAGAGGATTCATCGTCATCGTCCTCATCCTTAGATTCAGATGCCTGCTTAGCAGAATTAGGTTCATAGTATGGATCCATTGATGTAGGACAAATCTTATCAACATTACGTCCGTAAAGTGGCTGAGTTGGGCGACTGGTGGATCCATACTTGGAAGCAACAGTTACCTTCTTACATGTTCCATCCTGGATAGTCTTAGTATTAAGAATAATATCAGTCAAATCAGCCATCTGTCTCACAGAGATTGACATTGGCTTAGTGGCAAGATTCCACCAAACAATCTCGGAACAGGGAGGTGTGGTAAGTCC…
MATOU-v1_112399645	CA_alpha	Bacillariophyta;Bacillariophyceae;Bacillariophycidae;Bacillariales;Bacillariaceae;Fragilariopsis	AACCATTGTCTGAGAGAATTATATTCCTTTTATTTCATCTATTTTTATGTAGGCAGGTATGAGTTACAACCATATCTAAAAGCCGTCGCTTTCAAAGTTATACGGCGTCAGATACAAACGTTCTTCTAGATCATATGTCTCACACCAATCACGATCCTCCGGCCACTTGCTCTCCCAATCTTTGCATTCACAAAAAGTCGGACGGTGAGCATCCTCGTCTGTATACATCACAGGACGTGCTACGTTGACTCTTCCATCATTTGATACTTTTGCGGCTGTATCAGGCTGACAGGGCATGACGGGATCGTCTGGTGGTGCAATACGATCACGGATCAAACGTTCTAGCTCTTTTAGCTGAGACGATTGTATTCGAATGGGATCCTTCAAGACACGCCAATG…
MATOU-v1_112449200	CA_alpha	Bacillariophyta;Coscinodiscophyceae;Chaetocerotophycidae;Chaetocerotales;Chaetocerotaceae;Chaetoceros	TTCACCTTGGAGATTGTACCATTGCCGATATGAACTTCTCTGTCACCAACAACGGAGTCAAATTGGATTATGGAGCCAGAACTTGCTCAACTCCCCACTTTGACATTCCCAAGGATTCCATTACCTCTGGAACAAAGTACCATTTCAACACCCATATCCATCTTTCCTCTGAGCATACCATTGATGGTGTTTATTCTGCCGCTGAGTTGCATATGGTTCACGTAAACGAAGAGTTCCTTCAAGGAGCTGCTGGTATGCGTGCTGCCGTTCTTGGAACCATGGTCATGCCTAACTCCCCTGTCGATCCCCTGTCGATAACCCCACCTTCGAGCGTTACTTGAAGAAATGGCAACTCGCAAGGGAAGCTGTTGATTGTGGTTGCGACGGCGAGACTTTCAC…
MATOU-v1_112733471	CA_alpha	Bacillariophyta;Coscinodiscophyceae;Chaetocerotophycidae;Chaetocerotales;Chaetocerotaceae	CGTCTCTATAAATGTTTATTTTATGGTGTCAAGATTAACATAAGAATAGTTACACAGAAAATGTTACCATTTAGAATAACAACGCAGCTTGAGTATACCCTACAATAAGCACTTAAACGGAATGTATGATCTGTGCAAAGTGAGCTACATTAAGGTCATGTTTGTGTTTGCATATATTATCTTTATGTATGTAATCTCATGCCAGTCTATTTCAATTTTCAGACTAGATAAGTTCTACTTCTGTTTGATTACCAAAATCCTTCCCTAATTATTCAGGAAGTTGTGCTACTTCATTTCGCACTTCGGACTAGGCCAAGCTCCTCCTCAATGTGCTCAAGAATATGTTCACCTTCAGTTTCTTTGAGAAGACCTCTTTCCACATGATCAGCAACATCCCTT…
MATOU-v1_112770634	CA_alpha	Bacillariophyta;Coscinodiscophyceae;Chaetocerotophycidae;Chaetocerotales;Chaetocerotaceae;Chaetoceros	TGTTGTACTGAATTGGACAAAGACATACTAGAATGAGGTAATTTAGTGGGTGACTCGTGATTTTCGGCGTAGACGGTGCTCATCGTATTACATGCGCCCAACACATTCTTAGCAATGACTTCACATGCCTGGATGATTGGTTCCACCACCTGCGAAACATCAAGAGCGTAAATATTGTCATCGCCGTTGGCATCGTCATTAGCATCATCGTTGGCATCGTCGTCGTCATGATTGGCATTGTTGTCGTCATCACTTCTTAGGACAGGGACTCCAATCACCAATAGCTGTGATACGATTACCAGTACCAAGATAGGAAAATGAATGCAAAATATGGCATACGTCGTAAAAAACACCTTAACAATGTACAAGCACTAATCTCGTACCTTGTACTAGATGGAA…
MATOU-v1_112858652	CA_alpha	Bacillariophyta;Mediophyceae;Biddulphiophycidae;Hemiaulales	CAATTGCATGTTAGCAACTACTCTCTTTGTCCAACAACAAAAAACAACACCTATGCAATAACGACCACCGCATCATCCAACCTTGTAATATCTGGAAAGGCTATCGTCAATAATATTAACATCTATATGGGCTTCTCAATAATAAGACACGAATATGCTCAACACCATATTTACTCATTTATAGATGGCACCAGGATTAATTATACATTAAATATATTCTTTTCGTTGAACTCTAATAATCTTCTGTCGAACATTTCCATACTGCTCTGCCATTGGAATCTTGAAGGTCTCGGGCAACACTCCAATCTGTAGTTCCATCAGACTTAGTGTATTGCTTTGCTACATTAGTGCAATGGCCATTTTCATCCTTGTGCGTGAGTAATACCATTTTTAATCTTT…
MATOU-v1_112869587	CA_alpha	Bacillariophyta;Coscinodiscophyceae;Chaetocerotophycidae;Chaetocerotales;Chaetocerotaceae	TAAAAATTGATGACGACGACGATGCCAGTGATGACGACAACGACGATGCCAACAACGATGACAATCTTTCCGCTCTTGATGTCTCACAAGTGGTGGAACCAATCATCCAGGCGTGCGAAGTCGTTGCTAAGAATGTGTTGGGCGCATGTACCACGTCTCGTAGTGTCTATGCCGAAAGTCACGAGTCACCCACTAAATTACCTCATTCTATGATGTCTTTGTCCAATTCAGTAGAACAAGATTGGGCTATATATGACCTATTAAACATGGATAACGGTAATGGAGGAGCCTATTACGACGACTATTATTATAAGCGTGTAGTCCTTGGTGCATTCGCTTACATTGGAAGTTTGACCACTCCACCATGTTCTACAGGAGTACACTGGTATGTGTTGGACA…
MATOU-v1_112889032	CA_alpha	Bacillariophyta;Bacillariophyceae;Bacillariophycidae;Bacillariales;Bacillariaceae;Fragilariopsis;Fragilariopsis kerguelensis	GGATATAAGATCAAACAGTAACTACTGTCATCAGAATTATGGAATGTTTGGAGAAGATATCGACTCAGCGTGTTATCATTGTTGTCAAGAAGAAAATGGGGAGACTTATGAGGTAGGACCTCCCAACGACGCCAAACCAGGACTAGTACCTTACACTAACTCTCAGTGTGCTGAGCTAGACAATTCAGCAAGACTCTGTAAGGCAGAAAGTTGTTGCGACCCAGAATATGCAGATACACAATACTGCGCAGAACAAAGGGCAAAAAATCCAGGAGATTTTGAGAGAATCTGTTGGTATTGCTGTCACCCCTCTAAAGAATTCATCGTTGATAGAAGATTGTTGTCGGAAAAGTCTGAGTCATATGTTGATCCTGTGTCAAAGACTATGACCAAAGAAGA…
MATOU-v1_112900394	CA_alpha	Bacillariophyta;Mediophyceae;Biddulphiophycidae;Hemiaulales;Hemiaulaceae;Eucampia;Eucampia antarctica	TACGTCATCAAACGAGTATTCGTCATCAAACGAGGAAGCGAGTATGAATACATCATCCTGGCAATCAAATGAACCCTTGAATTCCCAACGTCAATTATCAAATGATCATTTCAATCCATTTAGCAAAGAAATTATCAAGACGGTTCATTTTTACGGATACTGGGGAACTACAACAGAACCACCTTGCATGGGTGCAGCAGGTAACCCATACAGATTTATCACTTGGCGTATTATGGACAAACCGACTCAAATGAGCGTTAATCAACTGACTAGGTTGAAGCAAGCGTTGCTCAGCAATGTGGATGATAATTGCAAATGCACAAGTGTCGCAAAGAAAAATAGCAACGATCAATGGAGTGTTGCACGAGATCTTCAGTCAAGTGCAAACAGAAATATCCA…
MATOU-v1_112902776	CA_alpha	Bacillariophyta;Bacillariophyceae;Bacillariophycidae;Bacillariales;Bacillariaceae	CCTAACTACAAATAAATAAATCTACATCCTTTTAGTTAGTAACACATAGGTTAGCAGGTAAATCTGAAAGCATGATGTCGAAGACGTTGCTCCGATTATCAAATGATAGAAGTTGGTGTTGGATATAATATGAGTGAACAATGATGAAAGATGTatcatcatcatcatcatTGCTCCGTGACCAATTAGAATCCACTTCTTCCGAAGGCAAGTAAATGTATCACGGAAGGTTCTTTCCGACGATTGGGGTGGACCCCATTTCTATGTCTTTGCACTTTGCGTCTGACAAGAATATTGTGGCAGAACGTCACTAGAGGATACCTGGCTAGAAAATTGCATTCCAACACAATGCGCATGGAAAGCATGTTGTGCAATGCAGTAGCTAACTCGTCGAAAGAC…
MATOU-v1_112922969	CA_alpha	Bacillariophyta;Bacillariophyceae;Bacillariophycidae;Bacillariales;Bacillariaceae;Fragilariopsis;Fragilariopsis kerguelensis	TTAGGATACACTATGCTATGATTAATTACCAACCGAAATTGTATGGTTTCCCATAAAAACGCTCGTTTATATCTTCAATATTGCACCAGTTACGATCTTCCGGCCATTTACTTTCCCAATCTTTACATTCACAGAATGTTTTGAAATGTGGCTTTGCCCAAGACATGAGTGGGCGGGCGTTGTTTACGTCGATGATCTTACTAGGATCCACTGCATCTTTCTTGACTTTCGCGGCCGTATCGGGTTGGCATGCGTTGACAACACTATCAATTGGAGCGATTCGTTCTGCAGTCAATCGTCGAAGTTCTTGCAGTTGACGGGTATGGATACGAATGGGGTCCTTCATGATTCTCCAATGATTTGTACCAACACGAGATTCGTCGACAAAATTTCCATAGC…
MATOU-v1_112973984	CA_alpha	Bacillariophyta;Bacillariophyceae;Bacillariophycidae;Bacillariales;Bacillariaceae	CTTTCCTTAATCTAATCATAATATAAAAACATTAACAATTAAAACACACTTCACTACTGTTTATAACCCTAATCAACGTAACCGTTCAGTAGTGCGAATACCTTCCTTATCCACCTCCATTTTCGTTTTTGTCCCATTATCTATCTATGTATACAAAATTGAAAAAGTTGAGTACCTGTAGTGGAACAAGTAAGATTTTTCCGAACGGACCAAACAAATTGAACGTTTTTTCCTGATATATGTAGGCAGATTTCATCCCAACTACAATATATGAATTCCAACCAGCACATTTTTTGGGTTCCTTTTTTGCTGGTGTTTTGTAGTAGTACATGTACTGCAGTAGTAATAGTAGCAGAACCAGCAACTAAAACCTTCGAACAGCAACTACACGGATGGCAT…
MATOU-v1_112994846	CA_alpha	Bacillariophyta;Coscinodiscophyceae;Chaetocerotophycidae;Chaetocerotales;Chaetocerotaceae;Chaetoceros	CACAATACCAAACTATGCTCCGCCTTACAGCTCTTGCCTTTGCTTTCTTCGCTGCCTCCGTCTCAGCAATCGAGGAGACCCGTGCCACTGATGCGGCCTTCGACTATGATCATCCTGAACTTTGGAAGGACATGGACGGATCCGAGTGTGCCCTTTCTAAAAACTCTCCAATTGCTTTGAGCACCATGGACTGCACTCACTATGCTAACTATGAACTTCATCTTGGTAATTGTACCATTGCCGACATGGACTTCTCTGTCACCAACAACGGAGTCAAGTTGACTTACGGAGCCAGTACTTGCGATAAGCCCCACTTTGACATCCCCAAGGATTCCATCACCACTGGAACAAAGTACCATTTCAACACTCACATCCATCTCTCTTCCGAACATACCATTG…
MATOU-v1_113012165	CA_alpha	Bacillariophyta;Coscinodiscophyceae;Chaetocerotophycidae;Chaetocerotales;Chaetocerotaceae;Chaetoceros;Chaetoceros debilis	GCCGTTCTTGGAACCATGGTCATGCCTAACTCCCCTGTCGATAACCCCACCTTCGAGCGTTACTTGAAGAAATGGCAACTCGCAAGGGAAGCTGTTGATTGTGGTTGCGACGGCGAGACTTTCACCGTCTCTCCCGATGTTGCAGAGATCGATGTTTACGAGAACATGAGAGGAAAGGATTTCTACCATTATGATGGAGGTCTTACCACTCCCCCATGTACCGAGGTCGTTTGGTGGAATTTCAACACCGAGCCATTGCTTATTTCCATTAGGCAGTTCCAGGTCATGACTGATATTATTCTTAAACCAGAGTATTGGATAAGGGCGGTAACTGTAACAAGATCACTGTAGCCTCAAAGGGAGGAAGCACCAGTCGCCCAACTCAGCCACTTAATGGAC…
MATOU-v1_113127523	CA_alpha	Bacillariophyta;Coscinodiscophyceae;Chaetocerotophycidae;Chaetocerotales;Chaetocerotaceae	CAGGTACAATGATCGATCGTACCTTCCCAGTCTTAAGAGATTGGTGCACAAGATGGAATTCGCCATCAAATCGTTGATCGTCGAAGGTATGCTCACTTCTCACGTGAAAATGAAATTGAATCAACTCCCATTCTTCGTACCTATTCTCGTTTTGGATATTAGGGACGCTTATAGTTGGCCTGTTACACGATGACGGATACTCTGTTTGGATTGATTTATTATTGTTTAGAATGGAAGTCAAATCTGCAAATGTGCAATCCCCTGCCTCGAACGACGCAATTCTTAATGCCGTAGATTCTTCGTCGTCATCCGAGCTTAAACTGGTGCAATCATCCCCTTTCGCATCGTCAGTGCCATCACCACCGTCATCATAATAACCACCACTTCCAGTAGTATGGA…
MATOU-v1_113143847	CA_alpha	Bacillariophyta;Bacillariophyceae;Bacillariophycidae;Bacillariales	GTCGATGACAAACCACGAGACGATCTCGGAGCAAGGAGGTTCTGTGAGAGATCCATCGTACCCGTAGAAATAAATGGACGGAACCAGGGACTCGTGGTGGGGATTCCATACCCCTCCCAGCCTCCGCCTGTGGGCTTCTTTGGAAACGAGAAACTCCGAATCTTGTTCTAGGAATCGCGCATATTCTTCCAATTGTTCCCGGTTCCTCCCAAAGGTTGCGTTGGCGAGGGCTTCGATGGGGTCGTTCCTATCGTCACCGACGACGCCGTGCTTTCCTTGCTTTCCTTGGCAGTCTGCCCGAGAGGCAATCTTTGGATGCTCTTGCACGCTTTCTTCGGTCTCCGGGCTTCCGTTCCCAGCCTTCATCGACATCTTGTTGTTTCCCGAAGAATCGCAACG…
MATOU-v1_113162003	CA_alpha	Bacillariophyta;Bacillariophyceae;Bacillariophycidae;Bacillariales;Bacillariaceae;Pseudo-nitzschia	GTTGGGCGTTCGCACTGAATATTACTTTCGTTATTCTGGCACACAGACTATCCCGCCGTGCTACGGAGACTTCGACGGTTCCTCAAGAAAAGGTACCAACCACTGGAGAGTCATGAAGGATCCGATCCGCATCCATCCTCGACAGCTGGTGGAACTCCGTCGATTGATTGCGGAACGCATCGCGCCGAGCGATGACCCTGTCATGGCCTGCGCCCCAGACACAGCCGCGAAAGTCACACGTGATCCAAGTGATCCCAACAAATATCTCGAAGTCAACACAGCTAGACCCCTCCAGTCTTGGGATCGTGTTCACTTCAAAACTTTTTGCGAATGCAAGGATTGGGGCTCGAAGTGGCCTGAAGATCGCAAATGGTGTCAAATTGAAGACATGAATGAACG…
MATOU-v1_113197226	CA_alpha	Bacillariophyta;Coscinodiscophyceae;Chaetocerotophycidae;Chaetocerotales;Chaetocerotaceae;Chaetoceros	CGTGACAATAATGAACAACTTGACGCCCATTAAGATGCTGGGGTGGGCGTGTTGTTCTACCAAATTCACTTGCAGCACTTGCATGCTCGCAGGTGCTTCGATCCACAAAACAAAGGATTAGCTTTTGAGTCCGGAGAAACTGATCAACTGATATTGACATAGATGCGTCTACGATGCTCCAGTAAATATTCTCGGTACAAGGGGGAGTTGTCATGCTTCCTTGGTAAGAGTATAGGCCATACTGCTCGGATTCTATAAGAGTTCCATTTTTGAACACATTTGGGACTAAACGTTCTGGGGATTCTATTGATTGTACATGCTCAGTTGATCCACTGCTGACCTTTGGACAGGTTATCtttttttGCTGAGCTTTC
MATOU-v1_113225599	CA_alpha	Bacillariophyta;Coscinodiscophyceae	CAGGAACAAGTTTGGGATATTCAACGAAAGTCTAGATCTGATTTCAACATTTTCAGATTCATGCCTACTGGATGGTATTGTGGCTACAAAGGTACACTCACAGAACCTCCATGCACACAAAAAGTACATTGGCGCATATTAGACTTACCAATGAAAATTTCTGTAAATCAATTTACAAGAATGCAAAATTTGTTAGTGAATCGAATAGATTCGGATTGTGTATCTAATGCCACAGTAGCATTTAACGGAACAGTCAATCGCCCATTAGGTAAAAGaaaaaaaCTTAAGACCTATTGCTGTACAAGTCAAAATTGGCCTTTTAGAGAAAAAGATCCTTTGTATTGGTTAGACTCATGGCCCGATGAATATCATGGTTGGAAGTCTGTTAGAAATAAGAAT…
MATOU-v1_113260564	CA_alpha	Bacillariophyta;Coscinodiscophyceae	GATTTGGGGAACAGAATGTGGCTTGAATAATAAACTCGTTAGTTGCTCGGAATCTGATGCTAATTGGAATTTATATAGATTTTTACCAACATTTTGGTATTATGGTTATATGGGTAGTTTAACGGTGCCTCCTTGTATAGAAAAAACACACTGGCGTATCCCTGATTTACCTTTGAAAATAAGCAAGGATCAAACAATACGTATGAGTAATTTGCTTATACAACAACTGGATGATGATTGTGAT
MATOU-v1_11346717	CA_alpha	Bacillariophyta;Bacillariophyceae;Bacillariophycidae;Bacillariales;Bacillariaceae	ATCTCGATGGCGTAGTAGATGGTGTGAAACTGGAATGTCGGAAACAAGGGAAAGGGAGCAAATTCGGTCGCATCGATTTCAGTAAGGGTTTCAGTGACTGGTGGTATTTGAGTCACACAGATGTACACGTTCCGTCGGAGCACACGCAGGAAGGGAAACGATACGACGCAGAAATACAGATGTACCATTTTTATTCCGTAGATCACGACAACGAAATGGCCACGGTGTCTATATTCATGAACGTGTACGATGATGCGCCACCGTACCGATATCTAGATAGGGTCATCTGTCGGTGGCGGGAAAAGGAATTCAAAGTACGGACCCAATGTGGATTGGAACCAATCGCATCAACGTATCCAGGTTGTTTCCCACTGAAAAAAGAACCAGAGCCAGAGCAAA…
MATOU-v1_113641499	CA_alpha	Bacillariophyta;Bacillariophyceae;Bacillariophycidae;Bacillariales	ACATGGGAAGGTGGCGGGAGAACACAAAATTGAAGGAGAAGCCTTTGATGCCGAACTACAATTATTTCATACCCATTACTTCAAGGATCGGTTGGGTGCCATTGCCATTCCGATTCGGGCCATCCCACCCGGAGACTATGCCTCCTCCTCATCATCATCGTCCTCCACAACATCGGAGATCGACAAAGAATTCAGACAGAATGTGGAATTCCAAAAACTGTTGAATGTCTTCCAACGCGTGTACAATGATCACGCGGAGCAATGTCACAATTCCAAACGACGCACACTCACCCATATGAGGCAGCAGCAACAGCAACAGCAACAGCGACATAATGATGATAGCAATAATAATGATACTCATTCCAACCACGACGACAAAGCGTCTCATGATTTCATTTT…
MATOU-v1_113650722	CA_alpha	Bacillariophyta;Bacillariophyceae;Bacillariophycidae;Bacillariales;Bacillariaceae;Fragilariopsis	TTATACGAGAGTGGTAGCTTTGATCGAGAGATTTGGAAGCGTACCAagagagagagagagagagagagTAGGATACCCAGCTAACAAAAGCTGAAGAAATACATTCTTTTTTATTCTTTATTCACGACATCTATTCAGCGAATTTACACATCGTGTGTGAGGGAAGAACGCACTCACAACGTCAATGTATAAATGATTCAATATTGTCCACTACTACTTCACCATAATAAACATAGAAGACAAAACACCGTCATAATAATATAGCAACAGAAACAAACTCAGAATGCAATTTTCTTTACACGCTATCCTTTTCATCGTGGCTAATATTTCTGGACGGGTAGAAGCAGACAGTTTTAACTATCGATCTACTTCGGGTGACAATTATGGTCCAGCAGAATG…
MATOU-v1_113650723	CA_alpha	Bacillariophyta;Bacillariophyceae;Bacillariophycidae;Bacillariales;Bacillariaceae;Fragilariopsis	TTATACGAGAGTGGTAGCTTTGATCGAGAGATTTGGAAGCGTACCAagagagagagagagagagagagTAGGATACCCAGCTAACAAAAGCTGAAGAAATACATTCTTTTTTATTCTTTATTCACGACATCTATTCAGCGAATTTACACATCGTGTGTGAGGGAAGAACGCACTCACAACGTCAATGTATAAATGATTCAATATTGTCCACTACTACTTCACCATAATAAACATAGAAGACAAAACACCGTCATAATAATATAGCAACAGAAACAAACTCAGAATGCAATTTTCTTTACACGCTATCCTTTTCATCGTGGCTAATATTTCTGGACGGGTAGAAGCAGACAGTTTTAACTATCGATCTACTTCGGGTGACAATTATGGTCCAGCAGAATG…
MATOU-v1_113650724	CA_alpha	Bacillariophyta;Bacillariophyceae;Bacillariophycidae;Bacillariales;Bacillariaceae;Fragilariopsis	TTATACGAGAGTGGTAGCTTTGATCGAGAGATTTGGAAGCGTACCAagagagagagagagagagagagTAGGATACCCAGCTAACAAAAGCTGAAGAAATACATTCTTTTTTATTCTTTATTCACGACATCTATTCAGCGAATTTACACATCGTGTGTGAGGGAAGAACGCACTCACAACGTCAATGTATAAATGATTCAATATTGTCCACTACTACTTCACCATAATAAACATAGAAGACAAAACACCGTCATAATAATATAGCAACAGAAACAAACTCAGAATGCAATTTTCTTTACACGCTATCCTTTTCATCGTGGCTAATATTTCTGGACGGGTAGAAGCAGACAGTTTTAACTATCGATCTACTTCGGGTGACAATTATGGTCCAGCAGAATG…
MATOU-v1_113668045	CA_alpha	Bacillariophyta;Mediophyceae	ACATGGGGAATCCATTCTACTGCTATAAATTAAAGATTTATTGTAATCCATTAAAGAAATATCGAACTGATTAAAAAAGGCCATACTTATCATTGTCAGCAATCATCTTTCCAATTTTAATTTGCCATTAAAATCATGAACCCCATCTCAGTATCATCTTCGACTGTAACTTTACCCCCTGCTTCTTGCAATTCAAGTATTTATCAAAAGTCTATGTCATGTTTGCCATATCTACCAGCAACGTATCTTACAAGAGAACAGCaaaaaaaaCCTAATTCTGAATTGTTTGGTTACTTTAATTATAATCCACACGACCTATTATATGGACCAGGAGAGCCTGTCAACCTTACCCATTACTTCAACGAGACTGAATTGGTAATTAACACACACTTTGTGCTG…
MATOU-v1_113668046	CA_alpha	Bacillariophyta;Coscinodiscophyceae	ACATGGGGAATCCATTCTACTGCTATAAATTAAAGATTTATTGTAATCCATTAAAGAAATATCGAACTGATTAAAAAAGGCCATACTTATCATTGTCAGCAATCATCTTTCCAATTTTAATTTGCCATTAAAATCATGAACCCCATCTCAGTATCATCTTCGACTGTAACTTTACCCCCTGCTTCTTGCAATTCAAGTATTTATCAAAAGTCTATGTCATGTTTGCCATATCTACCAGCAACGTATCTTACAAGAGAACAGCaaaaaaaaCCTAATTCTGAATTGTTTGGTTACTTTAATTATAATCCACACGACCTATTATATGGACCAGGAGAGCCTGTCAACCTTACCCATTACTTCAACGAGACTGAATTGGTAATTAACACACACTTTGTGCTG…
MATOU-v1_113679228	CA_alpha	Bacillariophyta;Bacillariophyceae;Bacillariophycidae;Bacillariales;Bacillariaceae;Fragilariopsis	ACATGGGGGCACAAAACAATTATCTTGATCGATTCAATTATGAAAATGTCTCGGTCAGAAGGAGCGATGGCTTCATGGATTATCAACCAGAGGATTGGGAACGCATTCAGTGCGACGAACAATCATCGTTAGATACGTGTTTGGCTTATATTGATACGTGGAAAACAGGTCGTGACTGGGCCATTAACACCAATTACTGTCGTTGGTGTCCCGAAGGAGGTGATCCTACTTTGTGTGATAATAATCGACATCATCAATCTCCAATTAACCTGGAACGCGTTGTGGGATATGAGCCTGATACGCATGATTTAGCAAACGAATGTATCGATATTCATTGGATGAAATACGAAGATTCCTTTTGTACTTTGGAACAACTCATTGATGAAGACGCTTTTAGCA…
MATOU-v1_113679229	CA_alpha	Bacillariophyta;Bacillariophyceae;Bacillariophycidae;Bacillariales;Bacillariaceae;Fragilariopsis	ACATGGGGGCACAAAACAATTATCTTGATCGATTCAATTATGAAAATGTCTCGGTCAGAAGGAGCGATGGCTTCATGGATTATCAACCAGAGGATTGGGAACGCATTCAGTGCGACGAACAATCATCGTTAGATACGTGTTTGGCTTATATTGATACGTGGAAAACAGGTCGTGACTGGGCCATTAACACCAATTACTGTCGTTGGTGTCCCGAAGGAGGTGATCCTACTTTGTGTGATAATAATCGACATCATCAATCTCCAATTAACCTGGAACGCGTTGTGGGATATGAGCCTGATACGCATGATTTAGCAAACGAATGTATCGATATTCATTGGATGAAATACGAAGATTCCTTTTGTACTTTGGAACAACTCATTGATGAAGACGCTTTTAGCA…
MATOU-v1_113745820	CA_alpha	Bacillariophyta;Bacillariophyceae;Bacillariophycidae;Bacillariales;Bacillariaceae;Fragilariopsis	ACATGGGCCAAGTTGTTGAAACGTGATGTAAAGATTTCAGCATCAACTGACGTCAACAGCAGCAGCAACAACAATAACAAGCACAAGCGTCACCCAAAAGGGTTCCGTACGGTACATGATGTTTTACTCTACAACGATCAACACAGAAACAATGCAAATCACTCAAATGTGAAAATTCATATGGAGGAAGGCAATTTCGAAACAGCAGATGAAAGTATAGACTGGAATAGTTTTGTGGCTAACCATTCTAGAAGAATGAGAGACGAAGAAGAGCGGTACCAAAAGATGAGGGCGAAAAAGAACGACAATGGCCGAAGCGGAAACAGGGGCAACCTTACCAACTCTGTTGCCGAACTCAATCACCGCAAATTAATTTCTTACGACGAAATTCCGTGGTTC…
MATOU-v1_113825805	CA_alpha	Bacillariophyta;Fragilariophyceae;Fragilariophycidae;Fragilariales	TTATTGGAAGCTTCGAGCAATACGGACAATGAGCTATTTGGTGATATTTTGCGAGGATGGAGCAGCATTGCGCAAGAAACCCTTACCGCCTGTGGTATCGAAGAGAACGAGGACCAAAATCACCGCAAATTGCAGGGTTCGACCGTGAACATCTACGACCTCATTCCGTCATACCCAGCACTGTATCACTACAATGGAAGCTTAACGACTCCGCCATGCTCCGAGTCTGTTGGT
MATOU-v1_113833159	CA_alpha	Bacillariophyta;Bacillariophyceae	AGTTCACAAGTCTTGGGGTCCCTGTACTTGGTAGTGTACTTTATGAGCTGATCCATCTGACCACGGGAGATTGAAAGAGGCACATCTGCAACATTCCACCAAACAACCTCGGAACAAGGAGGAGTTGTAAGACTTCCATCGTAGTTGTAGAAGTTTGCAGCTGCAGGGATGAGGTCATAAATATTGAAAGGTTCTGTGACAACTCGAGCACGCTTCTTAGCGACGTCATCGCCACATTCCTCTGCAACCTTCTGTGCTACCTGGTCCCAGCCATCCAACAAACGTTGGAATTTAATGT
MATOU-v1_113896219	CA_alpha	Bacillariophyta;Bacillariophyceae;Bacillariophycidae;Bacillariales	TTTACTGAAGACTGCGCCACAGGCTTGATATGTCATAGGCGCGAAGCCAAAGAGGCAGCTCCGGGCTGCATTGGTGGAGAGGACAGCGATAGTAGTTCTGATTTCTGCGTTTTTGATCCTTTCGGCCCTGGCTATAATCCAGTAACAGATGCTCCAACACTTTCTCCCACTAAAACGAACAGTCCAACAATCACTCCACTCCCTCCTAAGCCCGTTGTGGACCTTGGAGGAACGCCTCCTATAGCAGCATTTCCGCTTCAAAGATGTCAAGGAGATTGTGATTTAGATAACGATTGCGCAGAAGGTTTAATTTGCTTCCAGAGAGGTTCTAGTGAAGCTGTTCCAGGATGCATTGGAGGGGAAGCAAATATGATGATGACCGATTATTGTATTTTGGAT…
MATOU-v1_114116466	CA_alpha	Bacillariophyta;Bacillariophyceae;Bacillariophycidae;Bacillariales;Bacillariaceae	CAAACAATGTGGATTAGATCCAATCGAATTCTCATATCCAGGTTGTTTTCCGTTGACACTACCCCTTGTTCGGAACTTGAAAACGAAAATTTTCAATTCCAATTCCACAGAAGGTATTCCACAAGTAAAAAAGCATCCTGTTCGGACTGTTGCGGATGCTATTTACCATAACGAATTACACCGTGACGATCCCTATAACAATCAGTTGTTGAATATACATATGGATGAGGTGAATTTGTCTCCCGCCGAAGAAAAGGACTGGGATATCTGGATTTCCGAGCAAAGTGAAAAAATGGATGATGACGAGAGTCTTTATCGTGAACTCCTACAGGAGGAATACAACGGCGTTCATACGGACGATCTTCATCGAAGGTTAATCGAGGGAGATGAAACGGAATG…
MATOU-v1_114713225	CA_alpha	Bacillariophyta;Bacillariophyceae;Bacillariophycidae;Bacillariales;Bacillariaceae	TTGGAAGCACCGACATATCCGGGATGTTTTCCGGTCAACAATAGTCGTCGGAGTCTTCTTCGCCGaaaaaacaaaaaTCAGGACAGTGCTGATTCTACCTTTAAGCGCCACCCAAAAGGATTCCGAACAGTCCATGATGTCATGCTTTACAATGATTATCACCAGAACAATCCCAATCATACTGACGTCAAAATTCATATGGAAGACGGCAATTGGGATCCAGCAGATGACACTATAGATTGGGACGAATTCGTGGCCGACGCAAGCCAACAGATGAACGCGGAAGAGGAACTATATCAAGAGCTGATGGCCATGGAGAATGACAGTGATAACAACAATCATAATGAAACCCTCCGCGAAGAATACCGTCGAAAATTGTTGAACTACGATGAGATCCCT…
MATOU-v1_114749523	CA_alpha	Bacillariophyta;Bacillariophyceae;Bacillariophycidae;Bacillariales;Bacillariaceae	CCAGTAGGAGTAGGTTGTTTTGATATTATATAATTAATGTGATTTATTTTATGAGTAATGACACTTCTTGCTCTTGCTGCTCAGGATATAGTTTTATAATTGAGATAGcccccccAGTAGAACAAGAATTCTTGTTGTATTCTTAGATTGAATTTGATATAAAATGTAAATGATAGAAAAGTATTGTGACAAATAAGATTTCTCCATACAATGAtttttccttttttttAAAAGCCCAATTGGTTCCAGTTGTAGGGATTTTCGAAAAGCCGTAGCTCGGGTTCTCTTTGTTGCCATTTTTCGCACCACTCACGCTCTTGTGGAAACTTCGATGGCCAGTCTTGACATTCGCAAAAAACCATTCGGTGACCCTTAGCCAAATCTTGTACAGGCCGATTG…
MATOU-v1_114765347	CA_alpha	Bacillariophyta;Coscinodiscophyceae;Corethrophycidae;Corethrales;Corethraceae	ACCTGGGATGTTACAAGGACAAAAAGCAGGATCGGGTGTTCCCCTACGAGGCGCTGAAGCGCGGGGCGAGCGTGGAGGAATGCTCTGTGCTGTGCGAAGGGTATAAATACTTCTCGCGGCAGTACAAGGGACAGTGCTTCTGCGGTGATAGCACAGCACATGCACGGCACGGCTCCTCTGCTGCCTGCGAGTGCCACGGAGAGAATGTGGGAAGCTATACGGGCTGCGTGTACGACAACGAACCCTCAGAGTCTGCGGAATCTTCGCGGCAGTTTTTGCGGGGGCTCAAAAAGAAAAAGAAGAGTTGGTCCATCTACAGTCCCTTCAAAAAGGAGTACTACTACGGATATAGGGGCAGCCTCACTGCGCCCCCATGTTCCAACAGCGTGAACTGGTATG…
MATOU-v1_114765348	CA_alpha	Bacillariophyta;Coscinodiscophyceae;Corethrophycidae;Corethrales;Corethraceae	ACCTGGGATGTTACAAGGACAAAAAGCAGGATCGGGTGTTCCCCTACGAGGCGCTGAAGCGCGGGGCGAGCGTGGAGGAATGCTCTGTGCTGTGCGAAGGGTATAAATACTTCTCGCGGCAGTACAAGGGACAGTGCTTCTGCGGTGATAGCACAGCACATGCACGGCACGGCTCCTCTGCTGCCTGCGAGTGCCACGGAGAGAATGTGGGAAGCTATACGGGCTGCGTGTACGACAACGAACCCTCAGAGTCTGCGGAATCTTCGCGGCAGTTTTTGCGGGGGCTCAAAAAGAAAAAGAAGAGTTGGTCCATCTACAGTCCCTTCAAAAAGGAGTACTACTACGGATATAGGGGCAGCCTCACTGCGCCCCCATGTTCCAACAGCGTGAACTGGTATG…
MATOU-v1_114767492	CA_alpha	Bacillariophyta;Coscinodiscophyceae;Chaetocerotophycidae;Chaetocerotales	TTTCATTCGGACATAGTGAAGTCTATATGGTTCTATGGATACAATGGCTCTCTAACTGAACCGTAAGTAAGAGATGGAAACGTTATTGTGTTCATAAGAAAAGTAATTTCTTACATCATAACTTACATGAAAATCTTGTTCATTTTTCAACATTTAAATCGCAAGTCCTTGCTCCGAGTGGATTCATTGGAGAGTTCTTGACGTTCCTATGCTTATATCTTTTCAACAACTACAGCAGCTGAGAAACATTTTATTCAATCAATTAGATGAAAATTGTAAAAAGTCGAGTGTACATTGGCGTGGTAGTGTTGCAAGACCAATTCAAGGTTCAAACAATCGTGATGTTTGGAAATGTACTGATTATAATTATATTGCTGATGATGATAAACCAATTGTTAT…
MATOU-v1_114770664	CA_alpha	Bacillariophyta;Coscinodiscophyceae;Corethrophycidae;Corethrales;Corethraceae;Corethron	ACATGGGGGCGTTACGATGGCGAGATGATTATGTACCATCACGGCACATTTTCACATAAGAGGGAGCTCGCGGCAGTGTCCGTGTTGCTTGACGCCTCCGGCAACGAGATTGACCTCAGGTTCCAGGCATACCTCGAAGCCTTCGGGGAGGCAGTGGAGCGCGTCAGAAGCAACTGCGACGCTGGCGTAGAGTATGTCGATCCAGACCCCAACTGGCTCGATGATTTTCAGAAGATGTCCGACATCTACACGAAGGAGAACCAGCAACGGCGTGGAAGAGGCCTCGGCGAAGACGATGGAAGGGGCCTCGATTTTCGGGAAGCACGGCTTCAAGTGGACGCAAGCCTGCTGGAAGAACAGCTTGCGGCTTCAAGTGGACGCAAGCCTGCTGGAAGAACA…
MATOU-v1_114791933	CA_alpha	Bacillariophyta;Bacillariophyceae;Bacillariophycidae;Bacillariales;Bacillariaceae;Pseudo-nitzschia	GAACTCCAAACTCCCGTAATGGAGAACTACGAGGACGTCCATTGGTGGCCCTACGAGTGGCTCCTCAAGGTCGGGACGGAATATTATTACCGATACGAGGGTTCGATGACTGTGCCTCCATGTTACACCGTCAATCATTGGCGAGTAATGAAGGATCCTATACGTGTCGCCAAGCACCAGATCACCGAGCTAGAACGATTGCTAGCCTGGAGGATCAACGGCAAGTGCGAGGCCGACACGGCCGGAAAAGAGCGCGAGGGCAACCCCGACGCCGTCGACGTCAACCGGCCCCTCCAGGAATTGCAAAAGGGCCACCGCATGGTCTTTTGCGAGTGCCAAGACTGGCCATCTAAGTTCCCACAGGAACGACAGTGGTGCCAAAATTGGAAAAAGCGTGAC…
MATOU-v1_114803618	CA_alpha	Bacillariophyta;Coscinodiscophyceae;Corethrophycidae;Corethrales;Corethraceae;Corethron	AATGACGCTCTGGGCATAAGGGCTGTGAAAAGAGCAGCAATTTTCAAGAGACCAGTAGGCAGTAACAGTACGACCGATCCGAAACGAAATCTTAAATCAAAAGGTTTCAAACTGCATCAGCCATTCAGAAATGAATATTACTATACATACGAGGGAAGTCTTACCATCCCTCCATGTTCCGAAATAGTCTACTGGAATGTATTAGATACACCGATGAGAATAAGTCATTCGCAGCTACATCGGTTACAAAATTTGATCAAATATTATCTTGATGATAGTTGTATACTTAGCTCTTATGCTGATAGTGAAGGCCGTGTTGCTCGGCCACTTCACAGAACAAGGTCTAAGCATAAAGTTACCCATTGTGATGAAAGCGACTACTCAAACTAATCACCGTAA…
MATOU-v1_114897768	CA_alpha	Bacillariophyta;Bacillariophyceae;Bacillariophycidae;Bacillariales;Bacillariaceae;Fragilariopsis;Fragilariopsis kerguelensis	ACATGGGGTTATCATTGTTGTCAAGAAGAGATTGGGGAAACTTATGAGGTAGGACCTCCCAACGACGCCAAACCAGGACTAGTACCTTACACTAACGCTCAGTGTGCTGAGCTAGATAATTCAGCAAGACTCTGTAAGGCAGAAAGTTGTTGCGACCCAGAATATGCAGATACACAATACTGCGAAGAACAAAGGGCAAAACATCCAGGAGATTTTGAAAGAATCTGTTGGTATTGCTGTCACCCTTCCAAAGAATTCACCATTGATAGCAGATTGTTGTTGGAAAAGTCTGAGTCGTATGTTGATCCTGTGTCAAAGGCTTTGACCAAAGAAGCAACAAGGCTGTGGCATAAGAATAATCCGCGAAATTTGGGTCCAAATGATGTTATTTTCAATCAC…
MATOU-v1_114986740	CA_alpha	Bacillariophyta;Coscinodiscophyceae;Chaetocerotophycidae;Chaetocerotales;Chaetocerotaceae;Chaetoceros	GTACTCTGCAGCAGAGTTGCACATGGTCCACCTCAACGCAGACGGTACCCGTGCTTCTGTTCTCGGAACCATGATCAGACCTACTCTCCCTTACGACAACCCCAGTTTCGAGCACTTTCTCAAGAGATGGTCGATGGTCAGAGAAGAAGCTGCATGCGACTGCACTGATCACTATTCCTTTGACCCCCCTGAAAATTTCGTGCTTGATGTTTACGAAAATATGGAAGGAAAGGATTTCTACCATTACGATGGAGGACTTACTACTCCTGGATGTAACGAAATCGTCTGGTGGAATTTTAATACAGAACCTTGGCACATTTCTGTTACCCAATTCAACAAAATGGCTGACATTATTTTGAAGTACAAGCCCCAAGAAGTCAATGAAGC
MATOU-v1_115087488	CA_alpha	Bacillariophyta;Coscinodiscophyceae;Corethrophycidae;Corethrales;Corethraceae;Corethron	CAAAAACATAAATATCAAAGATAGAAAAGCCATCCTTAGATATCAAAGCTACCAAAGAATATTGCACTTATTGATCCATCATACAAATAAATCATGCGTCTCAGTACATCGTTATTACTTACCACTTTCCTTGCCCGTCACTGGACCTCAGACGGCCTCGGAAAGTTCAGCTACAAAAATAATGACAGTAAAGGGCCGAACAAATGGGATAAAGTGAACGCCAAAGACAACGAATGGCGGGAATGGAAAAGCTTAAAAGCCGATAAGAACGAATGCGGTAAAGAAAAGAACCGGCAGTCTCCCGTCGATCTGGTCAAAACCGAAGATTGTCGAGCCGACCACCAAATGCTCTTTTCGGACGGTACATGTACGTTCGATGACATCATTTTCGAAGTGACG…
MATOU-v1_115088815	CA_alpha	Bacillariophyta;Coscinodiscophyceae	TGGTTGTGAGGCGTGCGATGAGGGTTGGAGTGGGCGATTCACAGTGCCGTTATACGCAGCAGTATTTATGTCACACTTTTCATCCAATCGATTTAGTAATACTTGTTGCATACGAGTAAGTTGTTTTGTGCTGATTTTCATGGGTAGGTCTAATATTCTCCATGTTACTTTTTCTGTACAAGGTGGTTCGGTGAGACTGCCTAATATCCTGTTGGCATAAATCTCCAAATATTAAAATCAGCTCTTAAAGTACTATCACCCACAGGTAAATCCCAAATACTATCTACTTCTTTCTTCGTATGCACATTGTAATAATAAGGCGCATATTCAGGAAGAGTAGGATTTATGATACGTGCACATTCATTCTGTTTCTTCCATGATTCTTCCTCCCACTGACGA…
MATOU-v1_115113938	CA_alpha	Bacillariophyta;Coscinodiscophyceae;Corethrophycidae;Corethrales;Corethraceae	GGAACTGGGGTAATCAAGAAAAGGCCGCAGTCGCTTGGGGAGGACATTTAGCATCTATCCATTCTGCAGAGGAACTGGCATTCATTCTTGGAATAAGACAAGGCAGGAAGAGATACTATTTTCTTGGTGGAGAAAGGAAAGACGCCAATGGTACGTGGACATGGACGGATGGAACCCCTTGGTCCTACGAAAACTGGGTCGAAGGAAAACCAAGCAATAGAAAAAATATAGTCCTGGGTCGAAGGAAAACCAAGCAATAGAAAAAATATAGTCCACAGCACGTTAACAAAAAATGGCAGGTGGAATGACGCTCTGGGCATAAGGGCTGTGAAAAGAGCAGCAATTTTCAAGAGACCAGTAGGCAGTAACAGTACGACCGATCCGAAACGAAATCTTAAA…
MATOU-v1_115120991	CA_alpha	Bacillariophyta;Coscinodiscophyceae	TGGAAAACaaaaaaaTACATGTGATATAATAAACAATCCAACCGTTCCGCCGTATACAAGAACATATCCTATACTTGATGAAACAGAAATGACAGATATATGGGGCGATCCTGATACAAATAGTAAGTCGGATTATGATATTCATAGATTTATGACAACTGGATGGTTTTGCGGATATGAGGGCAGCATAACAGAACCTCCTTGTTCTAGACGTGCATATTGGCGAGTACTTGATTTACCGATGAAAATTAGTAAATATCAATATGATAGAATaaaaaaaCTAATAGTGGGGCGTTTGAATAAAAAATGTCAACCAGAGTCAGCACATTATAATGGTAAAGTAAATAGGCCTATTCAATACAGAGATGATGTTTGGTGTTGTACCAGTTCAGACTGGTC…
MATOU-v1_115127696	CA_alpha	Bacillariophyta;Coscinodiscophyceae;Corethrophycidae;Corethrales;Corethraceae;Corethron;Corethron pennatum	AAAGGAACTTGTGAAATCGAAGATATTAAATTTGAAATCACACCCTATAGCCTAAAAGGAACATATCCGAGGGACAATTTTCTTCGTGGAAACTGCACCCCTCCAACTCTCGACTTATCCGATTCTTTTCATCCACGATACACGAATACGTTTGAAATGAAAGTGCCCAGTGAGCACACGATAAATGGAACGCGATACGACGCTGAAATACAATTTTCTCAGGTCGAAAATGCAGACGAGGAACACAAAACCAACAGAAATAATCTGATTGCTATGACTTCTCGTCTCCTTATTGTGGATGGGAAGAGAAAAAACGATTATATCGAGACTTTCCTTCAACATTGGGAATATGTTGCGGAATTGAAAGAAGAAGAATGTAACGTTGGAAAAGGAAAAACG…
MATOU-v1_115142309	CA_alpha	Bacillariophyta;Coscinodiscophyceae;Corethrophycidae;Corethrales;Corethraceae;Corethron	GCATATTTTGCAATAAACCTGCTCATTCATACCCCGTAGATGTACTTGGACACAAATACATGAAAATCCCAATTAATACCACTTCCAACTGCCAtttttccaatgccactttggtttttgccactttggtttttttgtctttttcttcttttcttcctttggtttccaccaccattgtttaacttccaccactttgATGGGGTAGTCATCTTTGGTGCACTGGAAGATGCCGCGCCCCCTTGCATCCTGGATGGGACGCGCAACGCTGACCTTTCCCCTCCGCGTCTCAGCATATGTCCCATACTGGCAGTCTTTATCCAAATAGCCCGTAATCAGGTCTTGGATTCGCCCCAACTGCTTCCGGCTTATTTTCTGCTGGTTGTTCATCACATACCAGTT…
MATOU-v1_115142310	CA_alpha	Bacillariophyta;Coscinodiscophyceae;Corethrophycidae;Corethrales	CTTCTACAACTTCTACAACTGTAATGGGGGACAATATCAATTAATACCACTCCCAACTGCCATTCTTCCAATGTCATTCTTCAACTTTGATGGGGTAGTCATCTTTGGTGCAATGGAAGATGCCGCGCTCCCTTGCATCCTGGATGGGACGCGCAATGCTGACCTTTCCCCCTCGCGTCTCAGCATATGTTCCATACTGGCAGTCTTCATCCAAATAGCCTGTTATCAGATCTTGGATCCGCTCCAGCTGCTTCCGGCTGATTTTCTCCTGGTCGCCATACTGGCAGTCTTCATCCAAATAGCCCGTTATCAGGTCTTGGATCCGCTCCAGCTGCTTCCGGCTGATTTTCTCCTGGTCGTTCATCACATACCAGTTCACGCTGTTGGAACATGGGGGCG…
MATOU-v1_115142311	CA_alpha	Bacillariophyta;Coscinodiscophyceae;Corethrophycidae;Corethrales	CATCTCTACAAGTAAAAAATGTAAATAAAATTTAATGGAGATATACAACCTCACAAAGATAGAAATAGATCTGAAGTTGGTACGGCATATTTTGCAATAAACCTGCTCATCCATACCCCGTAGTTGTACCTGGACACAAATACATGAAAATCCCAATAATTAATACCACTTCCAACTGCCATTCTCCCAATGCCACTTTGGtttttttttctttttcttcttttcttcctttGGTTTCCACCACCATTGTTTAACTTCCACCACTTTGATGGGGTAGTCATCTTTGGTGCACTGGAAGATGCCGCGCCCCCTTGCATCCTGGATGGGACGCGCAACGCTGACCTTTcccccccGCGTCTCAGCATATGTTCCATACTGGCAGTCTTCATCCAAATAGCC…
MATOU-v1_115148212	CA_alpha	Bacillariophyta;Coscinodiscophyceae;Corethrophycidae;Corethrales;Corethraceae;Corethron;Corethron pennatum	AGTAGTCAAGCACAAGTATTAACTAAAATTTGAGTAATATCATGGGGAAAATGCTCTTTTCATGCGCCGACCTATTGCTCCTTCTCGTACCGGCTTCCGTCCTTGGCGTTGGTAGGTTCAGCTACGACAAAAATGACAGCCGGGGCCCCGACAACTGGAAGAGTGTCGACGACGTGAAGGACAATTATTGGCAAATGTTTCACCTGATGAAGGTAGATAAGAACGAGTGCGACGACGGAAGTAGGCAGTCTCCAGTGAATCTGAAGAAGAATACATCATGCAAGGGAGATCACCACATGCTATACAAATACGGCAGCTGCAAAATCGACGATGTTGATTTCAAGATTGAGCCATGGGGCCTGGAGGGGCACTACCCCCGTCACGGGCGCGGGTGTGACG…
MATOU-v1_115185354	CA_alpha	Bacillariophyta;Coscinodiscophyceae;Corethrophycidae;Corethrales;Corethraceae;Corethron	TACGACCTGGTCTCGCACACGATCTATTTCTGGCGCTACGTGGGCACCCTCACCGTcccccccTGCAAGAAGGACGTGCAGTGGCGCCTCTACGACAGCCCCCTCAAAATCTCGCTGCAGCAGGAGGCCACGCTCAACTGGCTGCTGCGGGCGTACCGCAACCCCAAGACGTGCCGGCGCGAGACCATCGGCTCGCCGCGGCGGGACGGCACGCGGAACGTGGACGTGACGCGGCCGATACAGG
MATOU-v1_115269776	CA_alpha	Bacillariophyta;Coscinodiscophyceae;Coscinodiscophycidae;Coscinodiscales	TGACGGACAGTAAATAATGCCCGAATACATATTAATCAATTAAAAATGTTATGTTTGTGACCATGATATTTTTTAGGCCAATCCCATAATCCGTCATAATGCTGAAAGTCTCTCTCCTCGACTTCCCAATCGCTACTATCGCAACACCACGCCCTACTTTTTGTGTTAAGTTGTAATGGACGGTTTACTTCACCCTTATAATCGCTTGTACTTTGTTCACAATTGTTATCAAGTTGGTCAAAAATTAGGGCTTTGATTCTTTTATACTGATCTCTACTGAACTTCATTGGCAAGTCATAGACACGCCACTGAACATCTTCAAAACAAGGAGGAACTGTGAGGCTACCTTCATAACCGCAATACCAAATAGTGGGCAGCATTTTGTATAGTTCGTAGTCA…
MATOU-v1_115312621	CA_alpha	Bacillariophyta;Coscinodiscophyceae;Corethrophycidae;Corethrales	TCACACATGTATATGTCTCGACCTTGATCTTTCTGTATCGGTCTGTTCACACGACCAAGACTATCTGCATATGTTGCCAATTCGCACTTGTCGTCTTTATAGGACTTAATAAGATTCTGCAGTGCCAGAAGCTGCCCCCTACTTATTTTCATGGGTTTTTCTATGACGAACCAGTGCACGATGTCACTACAAGGAGGTATAGTGAGGCTTCCTTTGTAGTGATAGTAATACTTTTTATGGAATGGAAAGTGCAGGAAAAAACCACCGGACTTAAGGTTTTCCAAATTTCTGCTGTGATCATTCACTGATGATCTTTTTCTACCGAGCCGTTGGCGTTGGCGTTGGCGTTGGCATTCG
MATOU-v1_115369994	CA_alpha	Bacillariophyta;Coscinodiscophyceae	ATACGGCGGAACGGTTGGATTGTTTATTATATCACATGTATTTTTTGTTTTCCATGCAACTTCTTCCCATTCACGAATGAATTGTTCAAGTTGTATATTCTCTTTATCATCACTATAATCCATTAATATTGACGTTACAACAAATCGTCCTCTACCTTTATCGAAATAATGATATATTTGAAATTCACCTGAATATTGCATTCCATTAATATAATGTTCCGAAGGGATCTTCACATTCACAAATACTGCAGGAATCGCGGGTGAAAGATTAGACCAATCAGATTTTCCAGCAGTGTCTGGATCACCCAAAGTTACTCGTAATGTACTTGGTAAAATCATAAAATTTAAGTCTGCAAATTTATTCTTTCCTCTATTTCGACCAGGAGTATGATCGTCTTT…
MATOU-v1_115729583	CA_alpha	Bacillariophyta;Bacillariophyceae;Bacillariophycidae;Bacillariales;Bacillariaceae;Fragilariopsis	CATACGTATTCTAATCACTGCAAGCGCCGGAAAATAAATGTTCCTCATATATATCTTTACTTCTTAATCCATAGCTCAACCTTTCTCTACGCATACTCTATGAAGGATAGGGGTCAATTTGGCATATAATACAATCCGACTCAACTCAAATAATTGTTTTATCTAACCAGCATTCCAAATTATTTAATTAAAAACCGCCCGGTCCTGTCAATAACTAAGTCCGTTCCTTTCCTACGTTCAAAATAAAATTATCATCGATGTAATATTTTTTCCCTTACCAAAAGCTGAAGCGAAAAATGTTTCAAAAATAAAACCATTAATTAGAATACATAATAATGTATTACCAACCAAAATTGTATGGTTTCCCATAGAAACGTTCGTCTATATCTTCAATATTGC…
MATOU-v1_115836935	CA_alpha	Bacillariophyta;Bacillariophyceae;Bacillariophycidae;Bacillariales;Bacillariaceae	GTTAGATTCCGTGATCGACGCCATCAAAAATTACGTTAGTTTACGTTGGTCGTTCATGGTCGGGAACAAAGTCATTACGTGTACAATGCCAAACTTGTCGATTCGATGTTTCTTGGATCGGTCGTGCAACACTGTTATGGAAATGCACACTAGTTTCTTCGCATGTATCACCATTGACATTCGTAAACAAAATATACTTCATTTGTTCTAATTGATTCTTTGATATTATCATTGGTTTATCCATAACAAACCATGAAACAATCTCTGTACATGGTGGTTCCGTGAGACCTCCATCATAACCATAGAAGTAATATGTAGGAATAAGAGATTCATGATACGGATTCCATCTCGATGCTAATCGTCGTCTGTGTTCTTCTTTTTGTGTTGTAAAATTTGAGT…
MATOU-v1_116028068	CA_alpha	Bacillariophyta;Coscinodiscophyceae;Chaetocerotophycidae;Chaetocerotales;Chaetocerotaceae;Chaetoceros	TTACCACACCCACATGCGACGAGATTGTATGGTGGAACCTGTCCGATTCTGTTATGGATATTTCTGTAAGACAATTTAACGATTTGGCAGATATTATTCTCAATACCCACACTGAAACAGTTACTGGAGAATGCAAAAAGCTCACGGTTGCGAACAAGGCAGGGAGCACTAGCCGTCCTGTCCAAAATTTGAATGGACGTAAGATCGATAGAA
MATOU-v1_116032583	CA_alpha	Bacillariophyta;Bacillariophyceae;Bacillariophycidae;Bacillariales;Bacillariaceae;Pseudo-nitzschia	GGCAGTCGCTTCGGTAGAATTGATTTCTCGAAGGGATTTAGTCAATGGTGGTACTTAAGTCATACTGATGTCAAAACTCCATCGGAGCACACCCAAGATGGGAAACGATACGATGCAGAAATCCAGCTCCATCATTTTTATAGTGTCACAGCCGAGGAAGCTGGTACCAACAACGAGGTCGCGACTGTTTCGATCTTCGCTCAAGCCTATGACGATGCAGTCCCATACCCATTCCTTGACAAGGTAATTTGTCAATGGAGACGAAAGGAATATGATGTACG
MATOU-v1_116105546	CA_alpha	Bacillariophyta;Coscinodiscophyceae;Corethrophycidae;Corethrales;Corethraceae;Corethron	AAAGATACCAAAGAAAAAcataatatcatcaatcgaatcgaatcgaatattgcaataattaatcatcatcattcgaatcgaatcgaaaattGCACTTATTGTTTTTTACGACTTTAAATAGaaaaaaaCCGGCCTTAGATATCAAAGATACCAAAGAATATTGCACTTATTGATCCATCATAGAAATAAATCATGCGTCTCAGTACATCGTTATTAGCTACCATTTTTCTTGCCCGTCACTGGACCTCAGACGGCCTCGACAGGTTCAGCTACAAGACGAATGACAGTAAAAGGCCGGAAAAATGGGATAAAGTGAAAGCCAAACACAACGAGTGGCGGAAATGGGAAAACTTAAAAGCCAAAGATAACGAATGCGGTAAAAGAAAGAACCGGCAGTCT…
MATOU-v1_116105547	CA_alpha	Bacillariophyta;Coscinodiscophyceae;Corethrophycidae;Corethrales;Corethraceae;Corethron	ATTGCACTTATTGTTTTTGACGACTTTTAATAGaaaaaaaGCCGTCCGTAGATATCAAAGATACCAAAGAATATTGCACTTATTGATCCATCATAGAAATAAATCATGCGTCTCAGTACATCGTTATTAGCTACCATTTTTCTTGCCCGTCACTGGACCTCAGACGGCCTCGACAGGTTCAGCTACAAGACGAATGACAGTAAAAGGCCGGAAAAATGGGATAAAGTGAAAGCCAAACACAACGAGTGGCGGAAATGGGAAAACTTAAAAGCCAAAGATAACGAATGCGGTAAAAGAAAGAACCGGCAGTCTCCCGTCGATCTGGTCCAAAACGAAGATTGTCGCGCCGACCACGAAATGCTCTTTTCGGACGGCACATGTAAGTTCGATGACATCATT…
MATOU-v1_116105548	CA_alpha	Bacillariophyta;Coscinodiscophyceae;Corethrophycidae;Corethrales;Corethraceae;Corethron	ATTGCACTTATTGTTTTTGACGACTTTTAATAGaaaaaaaGCCGTCCGTAGATATCAAAGATACCAAAGAATATTGCACTTATTGATCCATCATAGAAATAAATCATGCGTCTCAGTACATCGTTATTAGCTACCATTTTTCTTGCCCGTCACTGGACCTCAGACGGCCTCGACAGGTTCAGCTACAAGACGAATGACAGTAAAAGGCCGGAAAAATGGGATAAAGTGAAAGCCAAACACAACGAGTGGCGGAAATGGGAAAACTTAAAAGCCAAAGATAACGAATGCGGTAAAAGAAAGAACCGGCAGTCTCCCGTCGATCTGGTCCAAAACGAAGATTGTCGCGCCGACCACGAAATGCTCTTTTCGGACGGCACATGTAAGTTCGATGACATCATT…
MATOU-v1_116105860	CA_alpha	Bacillariophyta;Coscinodiscophyceae;Corethrophycidae;Corethrales;Corethraceae;Corethron	AACTTGACaaaaaaaaCCAAGTGTAAGGGTAGATTTGATCACAGAATGTACATTAACAAGGGTGATTGCTCTTTAAATGATATTCAGTTTGAAATTACTCCCTACAGCCTGAAAGGTACATATCCTAAAGGTTGTACGCGGCCGTCCATTGATATATCGAATTCCTTCCACGACCGTTATGCCTCGACGTTCGAGCTGAAAGTCCCCAGTGAACATACAATCGAGGGGAAGCAGTATGATGCGGAGCTCTATGTCTCGCATGTCGATAATGTGGATGGATCAAAGAATCGAGATAACAGAATTTCAACAGTTTCAGTTCTGCTCGATGCTAGCGACGACGTCAAGTCTAATGTTTATATCGCACATCTCATTACGGAGTGGAAAAAAGTAGCAGAATCC…
MATOU-v1_116111351	CA_alpha	Bacillariophyta;Coscinodiscophyceae;Corethrophycidae;Corethrales;Corethraceae	CCGTAATCCAAACCCCCAAGATGTACCTCCACTCAAGTACATGTATTCCCAATTCCCACCAGGATCAACTGCCATTTTCAAAATGCCACTGCAGTGTTGTTTTTGTTTGTGCTTGCACTGTCACCACTGCTACCACTAATAGGTGGTAGTCGGCTTTGGTGCACTGGAAGATGCCGCGCCCCCTGAGCTCCTGGATGGGACGTACAGCGCTGACCTGTTCCCCCCACGTGTGCGGTACAGCACAGAGCACTCCTCTACGCTCGCCTCGCGGTTTTACGCCTCGTAGGAGAATACTTGATCCTTCTTTTTGTCGTTGTAGCATCCCAGGTACCTGTGCATTCCTGTTGGAGAGGCAGTCGATTTACTGGTAGGAACCAGTGTGGGTTCGTCCGTTGGTGT…
MATOU-v1_116115559	CA_alpha	Bacillariophyta;Coscinodiscophyceae;Corethrophycidae;Corethrales;Corethraceae;Corethron	CGGAATTCCACAAGCACACGAGCACGGCGAAGACGCCCTGGCTCAACCAAGCGAAATCCCGCTGAAAGCTGATCAATATTCAATCTCGTTCGCTCGTCGCGACCGTCAACATGCGTCCTTCTGCTCCGTGGTCATCCCCCTTCTTTCTCTTACCGCTGGTCCTTGCGTTGTCCCTcccccccGGCCGGCTCTCCTATTTGGAGTTCACTTATGGGAAGAACGATAAACGAGGCCCGGAAAATTGGGGTAAGGTAGCTTTCGAGGACGAAGATGGCAAGCCCATCCATGACTACGCCGAATTTTTGAAAAAGGACGACGTCAATCTGAAGATGGGCGACAACGCGTGCAACGGACCCAACAAGGGCAGACAGTCGCCCATCAACCTGGTGCCCAACGGGG…
MATOU-v1_116134155	CA_alpha	Bacillariophyta;Coscinodiscophyceae;Corethrophycidae;Corethrales;Corethraceae	CTGGATATGTTTACTATAATGCATTTACATATGGATAGATAGGtttttttAGAGATGGACATATTTTATAAACGCTTTGTAAGAAAGATATATTGCTGAAGTATTAACAGAAGGCAAATTTCAAAAACAATACTTTCATAAGCAACGCAAAGGTTTTATTCTAAAAAACACCCTAATAGTACGAAACACACATTTGAAATAACCCAGACGGTAATTCGATCCAAACCGCACCATACGCATCACATATATTCCTTGTGGCACTGCAACCAGCGCGCCAATTTGGCATCGCAATCTTCGCCCCCCGGCGCCCCTCTCAGTTGCTGTAGTCGCTCTCGTCGCAGTGAAAAATATTGTGTCTATGTTTCTTCTGTAACGGCCGATTCACGTTGCCCTCCTCGT…
MATOU-v1_116134156	CA_alpha	Bacillariophyta;Coscinodiscophyceae	CTGGATATGTTTACTATAATGCATTTACATATGGATAGATAGGtttttttAGAGATGGACATATTTTATAAACGCTTTGTAAGAAAGATATATTGCTGAAGTATTAACAGAAGGCAAATTTCAAAAACAATACTTTCATAAGCAACGCAAAGGTTTTATTCTAAAAAACACCCTAATAGTACGAAACACACATTTGAAATAACCCAGACGGTAATTCGATCCAAACCGCACCATACGCATCACATATATTCCTTGTGGCACTGCAACCAGCGCGCCAATTTGGCATCGCAATCTTCGCCCCCCGGCGCCCCTCTCAGTTGCTGTAGTCGCTCTCGTCGCAGTGAAAAATATTGTGTCTATGTTTCTTCTGTAACGGCCGATTCACGTTGCCCTCCTCGT…
MATOU-v1_116134157	CA_alpha	Bacillariophyta;Coscinodiscophyceae;Corethrophycidae;Corethrales;Corethraceae;Corethron	CTGGATATGTTTACTATAATGCATTTACATATGGATAGATAGGtttttttAGAGATGGACATATTTTATAAACGCTTTGTAAGAAAGATATATTGCTGAAGTATTAACAGAAGGCAAATTTCAAAAACAATACTTTCATAAGCAACGCAAAGGTTTTATTCTAAAAAACACCCTAATAGTACGAAACACACATTTGAAATAACCCAGACGGTAATTCGATCCAAACCGCACCATACGCATCACATATATTCCTTGTGGCACTGCAACCAGCGCGCCAATTTGGCATCGCAATCTTCGCCCCCCGGCGCCCCTCTCAGTTGCTGTAGTCGCTCTCGTCGCAGTGAAAAATATTGTGTCTATGTTTCTTCTGTAACGGCCGATTCACGTTGCCCTCCTCGT…
MATOU-v1_116138573	CA_alpha	Bacillariophyta;Coscinodiscophyceae;Corethrophycidae;Corethrales;Corethraceae;Corethron	TTTTGACAGAGCTCAAAATAAAAGATACAAATTAATAAACGTCAGTTCGAGTAGTCACTTTCATCACAGTGAAAAACATTACGATCGTTTCTTGGCTGCAACGGTCGGTTAACATGACCTTCAGAGTTTGCATAGGTGCTTTTCCTACAATGACCGTCACGATAATTCATAATCAAATCCTTCAGTCGTGCAAGCTGAGATCCACTTATTTTCATAGGTTTATCCACAACGTACCACAAGACTATGTCAGAGCATGGGGGTATAGTGAGACTGCCTCTGTATCCATAGTAGTACTGGTTTCTGAAGGGTGCATGCAGGATCGttttgtcctttttcagatttctccttaaaaaattcttttttgtagaaatggtttttttAGGGCTGAAAAAGCTCGTT…
MATOU-v1_116138574	CA_alpha	Bacillariophyta;Coscinodiscophyceae;Corethrophycidae;Corethrales;Corethraceae;Corethron;Corethron pennatum	TTTTGACAGAGCTCAAAATAAAAGATACAAATTAATAAACGTCAGTTCGAGTAGTCACTTTCATCACAGTGAAAAACATTACGATCGTTTCTTGGCTGCAACGGTCGGTTAACATGACCTTCAGAGTTTGCATAGGTGCTTTTCCTACAATGACCGTCACGATAATTCATAATCAAATCCTTCAGTCGTGCAAGCTGAGATCCACTTATTTTCATAGGTTTATCCACAACGTACCACAAGACTATGTCAGAGCATGGGGGTATAGTGAGACTGCCTCTGTATCCATAGTAGTACTGGTTTCTGAAGGGTGCATGCAGGATCGttttgtcctttttcagatttctccttaaaaaattcttttttgtagaaatggtttttttAGGGCTGAAAAAGCTCGTT…
MATOU-v1_116138575	CA_alpha	Bacillariophyta;Coscinodiscophyceae;Corethrophycidae;Corethrales;Corethraceae;Corethron;Corethron pennatum	TTTTGACAGAGCTCAAAATAAAAGATACAAATTAATAAACGTCAGTTCGAGTAGTCACTTTCATCACAGTGAAAAACATTACGATCGTTTCTTGGCTGCAACGGTCGGTTAACATGACCTTCAGAGTTTGCATAGGTGCTTTTCCTACAATGACCGTCACGATAATTCATAATCAAATCCTTCAGTCGTGCAAGCTGAGATCCACTTATTTTCATAGGTTTATCCACAACGTACCACAAGACTATGTCAGAGCATGGGGGTATAGTGAGACTGCCTCTGTATCCATAGTAGTACTGGTTTCTGAAGGGTGCATGCAGGATCGttttgtcctttttcagatttctccttaaaaaattcttttttgtagaaatggtttttttAGGGCTGAAAAAGCTCGTT…
MATOU-v1_116138576	CA_alpha	Bacillariophyta;Coscinodiscophyceae;Corethrophycidae;Corethrales;Corethraceae;Corethron	TTTTGACAGAGCTCAAAATAAAAGATACAAATTAATAAACGTCAGTTCGAGTAGTCACTTTCATCACAGTGAAAAACATTACGATCGTTTCTTGGCTGCAACGGTCGGTTAACATGACCTTCAGAGTTTGCATAGGTGCTTTTCCTACAATGACCGTCACGATAATTCATAATCAAATCCTTCAGTCGTGCAAGCTGAGATCCACTTATTTTCATAGGTTTATCCACAACGTACCACAAGACTATGTCAGAGCATGGGGGTATAGTGAGACTGCCTTTGTATCCATAGTAATACTGGTTTCTGAAGGGTGCATGCAGGATCGTTTTGTCCTTTTTAAGGTTTCTTTTTGaaaaaaaTGATTCCTTAAAATTTGTTTGAGTAGATATGGCTTCTTCAATG…
MATOU-v1_116138577	CA_alpha	Bacillariophyta;Coscinodiscophyceae;Corethrophycidae;Corethrales;Corethraceae;Corethron	TTTTGACAGAGCTCAAAATAAAAGATACAAATTAATAAACGTCAGTTCGAGTAGTCACTTTCATCACAGTGAAAAACATTACGATCGTTTCTTGGCTGCAACGGTCGGTTAACATGACCTTCAGAGTTTGCATAGGTGCTTTTCCTACAATGACCGTCACGATAATTCATAATCAAATCCTTCAGTCGTGCAAGCTGAGATCCACTTATTTTCATAGGTTTATCCACAACGTACCACAAGACTATGTCAGAGCATGGGGGTATAGTGAGACTGCCTCTGTATCCATAGTAGTACTGGTTTCTGAAGGGTGCATGCAGGATCGttttgtcctttttcagatttctccttaaaaaattcttttttgtagaaatggtttttttAGGGCTGAAAAAGCTCGTT…
MATOU-v1_116142576	CA_alpha	Bacillariophyta;Coscinodiscophyceae;Corethrophycidae;Corethrales	ACGTCCGTCTTGCTGGACGCCAGCAAGAACGACCACAACGAGCTGGAGGAGCTGCTGGACGGCGGCTGGGAGGACGCCGCGAAGAAGGAACGAAAGCGTTGCGACGGCTACGATGCGTACCCCGTGACCATCCCGGTGGGCACACCGACGCCCGAACCCACGTCGACACCCACCAGCACACCGACGTACAGGTACCTGGGATGTTACAAGGACAAAAAGAAGGATCGGGTGTTCTCCAACGAGGCGCTGAAGCGCGGGGCGAGCGTGGAGGAATGCTCTGTGCTGTGCGAAGGGTATAAATACTTCTCGCGGCAGTACAAGGGACAGTGCTTCTGCGGTGATAGCACAGCACATGCACGGCACGGCTCCTCTGCTGCCTGCGAGTGCCACGGAGAGAAT…
MATOU-v1_116142577	CA_alpha	Bacillariophyta;Coscinodiscophyceae;Corethrophycidae;Corethrales	ACGTCCGTCTTGCTGGACGCCAGCAAGAACGACCACAACGAGCTGGAGGAGCTGCTGGACGGCGGCTGGGAGGACGCCGCGAAGAAGGAACGAAAGCGTTGCGACGGCTACGATGCGTACCCCGTGGCCATCCCGGTGGGCACACCGACATCCAAGCCGACGCCGGTTCCCACCAGTACACCGACGGCCGCTCCAACAGGAACGTACAGGTACCTGGGATGTTACAAGGACAAAAAGAAAGATCGGGTGTTCTCCAACGAGGTGACAGACCGCGGGACAAGCGTGGAGGAATGCTCTGTGCTGTGCGAAGGGTATAAATTCTTCTCGCGGCAGTCCAAGGGACAGTGCTTCTGCGGTGATAGCACAGAATATGCACGGCACGGCTCCTCTACTCTGTGT…
MATOU-v1_116142578	CA_alpha	Bacillariophyta;Coscinodiscophyceae;Corethrophycidae;Corethrales;Corethraceae	CAGTAAACCGACGGCCGCTCCAACAGGAACGTACAAGTACCTGGGATGTTACAACGACAAGAAGAAGGATAGGATGTTCTCCAACGAGGCGCAGCACCGTGGCGCGAGCGTGGAGGAGTGCTCTATGCTTTGCGAAGGGTATAAATTCTTCTCGCGGCAGTATAAGGGACAGTGCTTCTGCGGTAATAATACAGAATATGCGCGGCACGGCTCCTCTTCTCTGTGCGATTGCCACGGGGTGAATGTTGGAAGCTATAAAGGCTGTGTGTACGACAACGAACCCTCAGAGTCTGCGCTGTCTTCGCGACGTTTTTTGCGAGGGCTCAAAAGGAAAAAGAAGAGGTGGTCCATCTACAGTCCCTTCAAAAAGGAGTACTACTACGGATATAGGGGTAGCCT…
MATOU-v1_116142579	CA_alpha	Bacillariophyta;Coscinodiscophyceae;Corethrophycidae;Corethrales	ACGTCCGTCTTGCTGGACGCCAGCAAGAACGACCACAACGAGCTGGAGGAGCTGCTGGACGGCGGCTGGGAGGACGCCGCGAAGAAGGAACGAAAGCGTTGCGACGGCTACGATGCGTACCCCGTGGCCATCCCGGTGGGCACACCGACATCCAAGCCGACGCCGGTTCCCACCAGTACACCGACGGCCGCTCCAACAGGAACGTACAGGTACCTGGGATGTTACAAGGACAAAAAGAAAGATCGGGTGTTCTCCAACGAGGTGACAGACCGCGGGACAAGCGTGGAGGAATGCTCTGTGCTGTGCGAAGGGTATAAATTCTTCTCGCGGCAGTCCAAGGGACAGTGCTTCTGCGGTGATAGCACAGAATATGCACGGCACGGCTCCTCTACTCTGTGT…
MATOU-v1_116155450	CA_alpha	Bacillariophyta;Bacillariophyceae;Bacillariophycidae;Bacillariales;Bacillariaceae;Fragilariopsis;Fragilariopsis kerguelensis	GAAAAGGTCTGATAAATATGGTCTTCAGCTCGATGTCGGCTGTCAACAATTTTCTACTCGTCTTCCTCTTTTCCTCGCATAACAGCCACATTGTTTCAGCCAAAAACAATGGGACGCATTTCTTAGATAGATTTAATTACCATGAAACAACTGTCCGAGGAGACGGGTTTATCGATTACGCCCCGAAGGAATGGGGAGAAACGAGGAGACGGGTTTATCGATTACGCCCCGAAGGAATGGGGAGAAATAAAATGTGATGAACGAACTTCAGAATCTCTCGACCAATGCGAAGGATATAACCACAAATGGCATGAAGGTATAAATTGGACTATCACAGACAACTTTTGTCGTTGGTGTCCAGTTGGATCGGATGAATGTGGTAGACATCATCAATCTCCG…
MATOU-v1_116157483	CA_alpha	Bacillariophyta;Coscinodiscophyceae;Corethrophycidae;Corethrales;Corethraceae;Corethron;Corethron pennatum	CTGTGATGAAAGTTTCCATATAGAAATCGTATTTGttttttttttGCAACAATGGGCCGAGCCACCATTGCAATCTGATGGTCTCTATTCGTTTCGTGTTCCTCCAACACGTTCAGGACGTGGGAGAACTGAATCTCGGCATCGAATTTTTCTCCCTTGATTCTGTGTTCGCCCGGGAGTTTCACTTCGAACGTGTTGACATATCGTTCGTGAAAAGAATCGGCCAGGTCCAGCCCCgggggggTGCATTTCTTGATGGGAAACGTCCCTTTGAGACTGTACGGCGTGACTTCAAAAATGATGTCGTCCGTTTCACAGGTGCCGTCCGTAAAGAGCATTTCGTGGTCGGCGCGACAATCTTCATTTTGTATCAGATCGACCGGAGACTGTCTATTCTTT…
MATOU-v1_116175593	CA_alpha	Bacillariophyta;Coscinodiscophyceae;Chaetocerotophycidae;Chaetocerotales;Chaetocerotaceae;Chaetoceros	CCCTTCTTCATATCGTCCTGGTACGCATGTCGCAGTAATTCCACAAAGAGCAGTCTTAACTCAACCAATATTCTTTTAGACCCATCCATTTCAATACAAGCCATTGATATCCGTCTCTTTTTAATGGACTCTATCTCGCTCCGTTTCAGCATATTAATTCTCCTGACACAACTTCGGAACACGTCAGATAGTTTCACTTTTGCCTGCATCTTAACTTTCGCCAGTTCTTTTTCGTCAAAATGCGAGTCAAACAAGCTAAAATCTGGTTCCTTGTATGTCGTTAATGACGTCTTTTCCTTAACGTTCCGGGCTGCCATCTTGACTTCTTCGAGGGTCAGCTCAGATAGGGATGAGACGTGTTGAGATATGAAATTAAAGTTTACGTCGGCGAAGCGTAAT…
MATOU-v1_116175900	CA_alpha	Bacillariophyta;Coscinodiscophyceae;Corethrophycidae;Corethrales;Corethraceae	CTTTTTTATGATATATATTTGATTTATTGATATATTTCCGAAGATACCTCTGATCAAAACACGAAAGAGATCGAATGGAATTGTTTTACGGTGATTAGTTTGAGTAGTCGCTTTCATCACAATGGGTAACTTTATGCTTAGACCTTGTTCTGTGAAGTGGCCGAGCAACACGGCCTTCACTATCAGCATAAGAGCTAAGTATACAACTATCATCAAGATAATATTTGATCAAATTTTTTAACCGTTTGAACTGTGAATGGCTCTCATGGGTGTATCTACTACATGCCAGTAGACTATTTCAGAACATGGCGGGATAGTAAGACTTCCCTTATATGTATAGTAATATTCATTTCTGAATGGATGATGCAGTTTGAAACCTTTTGATTTAAGATTTCTTTG…
MATOU-v1_116182686	CA_alpha	Bacillariophyta;Coscinodiscophyceae;Corethrophycidae;Corethrales;Corethraceae;Corethron	GAACGACGGATGCAAGGGCGACCACCATATACTCATTGACGACGGGGAAAAACACTGTGACTTGGACGAAATTGATTTCAAGATCCGGCCCTTTGGCCTGGAGGGGTTTTTCGAGAGCGGATGTGAAAAGCCCGCCATCGACATCGCCGACTCTTTTCATGAGCGGGATCCGGCGCGCTTCGAACTGAAGGTTCCGAGCGAGCACACGATAGAGGGGGAGCGTTTCGACGGGGAATTCCAGATCTATCACCTAAAGAATACGAATGCGGAGAACAAAGGGAACAGAGAAGACCTCATCTCCGCGACGTCCGTCCTGCTTGACGCCAGCAAGAACGACCACAACGACTGGCTGGAGGAGCTGCTGGACGGTTGGGAGGACGCCGCGAAGAAGGAGCGAGA…
MATOU-v1_116187447	CA_alpha	Bacillariophyta;Coscinodiscophyceae;Coscinodiscophycidae;Coscinodiscales	AAAAGATACATCCAATACGAAAAATCTTTGTCCGTGCAATGGGTGACTTCCTGTTCCTCATTCTTCAAGAGCTGTATGGGTCTGTAATTTTCAGCAGTCTCGCTCGATATTGACTTGCTCTTACAAGTTTCTGGATCTCTATATGAATTAATCAATTTGGCCAATTGCATATATTGTCTCCTGGAAATTCGCATAGGTTCGTCAAAGACGCGCCACTGAACTATTTCTGAACATGGTGGCCGCGTGAGACCACCTTTGTACCTATAGTAATGAATGGTTGGCCACATAATATAAGGAAACATTTTATGCCGTGGTGCTCTGCCCTCCTCCAAGAATTTTTTGGGGAAGTTCAGTCTTCTTTCGTGGTCTACCTCAGTCGCATTCTGAAACTCCTTGGAG…
MATOU-v1_116193116	CA_alpha	Bacillariophyta;Coscinodiscophyceae;Chaetocerotophycidae;Chaetocerotales;Chaetocerotaceae	CTGGATAACACAtttttttGCGTTTATAGTTATTGCGTATCATCACCTATAATTGAACATGGAATCGCTACATTTTCCTAGAATGCACAGAAATGAGAAATTGCGCGATTCCCAGAGTCCTGCGTCGGCCGAAAAGTTCCCAAGTTTTCATCATCTCCATAATCGGCAACCTCATATTGACAAGATGGCCATGTTGGACAGCTCCAGCCCCCTATCaaaaaaaaCAATCGCTGTAACTGACTCGATTCCATATCCATCGGTTTGTCCAATACATACCAGTGTACTCCTGTAGAACATGGTGGAGTGGTCAAACTTCCCATGTAGGCGAATGCACCAAGTTCTACAGTATTATAATAATTGTCGTCGTAATAGGCTCCTCCATTGCCATTATCCATGTTT…
MATOU-v1_116211512	CA_alpha	Bacillariophyta;Coscinodiscophyceae;Corethrophycidae;Corethrales;Corethraceae;Corethron	CTGCAGTATGCGAAAGAGTTAATATAATTCTTCTTGGCCAAGGACTGTGTGTGATCAAAATTATCGGACGCAACCGTGCACGTGTTGTATGCTCATCAAAAATATTACTAGATAAACTGCTCTGTATATTTGGCATGAGCAAAGCAATATATTTAATAACTAGTAGACTATATTGGAAGCTGTGTCGATGTGTGGAACGTTCTTTTCACTACAAGGGTACAGTTCATATTTTTTAAGGATGGAACTATCCCATCTGCACACACAGCAGGAGAATTGGTTCATTGTAAGAGAGAATATTCTGTACACCATCATCAGTTACTGTAATCACTTTTGTCGCATTTAAACATACTCCCTCCATTGTTCACAATTTTGCGCGCGACCCCTCCCTCGCTGTCCGCA…
MATOU-v1_116213348	CA_alpha	Bacillariophyta;Bacillariophyceae;Bacillariophycidae;Bacillariales;Bacillariaceae;Fragilariopsis;Fragilariopsis kerguelensis	TTCGAATCGAGACCCGCCATAATTATTTTCATTGGAGTTGGGGTCGAAAGTCATTTTTGTTCTTCTATTGTGTAGTATATCAATTGAATACAATACTATACAATACTTCCTTCCTTACAGTAGGTTAGGATGCATCAAAGTTGTAAGGCTTTTCATAGAAACGTTCACGCATATCATCAATGGTACACCACGATCTATCTTCAGGCCATTTGCTCACCCAATCCTTGCATTCGCAAAAGGTCTTATAATGTACTCTATCCCATAACTGTAAGGGGCGTGCCGTATCGACTTCTGCATACTTATTAGGATTGAGTGCGTCTCTTGTGACACGTGCTGCTGTATCGGGTTTACACCTTAAGGATTTTACGGAATCATCATTTGGTGCGATCCGTTCTGCAA…
MATOU-v1_116222483	CA_alpha	Bacillariophyta;Coscinodiscophyceae;Corethrophycidae;Corethrales;Corethraceae;Corethron	CACCTATCCGCGGGACCATTTTCTGCGGGGAAACTGCACCCAAGCGAGCCCGTGCTGCACCCCGCCCGCGCTCGACCTCTCCGATTCGTTTCACGCACGGTACACGAATTCGTTCGAACTGAAAGTGCCCGGCGAGCACACGATCAACGGGACGCGCTACGACGCCGAACTCCAGTTTTCGCACCTCGATCACGTCGACGCGCACTACCGCACCAACCGCGATAATCTGATTGCGATGACGTCCCGTCTCCTGCGTGTGGACGGGACGaaaaaaaaCCGCTACATCGAGCAGTTCCTGCAGCGCTGGGAAGAGGTGGCCGCACGGACAGAAGAAGAATGTAGCGTCGGACGCGGTATCACCAGCTTTTTCAGCCCCGTCACCACCGACCCCACACCTGC…
MATOU-v1_116223258	CA_alpha	Bacillariophyta;Coscinodiscophyceae;Corethrophycidae;Corethrales;Corethraceae;Corethron	AGGCCTCTAGGGCTTAGTGGGTGTGGCTTTAGCCCACAGATGTTATATGAATAGGAATTCATAATAAACGTAATATTAATACGAATTCATAATATAGATCGTAAAATGCAATATACCCCACAATGCACACCTCCGAGGTAGAGGGTGGGTCTATCCAGGTTACATGCATACAAATTAATTGTACACAGCAATGGACGGCGTCAGCTTCCCCTTACTAATGCCGCTTATCAGATATATAACAGGTATTTAAATCTATTCTTGGAGATATTTTTGCTGTGAGTTGATGTGAAATACACTGTTTTTCCCATCTTTTAAAAACATCATCAGATTTTATTTATGGTAACACGAGATACTGATGTAGTTTCATATAATCACACTTTCACCAAATTTACAAGATAT…
MATOU-v1_116228500	CA_alpha	Bacillariophyta;Bacillariophyceae;Bacillariophycidae;Bacillariales;Bacillariaceae;Fragilariopsis;Fragilariopsis kerguelensis	GCGTATTTTTCATATTAAGGAAAGTTATGGTCCCCAACTATCTTTTCTCCTCCTCTTCTATCTATCTACCTGAACTAATTGAAAAGAAATAAGCTAAATTATAACTACATATTAAAACTCATTCGTCATAAAGTTATACGGTTTGTCATAAAAGCGTTCGTTGATGTCTTCAATGAGGCACCATTCCTGGTCTTCCTTCCACTTACTCTTCCAATCTTTGCATTCGCAGAATGTTTCGTAATGCGCCCTGGTTGTGTAAGAGACAGGTCGTGCCGCAGTGACCTCCAAGATTTTTCGATTATCATTTGGATCTCGTCTCACTTTCGCGGCTGTATCGGGTTGACAAGGCACAACCGAATCATCTAGTGGCGCAATTCGATCCGCGAGGAGTCGCTTCAG…
MATOU-v1_116235821	CA_alpha	Bacillariophyta;Coscinodiscophyceae;Corethrophycidae;Corethrales;Corethraceae;Corethron;Corethron pennatum	CTATTTGTGTTATGTAAATTTTACAGGAGATACATCAAGCCCTCTAGAGGGATGGTAAAGAGTTCAACAGAAGAGATTTTTCAATATAGCAAGGGCACTCGAGGAGGAAGAGCCACACACACCCTCTCCGCCTCTTGTAGGAGGATGCCCGTGGTGGATGGTGGATGGTGGCTGGCAGGTGTGAGGTAGGTGCTGCCGTGTCCTCACGGAGCAGCTAGTCAGTAGCGCCCAGGGTCCACTGTTGGAGCAGCTAGTCAGGAGCGCCCAGGGTCCAATGTTGGCTGTGGAAGAGGCGCTACGTCTAAGATCATACACAAAAACGTAGAAGCATTCATTTCGGACTATGATTCAAATAATCACGCTCGTCACAATGGAACACCTTCGCCCCCACCGAATTCT…
MATOU-v1_116273853	CA_alpha	Bacillariophyta;Coscinodiscophyceae;Chaetocerotophycidae;Chaetocerotales;Chaetocerotaceae;Chaetoceros	AGAGGGCTCCTTTGCAGTAGCCTTCATTCCCTTCATTGAACTAGGACAGATCTTATCAACATGACGTCCGTAAAGTGGCTGAGTTGGGCGACTGGTGGATCCGTGCTTGGAAGCAACAGTTACCTTCTTGCATGATCCATCCTCCTGCAAAGTCTTAGTATTGAGAATAATATCAGTCATTTCAGCCATCTGTCTCACAGAGATAGACATGGGTGTGGCGGCAAGATTCCACCAAACAATCTCGGAACAGGGAGGTGTGGTAAGTCCTCCATCGTAGTGGTAAAAAGAGTTACCCTCAACCATTTTGTAAGGGTGCATGCTTGTGGAGTCACTGACTCTTCCAAAAGGCACTGCACAGTCTCCACATTCAACAGCGTGTCTGACGGATCTCCAGTTGTC…
MATOU-v1_116282109	CA_alpha	Bacillariophyta;Coscinodiscophyceae;Corethrophycidae;Corethrales;Corethraceae;Corethron	CCATCTTTAAAATCTTACTTTCATTAAAGGTTGGTGTAGTTATTATAAAATTGTCAAGCTCACCATGTACTCAATCTTTGTACCTCCAATATCCGTAATTTTTCGCCGTGCAGTGTGTCATGTTTTGTTCCGCAGCATTGAACTTTCCCAACGGCCGCACGTTCTCCCCCTTCACGGTAGCGTCCACCCGCTGGCATGTCTTCGGGTCAACGTAGGAATCTATCAGCGCCGCCAGCGTCCGGAGCTGTCCACGCGAGATCACGAGGGGCGAGTCGAGCACGGTCCACAGCACCATCTCGGTGCACGGTGGCTGCGTGAGACCGCCCAGGTACCGGTACCAGTAGATGGACGGCCAGATGTCGTAGGGGAAGGGTCTGGGACGGGGTGACGATTTCCGTC…
MATOU-v1_116286063	CA_alpha	Bacillariophyta;Coscinodiscophyceae;Chaetocerotophycidae;Chaetocerotales;Chaetocerotaceae;Chaetoceros	TTGACGTTTACGAGAACATGAGAGGAAAGGATTTCTACCATTATGATGGAGGACTTACCACTCCCCCTTGTACACAGGTAGTATGGTGGAACTTTAACACCGAGCCATTGCTTATTTCCATTAGGCAGTTCCAGGTCATGACTGATATTATTCTTAACACCAGAGTATTGGATGATAACGGCAACTGTAATCTTATTAAGTATTGGATAAGGGCGGCAACTGTAATCTTATTACTGTCGCTTCTGAAGGAGGAAGCACCAGTCGCCCAACTCAGCCACTTAATGGACGTACTATTGATAAGATCTGTGCCATGAGTCGTTAGGTCAAATCGTCACTTAAACCAGAGTAGTCCAATACCGAGAAGAGAGACCGAATCCATCTGCATGTCATTCTTTCAGC…
MATOU-v1_116310070	CA_alpha	Bacillariophyta;Coscinodiscophyceae;Corethrophycidae;Corethrales;Corethraceae	AACGCGGAAAACCAAGGGAACCAGGAGGATCTCATCTCCGCGACGTCCGCCCTGCTGGACGCCCGCGCGGACGACCACAGTGACTGGCTGGAGGAACTGATGGACGGCTGGGAGGATGCTGCGAAGAAGGAACGACGGGAGCGCTGCTACGGCGTCGATACGTACCCCGTGGCCATCCCAGTGGGCTCACCGACGTCCAAGCCGACGCCGATTCCCACCAGGACACCAACGGACGCACCCACGCTGGTTCCTACCAGGAAACCGACCGCCTCTCCAACAAGAACGTACAGATACCTGGGATGTTTCAACGACAAAAAGAAGACCTGGGATGTTTCAACGACAAAAAGAAGGATCGAGTGTTCTCCTACGAGGCACAACATCGTGAGGCGAGCGTAGAGG…
MATOU-v1_116318482	CA_alpha	Bacillariophyta;Coscinodiscophyceae	AAAATAATATAAATCTATTTCTATTTTAGAAATTTAAAGCAACCAATAAATTGTTAATTCACGGTGGCGACTACAGAGCATGATGATCTCCAGTCAGTTTACATAATTGACGCTGATCGTTTGAGCTATCCCACTCAAAAACGACCGGGCATGCGCAATCCAATTTAAGAGGCATGGTACAAAAATATCCTTTACAAAACAATGACAGTATTTATTAAAATATTCAAATTGCTCTACACAGGGCCCAAGGTAGTGGGGTTGAGAGATGTACCTAAATTTTGTTGATGCTTTTTTCAGATGGAAAATATTCAAACAATCCATATTGTCTTCGATAGGCCAGATATCAATAAGTACATTTGACCGGAAAATTTCCCAGATTTACAACCGATACAATGTTTA…
MATOU-v1_116324924	CA_alpha	Bacillariophyta;Coscinodiscophyceae;Corethrophycidae;Corethrales	CCGGGCTCTTACGATCATTCAAAGTTTTCAAGTTTCTATTTTCACGAAGTGTTCAAAAATAAATATTATTATGGTTATAGAGGAAGCCTCACCATTCCTCCTTGCTCAGACATAGTCCGTTGGTTCATTGTAGACAAACCCCTACAAATCAGCAAACATCAATTAGGTACCCTGAAATTCTTGTTGCGGTCGCGAATCAATGAATCGTGTGAAAAAGAGACATATGCTGATAACAAAGTGAGGGTGAATCGTCCGTTACAAAATATATCTGAAGGTCGTGATGTTTTTCATTGTGATGAAAGTGACTACAGTAATTGATTTCTCAAGATTATTCATATCCGTTTTATGCATAGCAGAAGCACGG
MATOU-v1_116325378	CA_alpha	Bacillariophyta;Coscinodiscophyceae;Corethrophycidae;Corethrales;Corethraceae;Corethron	CTAAAACATCACTTTTTTCAAAAAGAAACCTTAAAGTGGACAAAACGATCTTGCATGCGCCCTTCAGAAACCAGTATTACTACGGATACAAAGGCAGTCTCACCATCCCCCCATGCTCTGACATAGTCTTGTGGTACGTTATGGATAAACCTATGAAAATAAGCAGAGCTCAGCTTGTGCGAATGAAGAATTTGATCATGAACTACAGTGACCGTCGTTGTAGGAAAAGGACCTATGCAAACTTTTATGATCATGTCAACCGACCGTTACAGCCACTAGTCGACCGTGATGTTTTTCACTGTGATGAAAATGACTACTCTAACTGACGTTTATCAAATTTTATCTTTTATTTTGAGCTAAGAATCAAATGCAAGAATATACCTTGTTATGGTAAATGAA…
MATOU-v1_116331432	CA_alpha	Bacillariophyta;Coscinodiscophyceae;Corethrophycidae;Corethrales;Corethraceae;Corethron;Corethron pennatum	GCCGAATTGAAAGAAGAAGAATGTAACGTTGGAAAAGGAAAAACGAGCTTTTTTAGCCCTAAAAATCCAATTTCTACAAAAAAGAATTTTTTAAGGCGAAATCTTAAAAAGGACAAAACGATCCTGCATGCACCCTTCAGAAACCAGTACTATTATGGATACAGAGGCAGTCTCACTATCCCCCCATGCTCTGACATAGTCTTGTGGTACGTTGTGATGAACCTATGAAAATAGGTGAATCCCAGCTTGCACGGCTGAAGGATTTAATTATGAATTATCGGGACGGTAATTGTAGGAAAAGCACCTATGCAAACTCTGATGGTCATGTCAACCGACCGTTGCAGCCAAGAAACGAT
MATOU-v1_116334487	CA_alpha	Bacillariophyta;Coscinodiscophyceae;Corethrophycidae;Corethrales	CTTCAAAATTTTCAAGTTTCTATTTTCACGAAGTGTTCAAAAATAAATACTATTACGGTTATAGAGGAAGCCTTACCGTTCCTCCTTGCTCGGATATTGTCCGTTGGTTCATTGTAGACAAACCCCTTCAAATCAGCAAGCAACAACGGAGTGCTCTGAAATTCTTGATGCGATCACGTGTCAACGAATCATGTGAAAAAGAGACATATGCTGATAACAAAGTGAGGGTGAATCGTCCATTACAAAATGCAACTGAAGGTCGTGATATTTTTCATTGTGATGAAAGTGACTACAGCAATTGATTTCTCAAGATAATTCATATCCGTGTTATACGTAGCAGAAGTATGTGATGTGTTGAAATGAAATTTTGAACCAAAATGTAGAAAAGGTTGGA
MATOU-v1_116375585	CA_alpha	Bacillariophyta;Coscinodiscophyceae;Corethrophycidae;Corethrales;Corethraceae	CTGGCGCTCTGTGGGCACCCTCACTGTCCCCCCGTGCAGAAATGACGTGCAGTGGCGCCTCTACAACAGCCCTCTCAAAATCTCGCCGAAACAGGAGGCCGCGCTCAACTACCTCCTGTGGGCGTACCGCAACCCGAAAGCGGGCCGACGCAAGAACGTCAGCTGTCCAAAAAGGGACGGCACGCGGAACGTCAAAGTGGCGCGGCCGATCTAGGAAATCTCATACGATCACCTCCTGGTGCACTGTACCTCGCGAGATTTTTAAGGTACAAGATTTCTTGCTATAATATCA
MATOU-v1_116397471	CA_alpha	Bacillariophyta;Coscinodiscophyceae;Chaetocerotophycidae;Chaetocerotales	AGTAAATTGAGGCTTAAATACTATCCAGATCGGCCACCAACTAATGGTCCATACCCACCAGAGGCAGATTTTGCATACAACTGGCATGGGTATGCGGAAGTGAATCATATTGATGTGAAAATTCCCAGCGAGCACACAATTTGCGGTCGACAATATCCAGTAGAATACGCAATATCTGTGCTACACCCTGAGAGAAGACAGATGATTGTTATGTCTATTCTGATGGACTTTAACGAAACCTCAGAAGATAACGATCACTTCCAAAAGGCAATTGACGAGTGGCAAAAGGCTTATGACGAACGCTCTACAACGTGTGCGAACCGCAGAAACATGATTTCTAAAAATAGCGTTGGCTTGGCATCGAATCGCCATACCTCAACTCAAGATAGTTTTAATATT…
MATOU-v1_116397472	CA_alpha	Bacillariophyta;Coscinodiscophyceae	AGTAAATTGAGGCTTAAATACTATCCAGATCGGCCACCAACTAATGGTCCATACCCACCAGAGGCAGATTTTGCATACAACTGGCATGGGTATGCGGAAGTGAATCATATTGATGTGAAAATTCCCAGCGAGCACACAATTTGCGGTCGACAATATCCAGTAGAATACGCAATATCTGTGCTACACCCTGAGAGAAGACAGATGATTGTTATGTCTATTCTGATGGACTTTAACGAAACCTCAGAAGATAACGATCACTTCCAAAAGGCAATTGACGAGTGGCAAAAGGCTTATGACGAACGCTCTACAACGTGTGCGAACCGCAGAAACATGATTTCTAAAAATAGCGTTGGCTTGGCATCGAATCGCCATACCTCAACTCAAGATAGTTTTAATATT…
MATOU-v1_116406028	CA_alpha	Bacillariophyta;Coscinodiscophyceae;Chaetocerotophycidae;Chaetocerotales;Chaetocerotaceae	ATAAATACCGAGATATTTGGTGGTGTCCGAATAGAAAATGATGCAACGGAGAGCGCAAAGCCTAAAGCTCAAAGGCCAAATAAGCCCGAAAGGAGAAAGGTCAAAATAATAAAATCCATGAAACATTATTATTACAACCGAACCCTCCATCACATCCCATAATGTTCGATAGTTGGTTAGAAGATCCACATCCCACAACATATATATGAATTACGATGGTGTGGTATAATATATCAACCAATACAACTATTGCGGTCAGCGCCGTTGCCCTCCTCGCAGTCGCATCCTATTCGGTAATCAAGTTAAAACGAAACCATAGTGCAGAATGCTCGTCGTCCTATTGTTACGACGATAGCTCGTCGCAGTCCTGTCTCACTCCCGAATCATGGCGTTTAGTAC…
MATOU-v1_116406029	CA_alpha	Bacillariophyta;Coscinodiscophyceae;Chaetocerotophycidae;Chaetocerotales;Chaetocerotaceae	ATAAATACCGAGATATTTGGTGGTGTCCGAATAGAAAATGATGCAACGGAGAGCGCAAAGCCTAAAGCTCAAAGGCCAAATAAGCCCGAAAGGAGAAAGGTCAAAATAATAAAATCCATGAAACATTATTATTACAACCGAACCCTCCATCACATCCCATAATGTTCGATAGTTGGTTAGAAGATCCACATCCCACAACATATATATGAATTACGATGGTGTGGTATAATATATCAACCAATACAACTATTGCGGTCAGCGCCGTTGCCCTCCTCGCAGTCGCATCCTATTCGGTAATCAAGTTAAAACGAAACCATAGTGCAGAATGCTCGTCGTCCTATTGTTACGACGATAGCTCGTCGCAGTCCTGTCTCACTCCCGAATCATGGCGTTTAGTAC…
MATOU-v1_116406030	CA_alpha	Bacillariophyta;Coscinodiscophyceae;Chaetocerotophycidae;Chaetocerotales;Chaetocerotaceae	ATAAATACCGAGATATTTGGTGGTGTCCGAATAGAAAATGATGCAACGGAGAGCGCAAAGCCTAAAGCTCAAAGGCCAAATAAGCCCGAAAGGAGAAAGGTCAAAATAATAAAATCCATGAAACATTATTATTACAACCGAACCCTCCATCACATCCCATAATGTTCGATAGTTGGTTAGAAGATCCACATCCCACAACATATATATGAATTACGATGGTGTGGTATAATATATCAACCAATACAACTATTGCGGTCAGCGCCGTTGCCCTCCTCGCAGTCGCATCCTATTCGGTAATCAAGTTAAAACGAAACCATAGTGCAGAATGCTCGTCGTCCTATTGTTACGACGATAGCTCGTCGCAGTCCTGTCTCACTCCCGAATCATGGCGTTTAGTAC…
MATOU-v1_116429210	CA_alpha	Bacillariophyta;Coscinodiscophyceae;Corethrophycidae;Corethrales;Corethraceae;Corethron	GCGACATCAAAAGTTTTACTGCAGGAGACCCCGACAGCCGGGCCTACCCGGACACCGTGCCGCTGTACGTGGATCGCATCCGCACGCTCGCCGGACGGAACATGCGCTCCCGTAAGTGAGCTATCTGCCCCCGCAACCGCCGCAACAATTCTATCGGCACACTATAGACGGTCAAGCTTACGACGGCGAGATCCAGTTCTCCCATGTCGTCAACGTGGTTGACGATTGGAAGTGGTGGGAAAACAGGAACCATCAGGTTGCAATGAGTGCCCGTCACATCAGCGGAACAAAGAAAAAAGATGACAAATACATCGAGAGATTCCTCCAAAAATGGGAAGAAGCAGCGGACAAACATGCCGATACATGTCAAGCGTCTGGAAAAGGCACAATCAGTCTGGC…
MATOU-v1_116442114	CA_alpha	Bacillariophyta;Fragilariophyceae;Fragilariophycidae	TGAGTCCCTAACATCCGACGATAATCAACATCATCGAAGAACACAAGCACAAGTATGCGAAGACGAAGACGACATGGTAGATTGTGCTCCCCGAACTAAAATGTATCCGTATACGCTATGGCCGTCGATACACTATTTCCGTTATTCCGGCGGATTAACGACACCTCCCTGTACTTCTATCGTCAATTGGAGAATTATTGATTTACCCATGTACATCTCCAGAAGACAATTCAAACAAATGGCATCATTGTTAACATCTTATCAAAATGAAGATTGTAATTTTCAATCTTCTTCTGTCTTATCTTCCACCGGTGAAAATTTTCGACCGTTACAATCCAGAAATAAAAGACGTCAATTCGTATCGCATTGTACGTCCCAAAATTTTAATGTATCGCTTTA…
MATOU-v1_116445982	CA_alpha	Bacillariophyta;Coscinodiscophyceae;Corethrophycidae;Corethrales;Corethraceae;Corethron	CAGCATAATAGTATTTCTACCTTACATTTATTTTGTGACTTGATTaaaaaacagcaaaaaaCCCAACAGTTCACGGTGCAGTCAAAACGGTTCACCTAAAAAAGAACTCTTAATTATTACAAAAATAAAGTTTGACCAGCCCAAAATATTACAAAACATCTCCCGCTGGAACAGTATTAATAGTCAGCGCAGCCCAAAATATGTATCAATTATAAAACATCTCCGGCTGGAACAGTATTAATAGTCAGCCTTAGTGCAGTGGAAGATGTTGCGTCCTTTTATGCTCTGAATCGGACGTGCAACGCCCCCGTTTCTATCAGCATACGTCCCGAACTGACAATTTGTGTCCAAATGTCCCTTGATCAGTACTTGAATCCGCTTGAGCTGACTCTTACTGAT…
MATOU-v1_116450606	CA_alpha	Bacillariophyta;Coscinodiscophyceae;Corethrophycidae;Corethrales;Corethraceae;Corethron	GCCGTGTCCTCACGGAGCAGCTAGTCAGTAGCGCCCAGGGTCCACTGTTGGAGCAGCTAGTCAGGAGCGCCCAGGGTCCAATGTTGGCTGTGGAAGAGGCGCTACGTCTAAGATCATACACAAAAACGTAGAAGCATTCATTTCGGACTATGATTCAAATAATCACGCTCGTCACAATGGAACACCTTCGCCCCCACCGAATTCTGCACCGGACGCGCGACGCCGCCGTCCCGATCGGCGTACGTCCCGAGCTCGCAGTCGTCGTCCAGGTACCCGGCGAGCAGCGCGTACACGCGGTCGAGCTGCCGCGCGCTGATCTTCTGCGGCTGATCGGACACGTACCAGAAGGTGTTGGGCGTGCACGGGGGCTGCGTGAGGCCGCCCTTGTAGCCGTAGTAG…
MATOU-v1_116451528	CA_alpha	Bacillariophyta;Coscinodiscophyceae;Corethrophycidae;Corethrales;Corethraceae;Corethron	GTTCATCACATACCAGTTCACGCTGTTGGAACATGGGGGCGAAGTGAGGCTGCCCCTATATCCGTAGTAGTACTCCTTTTTGAAGGGACTGTAGATGGACCAGttctttttcttctttttctttttctttttGAGCCGCCGCAAAAACTGCCGCGAAAACCGCCTAGAATCTGAGGGTTCGTTGTCATACACGCAGCCTTTATAGCTTCCCACATTCGCTCCGTGGCAATCACACAGAGTAGAGGAGCCGTGCCGTGCATATTCTGTGCTATCACCGCAGAAGCACTGTCCCTTGGACTGCCGCGAGAAGAATTTATACCCTTCGCACAGCACAGAGCATTCCTCCACGCTCGCCCCGCGGTTGTCACCTCGTTGGAGAACACCCGATCTTTCTTTTTG…
MATOU-v1_116469834	CA_alpha	Bacillariophyta;Coscinodiscophyceae;Corethrophycidae;Corethrales;Corethraceae;Corethron	CTAGAATCTATGCTGCAATAATCATCGCTTATATGGGCTATGTTTCTTCAAGCCACTATTCAGATGGCGTTGGAAGATTTAGTTACAGGGAAGATGATAATAGGCAACCAGCAAGGTGGAACTATGTGGATACCGAAAATAATGAATGGCAAAATTGGGATGCACTTAACGTCGATCAAAATGAATGCGGAAAAGAAAGCAACAAACAATCCCCAATTGATCTTACGAAAAGCAGTCAGTGTAAATCCGATCACGAAATACTCTTCGTAAAAGGAACTTGTGAAATCGAAGATATTAAATTTGAAATCACACCCTATAGCCTAAAAGGAACATATCCGAGGGACAATTTTCTTCGTGGAAACTGCACCCCTCCAGCTCTCGACTTATCCGATTCTTTTC…
MATOU-v1_116474147	CA_alpha	Bacillariophyta;Fragilariophyceae;Fragilariophycidae;Thalassionemales;Thalassionemataceae;Thalassiothrix;Thalassiothrix antarctica	GATGGTCCGATTGAAGAAACGTTGACAGATGATGAATATTTTGATACACTGATGGAACGTCATCTAAAGAATGAGAATGTAATTCGAGATGTAGATGAACGAAGACATCGTCGTTTGATAAATTATGATGATGTAGAATATTTTCCATATGAATGGTTAGTGAAAGTGAATACAGAATACTATTTTCGATACGAGGGCACTCAGGCAGTTCCTCCATGCAAGGATCAGGTACATTGGCGTATAATGAAGGATCCAATTCCTATTGCTCCGCATCAGTTGGCAGAACTCCAACGCCTCCTGGCAGAACGTATTAGTCCTAAAGATTCAAAGACCAAGGAATGCGAGCTTGACAATGCAGGAGCTGTTCGACCAGATACCGATGAAAAATTGTTTGACTTT…
MATOU-v1_116475783	CA_alpha	Bacillariophyta;Coscinodiscophyceae;Corethrophycidae;Corethrales;Corethraceae;Corethron	TAGTCACTCTCATTACAATGAAAAATATTGTGTTTATGTTTCTTCTGTATCGGCCGATTGACATTCCCGTTCTCGTCCGCATAGGTGCCTTTCTCGCAGTCATCATTGATGTAATCCTTTATAAGATCCCGAAGCCTCCTGAGCTGTGACGGGCTTATATCCATGGGATTGTCCACGATGTACCACAACACAAAGTCGGAGCATGGGGGTATAGTGAGACTTCCCTTGTAGCCATAGTAGTACTGGTTTCTGAACGGCTGGCGGAGCACATCGTGGGGCCTTTTCTTGGTGACGGTCCAGAGGCTTTCGTGGAGCTTCCTCTCCTTTCGGGTCTCCTGCTTTCGGAGCTGTCTTCGTTGGATGTTTGCCAGACTGATTGTGCCTTTTCCCGACGCTTGG…
MATOU-v1_116481377	CA_alpha	Bacillariophyta;Coscinodiscophyceae;Corethrophycidae;Corethrales;Corethraceae	CAATTGGGCATAATGATGCGGTTGTTTGCAAAAGCTGCTTTCGTGTTGATCGTCTGTGACTGTGTCGACGCAGTCGGAAGATTTAGCTATGACGATAAAGATTGGTGCGACGTAAAGGACGCCGGGGACAACATATGGCGAAGTAAGCTCGGAATGAATAATTTCAAAAAGAACGAATGTTGCAAGAATTCTAGCAAGCAGTCGCCTAAGGATTTAAAGCAAAATTCAAAATGTAAAGGCGATCATAAAATTCTTCTATCGAAAGGAAACTGTTCGAACAAAAGTATAAAATTTGAAATCACGCCGTGGAGTCTGAGAGGAATATACCCCACGCGGGGATGCAGGCCCCCCTCGGCCGACGTTTCCGATTCGTTCCACGAGCGGGACGCGTTCTCGTTC…
MATOU-v1_116483761	CA_alpha	Bacillariophyta;Fragilariophyceae;Fragilariophycidae;Thalassionemales;Thalassionemataceae;Thalassiothrix;Thalassiothrix antarctica	TTGTTTCTAAAGGATAATTGATGATTACGAACCATAATTACTGTTGTTATTGTCAAGATTATAACACGTAAGTTTTTCTCTCTCTCCTCATTAGTATTTTCCATTGCTGTCAAAATTGTAAGGTTGTCTTTCCTTTTGAGATTTACTTAGTTTGCACCAGTTCTGATCTTGTTTCCATTTCGATTTCCAATCTTTGCATTCGCAGAAAACTTTCCTATGGATGTTATGATACTCTTGAATGGGTCTATTCAAGTCTACAGCATTTCTGTTGCTCCCCGATCGTTGCCGACCAGCTGTGTCAGGCTTGCATTCATTGAACTTCGACCCCTTAGGAGCAATCCTCCACGCAAGTAATCGTTCCAATTCCGCTAGTTGTATTGGATGAATACGAATTGGATC…
MATOU-v1_116483762	CA_alpha	Bacillariophyta;Fragilariophyceae;Fragilariophycidae;Thalassionemales;Thalassionemataceae;Thalassiothrix	CTCGACATTACAACCATGTGACCTCTATTCTTCGCAAATTATTAATATCCATTGCTGTCAAAATTGTAAGGTGAATTTTCTCGTTCAGATTCACTTAGTTTGCACCAGTCCTGATCTTCTTCCCATTTCGATTTCCAATCTTTGCATTCGCAGAAAACCTTCCTATGGATATTATGGTATTCTTGAATGGGTCGATTCAAGTCTACAGCGTTTCCATTGCTGTCTGGTCGTTGCCGACCAGCCGTGTCAGGGCTGCATTCATTGAACTCCGACCCCTTAGGAGCAATCCGCCAGGCAAGTAATCGTTCCAATTCCGCTAGTTGTATTGGATGAATACGAATTGGATCCTTCATTACTCGATAATGCACCGTTCCATAACATGGTGGTACCATCTGACTT…
MATOU-v1_116483763	CA_alpha	Bacillariophyta;Fragilariophyceae;Fragilariophycidae;Thalassionemales;Thalassionemataceae;Thalassiothrix	CTCGACATTACAACCATGTGACCTCTATTCTTCGCAAATTATTAATATCCATTGCTGTCAAAATTGTAAGGTGAATTTTCTCGTTCAGATTCACTTAGTTTGCACCAGTCCTGATCTTCTTCCCATTTCGATTTCCAATCTTTGCATTCGCAGAAAACCTTCCTATGGATATTATGGTATTCTTGAATGGGTCGATTCAAGTCTACAGCGTTTCCATTGCTGTCTGGTCGTTGCCGACCAGCCGTGTCAGGGCTGCATTCATTGAACTCCGACCCCTTAGGAGCAATCCGCCAGGCAAGTAATCGTTCCAATTCCGCTAGTTGTATTGGATGAATACGAATTGGATCCTTCATTACTCGATAATGCACCGTTCCATAACATGGTGGTACCATCTGACTT…
MATOU-v1_116533167	CA_alpha	Bacillariophyta;Coscinodiscophyceae;Corethrophycidae;Corethrales;Corethraceae;Corethron	CGCGTGTAACGGACCCAACAAGGGCAGACAGTCGCCCATCAACCTGGTGCCCAACGGGGAGTGTGGGTCGGAACACGAAATCCTCACGCGCCTGGTCCGGCCGACGGACTGTGTGTTGGACGACCTGCAGTTCCGCATCGCCCCGCACCTGCTCCGCGCCAGATTTCCGACGCTTGACAACCCCGACTTTGGAGGGTGCCGGCGACCCACGATCGACGCCCCCAACGGTTTTCACCCCGACTTTGGAGGGTGCCGGCGACCCACGATCGACGCCCCCAACGGCTTTCCCAGCCACTTCACCGCCGTCTGGATCGAGTTCAAGGTCCGCTCCGAGCACGTGATCGACGGGAGGAGGTACGACGGAGAGATCGTGCTCTCACACGTGGGATCCGGCGGATC…
MATOU-v1_116559450	CA_alpha	Bacillariophyta;Fragilariophyceae;Fragilariophycidae;Thalassionemales;Thalassionemataceae	CATTTTCAAAATTTACAATTACTATTGTTGTTGTTCATACATTACACTATAATATCTTCTTTGCACAATAAATGGATAAAGTTGTTAGAAAAACTCAGATCCTGGATTAAAGCCATATGGGTATCGATAGAAACGATTAATAACATCTCTTTTACACCATGCTTTATCTGCTTGGAATTTTGATTTCCAGTCCTTGCACTCACAGAACACTTTACGATGCATTTTGTGAAACTTTTGGGTTGGACGTGCAAAGTCGAACAACGTTCCATTGGTATTTGGTCGAACAGCTCCTGCATTGTCAAGTTCGCATTCCTTGGTCCTGGAATTTTTAGGACTAATACTCCTGCATTGTCAAGTTCGCATTCCTTGGTCCTGGAATTTTTAGGACTAATACGTTCT…
MATOU-v1_116583982	CA_alpha	Bacillariophyta;Coscinodiscophyceae;Corethrophycidae;Corethrales;Corethraceae	CTGGAGGAACTGCTGGACGGCTGGGAGGACGCCGCGAAGAAGGAACGACAGCGCTGCAGCGGCGGATTCGATGCGTACCCCGTGGCCATCCCGGTGGCCACGCCGACGACCCAGCCCACGTCAGTTCCGACCAAGACGCCGACGGCGGTGACGGCCTCTCCAATAGGAACCTACAGCTACCTGGGATGCTTCCACGACAAAAAGAAGGATCGGATGTTCTCCCACGAGGCAGAGAATCGCGGGGTAAGCGTGGACGAGTGTGCTGTGCTATGCGCAGGGTATAACTTCTTCTCGCGGCAGTACAAGGGACAGTGTTTCTGCGGTGATAGCACAGCATTTGCACGACACGGCTACTCTGATCGGTGCGATTGTCACGGGGAGAATGTGGGCAGCTATACA…
MATOU-v1_116586448	CA_alpha	Bacillariophyta;Coscinodiscophyceae;Corethrophycidae;Corethrales;Corethraceae;Corethron	CAGATTGCAATGGTGGCTCGGCCCATTGTTGCaaaaaaaaaCAAATACGATTTCTATATGGAAACTTTCATCACAGAATGGGAACATGCAGCGGACaaaaaagaaaaaCAATGCGAAGATCGAGGGATCAGCACCCTCCAAGCCCCAGAAACGAAATATGCACAAAGTCAAAGAAGGGAGCGACGCAGACAGAGGAAGCTCAACGACAATGTCTGGGACCTGACCCGAAAGAGATACCACAACGTGCTGAAACAGCCGTTTAAAAACCAGTACTACTACGGGTACAAGGGAAGTCTCACCATCCCCCCGTGCTCCGACATGGTCCTGTGGTACGTCGTGGACAATCCCATGAAAATAGACAAAGACCAGCTCAAAAGGATGCAACGTTTGATTACCAAC…
MATOU-v1_116591513	CA_alpha	Bacillariophyta;Fragilariophyceae;Fragilariophycidae;Thalassionemales;Thalassionemataceae	TATTCACACGATTGTGTACGCTCTCACGGAGTCTACGAATATTATTAGTATTGGCTCTATCATCATTATCGTTATCGCATCGTACTTTTTCTTTATTGGCAATAGTTTGCCATTGATTTAATAAAAATTGAAATTCCATGTTATCGGTATCGGCCGTTGCCTCTATCAAAACACTCACGGTCGCCATTTGATCGTCGGAATTGGCCGTACCCATGTGTACCATCTGTAATTCGCCATCGTATCGTTTACCGTCTACGACGTGTTCGGACCGTGCGTGCAATTCCATCCAAGCCAAAACGAAAGCATCCTCGTCGTCCTTCGGCGATGCGATTCGTATAGTAGGACGACGACAATTCCTATCGTTGAGTGGATAGTACGCACGCAAATTGTGCGGAGTAA…
MATOU-v1_116610640	CA_alpha	Bacillariophyta;Fragilariophyceae;Fragilariophycidae;Thalassionemales;Thalassionemataceae;Thalassiothrix;Thalassiothrix antarctica	GCTGTCTTTTCACCGCATCACAAATTGTTGGTGCCGAGTATTCATTTTTTCGGATACGAGGGATCCTTGACGGAACCACCGTGTTCGGAATTCGTTTCGTGGTTCATTACCGATACGCCCATGCAGCTCAGTTTTCAACAATTAGAACAGCTCAAACGGATTCAATTCAACCACGTCGATGCCAACTGTCAAAAAACCAGTGTTCATTACCGCGAAAGCAACGCACGTCCCATTCAAGATTCATTTGGTCGTCCCGTATGGAAATGCACACCCAATGACTTTGTAGCAGATCAATTCCC
MATOU-v1_116666170	CA_alpha	Bacillariophyta;Coscinodiscophyceae	CGATGTTTTGCTGTAGGCATGATACAGGCCATGCACTTCTCGGGTGAACGATAACGCCGCGAAACTTGTGAGGAGAATTTTGAGATGGGTTCTGGAAAGCAATATGAAGAATCTGAAGGGTGGCGTCTCGCCGTCTTCTTTGTCTTTTTCGTTCTCCTAACGTTGATAATTGAGCACGTATTCCATTACGCAGAGCACACTGCCAAGCACAAACATATCCAGGGCTTGGTTGATGCGATTCACAAAATCAAAGAAGAGCTTATGCTTCTCGGAGTCATCTCTTTGATAATCGTGGTATTGGAAGATCGGCTTCTCCAGATATGCATCAGCGAGAAATTGACGCATAATgggggggTGGCATGTCTCTCGCCTGAGCCTGCCCCGCTCCTAACATGGAGC…
MATOU-v1_116678305	CA_alpha	Bacillariophyta;Bacillariophyceae;Bacillariophycidae;Bacillariales;Bacillariaceae	CCACGATCTGATAGTAACTACTGCCATGGGAATTATGGAATTTTTGGTGATGATATTTATTCTGCGTGTCATCATTGTTGTCAACAAGAACGTGGGGAAGCTCACGAGGTAGGACCTCCCAACGAAGCCAAACCAGGACTGGAGCCTTACACGGAATGCGCTGCGCTAGATAATTCAGCAAGACTCTGTAAGGCAGAAGGTTGTTGTGACCCAGAATATGCAGATACACAATATTGTCGAGCACAAATGGCACAGCATCCAGGAGATTTTGAACGAATCTGTTGGTCTTGTTGTCACCCTTCTAAAGTATTCCCGCTTGATAACAGATTGCTGTTGGAAGTGTCTGATACAGATATTGATGGTCCTGCGTCAACAACAGCTACGTTGGAAGTGTCTGAT…
MATOU-v1_116684348	CA_alpha	Bacillariophyta;Bacillariophyceae;Bacillariophycidae;Bacillariales;Bacillariaceae	TGGGGATGTTGGGTATAATAATATCGAAAGACTTGCAAACGCAACTTTTGGGGGAAGTTGGGAGAAACTTCAACGGTATGCAAATCTTTCACGAGGTACTGACTCAAATTTTACAACACAAAAAGAAGAACACAGACGACGATTAGCATCGAGATGGAATCCGTATCATGAATCTCTTATTCCTACATATTACTTCTATGGTTATGATGGAGGTCTCACGGAACCACCATGTACAGAGATTGTTTCATGGTTTGTTATGGATAAACCAATGATAATATCAAAGAATCAATTAGAACAAATGAAGTATATTTTGTTTACGAATGTCAATGGTGATACATGCGAAGAAACTAGTGTGCATTTCCATAACAGTGTTGCACGACCGATCCAAGAAACATCGAA…
MATOU-v1_116741143	CA_alpha	Bacillariophyta;Bacillariophyceae;Bacillariophycidae;Bacillariales;Bacillariaceae	AAGCCATCGCTTTCAAAGTTATACGGCGTCAAGTACAAACGTTCTTCGAGATCCTCTGTCTCACACCAAGCTTGGTCTTCCGGCCACTTGCTCACCCAATCTTTACATTCACAAAAGGTTGGATCGTGGGCCTCCTCGTCCGTGGACATCAAAGGGCGTGCAACGTTGACCCTTCCGTCATCTGATACTTTTGCTGCAGTGTCAGGCTGACAGGGCATGACGGGGTCGTCTGGTGGTGCAATGCGATCACGGATCAGACGTTCCAGTTCTTTTAGTTGTGTCGACTGTATTCGAATGGGATCCTTCAATACACGCCAGTGATTTACCCCTCGCTTGCTTGCCCTGGTGTCGCTCCCGTAACAGGGAGGAATCGTTGCCGTTCCTTGGTATCGGTAGTAG…
MATOU-v1_116924013	CA_alpha	Bacillariophyta;Bacillariophyceae;Bacillariophycidae;Bacillariales;Bacillariaceae	GTCTCGCGTGTCACATGGGCGGCCGTATCGGGTTGACACGCATTAATGTCACTGTCGATGGGGGCGATCCGTTCGGCGGTTAAGCGTTGCAATTCGTGTAGTTGCCGGGTATGGATCCGAATCGGATCTTTCATGACCCGCCAATGATTCGTCCCTTCGCGAGAATCATCCATCCGATTCCCGTAACACGGTGGGATGGTTTGAGAGCCCGAATAGCGAAAATAATATTCCGTTTTGACCCCGAGCATCGGCCAATAATTGAACCAGGCCAATTCCTCCCCTTGAA
MATOU-v1_117077484	CA_alpha	Bacillariophyta;Bacillariophyceae;Bacillariophycidae;Bacillariales;Bacillariaceae	CTGATGTCAAAACTCCATCGGAGCACACCCAAGATGGGAAACGATACGATGCAGAAATCCAGCTCCATCATTTTTATAGTGTCACAGCCGAGGAAGCTGGTACCAACAACGAGGTCGCGACTGTTTCGATCTTCGCTCAAGCCTATGACGATGCAGTCCCATACCCATTCCTTGACAAGGTAATTTGTCAATGGAGACGAAAGGAATATGATGTACGAAAAGAATGCGGACTAGATCCGGTGCAATCGACGTATCCAGG
MATOU-v1_12973482	CA_alpha	Bacillariophyta;Bacillariophyceae;Bacillariophycidae;Bacillariales;Bacillariaceae	ACATGGGCGGAATATTATTACCGATACCAAGGTACTGCAACCATTCCTCCTTGCTATGGAAACGATACTAGAGCATCCCGCAGGGGTACCAACCATTGGCGTGTGTTAAAGGATCCAATTCGAATACAAGCATCACAACTAAAAGAACTGGAGCGGTTGATCCGTGAACGTGTTGCACCGCCGGACGATCCCGTCATGCCCTGTCAACCCGACACGGCGGCAAAAGTGTCGAAGGATGGAAGGGTCAACGTTGCCCGCCCCTTGATGTATACAGACGAGAACGCTCACCGACCGACATTTTGCGAGTGCAAAGATTGGGAAAGCAAATGGCCCGAGGATCGCCAATGGTGTCTGGATGATTTAGAGGAGCGGTTGTATTTAACGCCGTATAACTTTGAA…
MATOU-v1_134545	CA_alpha	Bacillariophyta;Coscinodiscophyceae;Chaetocerotophycidae;Chaetocerotales;Chaetocerotaceae;Chaetoceros	CCGCGTCGGAAACGACAGTTCCTCAATGGCTTACGCCGTAGTTGGAACCATGATCGAACCAACTGCTGTTGCCAACAACCCCATGTTCGAAGCTTGGCTCCAGCGTTGGGTTGGCTTCATGAACACTGCCTCTGTCTGTGAATCCTGTTGGGATACCCCTACAATTGAGTCGTATGATCAGAACGTCTACCAAGGATTCATTGGAAAGGACTTCTGGCACTACGATGGTGGACTTACAACTCCACCATGTTCCGAGGCTGTCGAATGGAACTTCACCACCGAGCCTATGCAGATTTCTGTCAGGCAGTACCAGATGCTCACTGAGCTCATTCTCGACACCAGGACACCAAAGGAAGACGGAAGCTGCAAGCCGCTCACCGTTGCTGCTGTATCGGGAAC…
MATOU-v1_1416229	CA_alpha	Bacillariophyta;Coscinodiscophyceae;Rhizosoleniophycidae;Rhizosoleniales;Rhizosoleniaceae	CTTTTGGGAATGGACCTTTCATTTCCCTAAATTTCAAAAACGATCCGCCCAAGAAATGATGAGGATATGGGGAGATCCGGACGAATATTCCGGAACTGCCGATTATGATTTGTACCGATTGCAACCAACAGCGTGGTATTATGGATATACAGGGAGTAGTACCTCCCCTCCCTGTGGAACGAAAGTGTATTGGCGGATTCAGGATCTGCCCATGAAAATCAGTCATGATCAATATCTTCGCTTGCAAAGGGTGATCTTCGCTTGCAAAGGGTGTTATTGGATCAACGAGATGAGGATTGCAAATTGTCCTCTATATCGTATAAGGGTGGTGTGAATCGACCGATTCAAAAACGGACGCAGACTGTTTGGAAATGCAATGCTGATAATTGGGGTGTTCGT…
MATOU-v1_1529508	CA_alpha	Bacillariophyta;Bacillariophyceae;Bacillariophycidae;Bacillariales;Bacillariaceae;Pseudo-nitzschia;Pseudo-nitzschia arenysensis	CAAAAGAAACTTCATTTGTTCCAACTGATTACGAGAAATCTTCATTGTCTCGTCGACTATAAACCACGAGACGATTTCGGAACATGGGGGCTCGGTAAGAGAACCATCGTAACCGTAAAAATAAATGGATGGAACAAGCGCTTCGTGATGGGGATTCCAGATTCCCGCCAACCTACGGCGGTGACTTTCTTTTTGAATCGAAAAAGTCGAATTC
MATOU-v1_1724923	CA_alpha	Bacillariophyta;Coscinodiscophyceae	CCGGATAGCCAATATGTTCTGCAAGCGACTCCCACGCGCCGTATCCAATAGATACAACTTCTAGGGAGACAAACCATTCAATATTCTCGTTGCATGGTGGAATAGTCATCGAACCAGGATAGTGATAAAAACCAGAATCCATCGCCACGATATTACTGAAATTTGTTTGTGTTGGCATTTCCGTCATGGAATCGTAGTCATATTCGTATTCTTGGTCATAACTGGGATCAGCCAGAATCTGAGTCAACTCAGCGACGGAATTAGGGACGGTAGTAGATGCGTTTGTAGATATGCTGACATCAATCACTGATAAAAGCACTGCGACCGCGGTCCACGAATCCAAGTCTTCGTCGCACGTATCAG
MATOU-v1_18670671	CA_alpha	Bacillariophyta;Bacillariophyceae;Bacillariophycidae;Bacillariales;Bacillariaceae	TCACCGACGGAGGCTGGCAGGTATCTGGAATCCCCACCACGAGTCACTAGTTCCATCAATTTATTTCTATGGTTATGATGGATCCCTCACGGAGCCTCCTTGTTCGGAAATCGTCTCGTGGTTCATCATTGATAAGACTATGAAGCTTTCCCGGAACCAGCTGGAGCAAATGAAGTTTCTTTTGTTCACCAATGTCGATGAATCTACCTGCCAATCCACGAGACCCACTACCGAAACAGCGTCGCGAGGCCTATCCAGGATACAGGGTCGAGCCGTCAGATCTGGCATTGTACTTCGGACCATTATCTTGCGGACTGAGCACCATTGAATGTATGGATGAATTGCTACAAAGAGAGAGAAAGACTCTTTCACGAGACTCCGTCGAGCCCATTAGCAGCT…
MATOU-v1_18733436	CA_alpha	Bacillariophyta;Coscinodiscophyceae	AATCGTATGCTGGTGAATTTCAAATTTATCATTACTGGGATAAAGGTAATGGAAGATTTATTGTTATATCTGTACTAATGGATGATAGTGAAAATAAAGAACATGCACAACTTGAAATGTTTTTAAGAGAATGGGAAGAGGTATCGTACGAAAAGAAGAATAAATGTGACAGGAAGTTAAATCCTAATTCTAATATACCTGTGTATTCTAGATCATATCCGATAAGTAGTATAAGTAGTAACGATGAAATGTATGATATTTGGGGTGTTAAAGGTTCTAATGAAAAATCTGATTATGATATTTATAAATTTATGACTACTGGATGGTACTGCGGTTATGACGGGAGTATCACCGAACCTCCATGTTCAAGACGTGTGCATTGGAGAGTATTAGACGTCC…
MATOU-v1_18747852	CA_alpha	Bacillariophyta;Mediophyceae	AAGACCAAGTCCTGTTAACTTAATTGCCAATGCCAAATGTACTGATGATCATGAGATATTAACACGCAAAATAAACAGCAAACAATGCAAGATTGAGCATTTAACGTTTTCTATAACACCTTCTTCATTGAGAGCATCAATACCATTCGACGCAGAATGCAAAAGACCAAAAATTGATTTACCAAATGGTTTACCTGCGGACTGGATCCTTCAATGGCTGGAACTACATGTGCGGTCTGAACATGTTTTAGATGGTAGGAGATATGATGGTGAATTGCAAATGATGCACCTTGGCACAGAAGGTCAGATAAGTGAAGTCGCAATAGTTAGTGTTTTACTTGATGCTAGCTCTCTTAGAGATGATCCAAAGATGCAGAAGCTTATCGATAAATGGCAAGA…
MATOU-v1_18895925	CA_alpha	Bacillariophyta;Coscinodiscophyceae	ATTAATTTGAATGATATGTATGTAAATAGTTCCTCTAGAGTCAAAAATTATAGAAACTATGATTAAGTCAAGGAAATAGGAATTTAGTTTTGAACAAAAATCAATCAATTTTGTTTAAATTATATTCCTAATCTAGCACTGAAACAAAACAAGATAGTTGCAATAAAATTCATCCTCGGTCCAATATACCTGATCTCAACTATTCTCTACAGTTTCAATCACATATTTAATTATCATTGTTTGTAACGTATGTACTTGTCTTGCTCAAATTTTTCATAATATCTTCAGTTGTCATATTTTTAAGGTTTTCAATACCTCTCCATCCGTGATAATCATCAGGCCATAAATTGGGGaaaaaaaGTGGATCCTCATCAACATCAAATTCCCAGTCTCTCGAAG…
MATOU-v1_18933667	CA_alpha	Bacillariophyta;Coscinodiscophyceae	AGAACCTATCAATATGCCACCAAAGAAGAAATGGCTAACGTATGGGGACCTCCTCACAGGAAATGGGAAGCCGATTATGATATCTACAAATTAATTTCCACCATTTGGTATTGTGGATATGATGGAAGTTTAACCATTCCACCCTGTACGCAGAAAATCGTATGGCGGTTTTTAGATTTACCCCTCGATATTTCCAAAGCGCAATTAGGACGCTTAAGCTACTTACTCAAAAACTACAAACATAACAATTGCAAATCCAACAAAGTAGCGTACCAAGGGAAAGTCAATAGACCACTTCAACCTAATCGCTGTCAAAAGTGGTGTTGTAATTCGGCTGATTGATAAAAATTTGCCCGAGTGGCTCGAGAGACGAAAGAATTGGTCAAGTCATTATCACGG…
MATOU-v1_19086424	CA_alpha	Bacillariophyta;Coscinodiscophyceae	ATTGGGGATCGAAACCTTATAATTTTCATAAGTACAGTGGTACATAGGAACCtttttattttttCTTTGAAGCGGCCTTGCTATTCCTCCTTCGAATACAATTGAACCATTATTGCAATCATCATTCAGCTGATTAATCAGTAAATTTTTCATCCTTTGAATCTGATTCTTACTGACTTTTAATGGAACATCAAAGATTCGCCAATGGGTCTTCTCCAAGCAAGGAGGAACAGTTAGTGAGCCTTTATAACCATAGTACCAGAAGGTTGGTATCAGTCTCCCTAAGTCCCAATTGGCAGCACCACCAAAGCATCGTCTCCCACCGCAGTAAGAGCCCCAAATCCTTTTCATTTCTCTTTTTCCAGGAAGCATGAATTCTTTCGTGTATGGTAGATAACT…
MATOU-v1_19096961	CA_alpha	Bacillariophyta;Fragilariophyceae;Fragilariophycidae;Thalassionemales;Thalassionemataceae;Thalassiothrix	ATATCAATTCTTAATTGATGTCCGTACCGAATACTATTTCCGATATCATGGTACGACGACCGTACCACCGTGTTATGCAACAGTCCCACGAATATGGGGTGAACTGGATGGGCACGAAAACACGAATCATTGGCGAGTAATGAAGGACCCCATCAAAATATCCATGAGACAAAAGGCCGAAATGGAACGACTATTAAGAGAAAGAATCGATCCTACGAAATGTATTAAAGATACTGCTGCTAAGGTCGATAAGGAAACAGGTGAAGTAAGCGTCGCACGACCATTACAAGATCAAGATCCA
MATOU-v1_19154615	CA_alpha	Bacillariophyta;Coscinodiscophyceae;Coscinodiscophycidae;Coscinodiscales	CTGATTATGATTTGTATGCATTTATGACAACAATGTTCCATTGTGGATATGAAGGAAGTTTAACAGTGCCACCATGCTTAGAACGTGTACATTGGCGTATATTAGACTTACCAATGCAAATGAGTGAATCACAATATGATCGTATATACGATTTACTTATAAATCAATTAGATACAAATTGTCAATATGGTAGTAGCAATGCGTATCAAGGTGGTGTCGATAGACCTGTGCAAAAGAATGACAATGATGTTTATTGCTGTACTTGTAAAGATTTTAAAATGAATA
MATOU-v1_19331181	CA_alpha	Bacillariophyta;Bacillariophyceae;Bacillariophycidae	GCTCAGAAGGTAGCCGAGGATTGCGGCGATGAAGTCCTAAAGAAGCGTGCTCGCACTGTCACGGAACCCTTCAACGTGTACGATCTGATCCCCGCCGATGCCAACTTCTACCACTACGATGGAAGTCTTACAACCCCTCCTTGTTCAGAGGTTGTTTGGTGGAATGTGGCAGATGTGCCTCTCTCCATCTCACGCGATCAGATGGACCAGCTCATCAGGTACACCACCAAGTACATGGATCCCAAGACATGCGAGCTTGACCCATCTGCTTCTGCTTTTGATGGAACAACAAACCGTCCCGTTGCACAGGATAATGGTGGCAGAAAGGTTATCAGGATCTGCCCCGTGAACTTTTTTAGCAACAAGTAAGCTAAAGCTAAGCTATCTAGTAGTACTTCA…
MATOU-v1_19495141	CA_alpha	Bacillariophyta;Bacillariophyceae;Bacillariophycidae;Bacillariales;Bacillariaceae;Pseudo-nitzschia	ATATGTATCACAGATTGAAAGATACGTATCACGGAGGAAATCACACCGAACAACTACATCGGCAATTTCGCAAGTTGTTTCAGTACGAGGAACTTGAATGGTTCAATTACTGGCCGATGTTGGGAGTTCGAACTGAGTATTATTTTCGTTATTTTGGTTCACAAACTATTCCTCCGTGCTATGGAAATTTTATTCCGGAATCTCGTGTCGGTACCAATCATTGGCGAGTAATGAAAGACCCTATTCGCATCCACACTCGACAACTCCAGGAACTTCAACGGTTAACTGCGGAACGGATCGCCCCTATTAATAGTCCTGTCAACGCCTGTCAGCC
MATOU-v1_19815758	CA_alpha	Bacillariophyta;Coscinodiscophyceae	TAATTATATAATGGATGATACGAATGAATGTGATAAGGATAATGAACAAAGTCCTATTAATATAAGAGCTGATAATCAATGCAAGGATGATCATACACCTGCTCAAGAACGAGGTAAAACTAAATTTAACGAATTAAAATTTGAAATAGAATCAAGTGGTTTGCGTGCAATACTAGGAGATGGCAATAATAACGATGGAGATGATAATCCAAGAGCTGATTTTTCTAACTTGTCTGAATTTGTACCTGCTTCTTTTGTTAATGTTAAAACCCCGTCCGAACATCATCTATATGGTAAATCGTATGCTGGTGAATTTCAAATTTATCATTATTGGGATAAAGGTAATGGGAGATTTATTGTTATATCTGTACTAATGGATGATAGTGAATGGGAAGAGGT…
MATOU-v1_19831431	CA_alpha	Bacillariophyta;Fragilariophyceae;Fragilariophycidae;Thalassionemales;Thalassionemataceae;Thalassiothrix	AGAATCTTCTTTTTGAATTGAGAATTCAACTTTCTGAATGACTCAAtttttttATATATAAGCTAGTACTTCCCCTTACTATCAAAATTGTAAGGATTTTCTTTCCGCTCCGATTCGTCGAGCTCGCACCACTTCTGATCTTCTAGCCATTTTGATTTCCAATCTTTGCATTCACAGAATACTTTTCGATGTATATTGTGGTACTGTTGAATTGGACGATTCAAGTCTACAGCGTTCTTACCTTTGCCCTCTCTTTCACGACCGGCAGTGTCTTGGCTACATGCATTAAGTTTTGAAGACTTAGGAGCGATTCTCCATGCAAGTAATCGCTCTAGCTCAGCTAGTTGTATGGGGTCGATTCGAATGGGATCCTTCATTACTCGATAATGAACTGTTTCA…
MATOU-v1_19863107	CA_alpha	Bacillariophyta;Coscinodiscophyceae	GAAATGaaaaaaaTATGGGGAGAGCATTGCGGCAGTAAGAAATGTACCAGCAAAGGAAAGGATGATCTAGGTGATTGGGATGTATATAGATTTGTTCCAACATTTTGGTATTGTGGATATAAAGGGTCCTTGACAGTGCCACCTTGCACAGAAATTGTGCATTGGAGAATATTTGATGTTCCTTTGAAAATAAGCAAGGATCAAACTGCCAGAATGACTAATCTATTGGTGAATCAGCTAGATGATAGTTGTAATAAAGGATCAATTGCATTTAATAATACAGTGAGTCGTCCAATCCAGTCAAACGAAAAAGTGTTTTGCTGCAATAGCGGCGATTTTAAAGTACCAGTTCAAAACAAAGATTATTGGAAAAGTCTTTGGCCAGAAAAGTACCACGGT…
MATOU-v1_19936724	CA_alpha	Bacillariophyta;Coscinodiscophyceae	GGATACAAAGGATCCTTAACAGAACCTCCATGCGCAGAAGAGACTCACTGGCGAATTCTAGATCTTCCAATGCACATGAGCAAATCACAACTTCAAAGGATGAAGAAACTGCTTGTAACGCGTTTGAATGATGATTGCCAATATGAAAGTGCATCTTATGAAGGCAAAGTAAACAGACCAATTCAAGATGATGATCTAGATGTTTGGTGCTGTAGTGCTTGGGATGGTTGGTATTTTGCTGATAAAGACCAATATCATTGGCTGGATTTCGATTTTGTGCGAAAGCATTGGTTAGTTAACTGGCCACCTGACTATCATGGATGGAAAAATATAGAAGAGTATAGATATGAAAGTTCTTGGTGGTCTGAAGGTCCATCTTTGTACCCTTCTCAAGCTCAC…
MATOU-v1_19937240	CA_alpha	Bacillariophyta;Coscinodiscophyceae	TGTTCAATCTACATTGAGTCCTTTGAAGCCGTGATACCTTTTTCCCCATTGATCCTCATACCATTTTGCACTACCATTGGGGATCGAAACCTTATAATTTTCATAAGTACAGTGGTACATAGGAACCtttttattttttCTTTGAAGCGGCCTTGCTATTCCTCCTTCGAATACAATTGAACCATTATTGCAATCATCATTCAGCTGATTAATCAGTAAATTTTTCATCCTTTGAATCTGATTCTTACTGACTTTTAATGGAACATCAAAGATTCGCCAATGGGTCTTCTCCAAGCAAGGAGGAACAGTTAGTGAGCCTTTATAACCATAGTACCAGAAGGTTGGTATCAGTCTCCCTAAGTCCCAATTGGCAGCACCACCAAAGCA
MATOU-v1_20002895	CA_alpha	Bacillariophyta;Coscinodiscophyceae;Chaetocerotophycidae;Chaetocerotales	GTTGCGAAGAATGTGATTAGTGCTTGTTATACGGCTCGTAGTGTTTACACTGAAAGCCACCTGTCTCCTTATCAATTAGATCATTCAATGATGTCATTATCTGAGTCGGTCGGACAAGATTGGAGTATCTACAACCTATTCACGGGTGAAAGTTATAGCGATGATGGAGATTTTAATGACAATGCTTATAGTTTCGGTGCTTTAGGTTACATTGGAAGTTTGACTACTCCGCCATGTTCGACAGGTGTAATTTGGTACGTTTTGGACAATCCAATGGGCATAGCACCAAATCAGATGCAGAGGTTATCAAATATGATTGGAGGATGGAATTGTCCTGCACAATGGCCAACGTGCCAATAT
MATOU-v1_20032722	CA_alpha	Bacillariophyta;Bacillariophyceae;Bacillariophycidae;Bacillariales;Bacillariaceae	GCTTCATAGTCTTATCAATGATGAACCACGAGACGATTTCCGAACAAGGAGGCTCCGTGAGGGATCCATCATAACCATAGAAATAAATTGATGGAACTAGTGACTCGTGGTGGGGATTCCAGATACCTGCCAGCCTCCGTCGGTGACTTTCTCTTTTTACCGAAAAACTTGAATTATGATTCATAAGTCTTGTATATCCTTCCGAAAAA
MATOU-v1_22865711	CA_alpha	Bacillariophyta;Mediophyceae	CAATTGATTTGGACGATTTTAAAATTTTTAATATTCATTGTGTCTATATTTAAGaaaaaaaaTTCCAATTTTCTCAATGAACTCAAGTAGAAAAGTCAATTCCCGGTCACTAATTGGAGATATGGGTTGTAAAGAATTGAATAGTCTCATTAAAAAACATTGAAGAAATCTAATGTGCATAGCTCTTTCTCACAATCACACTCAGGAAAACTGTCCCTTTCACAGTCTAGTGGAAAGTCCTTCCTTGCACAATGCCAATAAAGTCTGTCAGAAGTGGGCTGTATTGGTCTAGCAAAATCATCTCCAAGTCCGCGAGAATTAGGGTCTCCCCTGCATGCACCATTCACGAGAAGATCCTTCAACTGGTTCAGTTGGATCGGTGTGATTTTCATTGGCTTG…
MATOU-v1_2468596	CA_alpha	Bacillariophyta;Coscinodiscophyceae;Chaetocerotophycidae;Chaetocerotales	CACAAATAGTAAGTTATATCTATAAAGACTTAATGTTACTTAATCCTTTTCTTTTTTCACTAAGAAATCACAATATGGTTTCCATATCAATAGCTCTATTATATCTTTGAGGAATGGAAAACAGACAAGTTTATGTTTCTGGTGGTAGTTAAATTCAGTCATTAGTAAACTGTCATGGCTCTCAAAGATAAAAATGTAAGGGGTGATGGTGATGGTGGTAAGTGTGGGGAGGTCGTAGGTTTGTTTCCTTCTTTTTTCAAAAAAGTGGAGTAAAGTTGCATGCACAGGCATTATTAATTGTTGtttttttttgtttcttttttttttCATTCAAAAAACAGAAAAACAGAATTAAAGAAGCTGAGCAGCAGCAGTTACAGCTGCAATGGACATTGCACC…
MATOU-v1_2470616	CA_alpha	Bacillariophyta;Coscinodiscophyceae;Chaetocerotophycidae;Chaetocerotales;Chaetocerotaceae	GGAAACAATCTCAAATTTGTTATTTTATAACCGCTTATTTAAAGTCTATATAAGTACGTAACCAGTATAATGTGATAGAATTCAACCATTTGCCGTTTTGGTACTTCTTGTTGAGAACGAGGaaaaaaaCAACTTTCAATGAGACACCACAAATAAGAAGGGAAATTGATTTTTTGGATTAGCGAGCACtttttttttCTTTTCAGGTAACTTTCTATATATGGCACAGTATTCTTCACACTGTGTAATATATAAGATCTATGTAATACTAGTATGGATTCATTGAGTTCAAAATGTGTGAGGGAGACCAAGTTCCGtttttttGCTTAACTGAAAGAGCAGTATTTTACAATACTACGTCCGTTGGTTGGTTGAGGTGGACGACTAGTACTTCCGGAG…
MATOU-v1_24834522	CA_alpha	Bacillariophyta;Mediophyceae;Cymatosirophycidae;Cymatosirales	TATCACTAAATTAAGTTAGCTGCTACATCGCAATTACAACATTTCTTGGCTCTGCCATCTCTGACAATGTTTGCTACGGCCCATTCACCCTTTTTCCCCTTGCATTCCCGTGCCTTCCAAGATGTTCGGTTACCCAGGCGGGTTTCTCACCCTTCATATCCCCGCAGTGGCGTTCATTTGGGTCCTCTGCTCGGTGAGAGTCACTCAAAAAGTCAAAACAGTCGCATTTGTGGACTTCGTGGCCCTTGTTGCTTACAGTTGGGCGGGCGACAACGCCGCCATCTGCATGGATGCTGGTCGACTTGCAGTCGCTGTCAACATTCATGAAAAGAATCTCCTTTAGCTGCTCGTGCTGCCTCGTGGAGATCGTCATGGGCGTCTCTATGACACGCCATTCGA…
MATOU-v1_24854626	CA_alpha	Bacillariophyta;Coscinodiscophyceae	CGGGGCTTGAAGATGATAAACACTTATGTGGCCATCGCCACCTGTCTGCTCGTGGGCTGCAAACTGCTCTTCATCTTCCGAGATGTCGTGAGCGGCGTGCTAAAGAAAGTAGGCTACGACCACGAGGCTATCGGCTCACGGGAAGTCACCGAAGAAGAAGTTGGAACCCTCCAATACGGCCGCTTAGAAGACCATAAAGTTTTTGACGATGTCGACGCTCACTTTTGGTTACACACCTGCTGCTGTGGCAAGAAGAAAAAATGTCTCGGCGACAACGCGCCCAAGTTCATGCTGTGTCTCATCCGGCTGACCATGTTCCAGAACTCATACACCATCGCCCAGCTCTGCTTCTACCTCGCCTTCGTCGGAGATGCATTCGGAGAGACTTGCTTTGCCAAG…
MATOU-v1_27990809	CA_alpha	Bacillariophyta;Coscinodiscophyceae;Coscinodiscophycidae;Melosirales	CAGCCAAGCGCCAACAACTCTCTCCCTGCCTCGGTTGATGAGCTGGCGAATATCTTGTATGACCCTGGGTTCGACCAGGATAGCGACACCTACGACACCATGGAAACCCTGCCGTACGCAACGAACCTCTCCAATATTGTGTCCAAAGCCTCCGGATTCTACCAGTACCCAGGGTCCATGACCGTTCCGCCGTGTTATGAGAACATCGAATGGTTCGT
MATOU-v1_2861376	CA_alpha	Bacillariophyta;Coscinodiscophyceae;Coscinodiscophycidae;Coscinodiscales	TAGAGAATGGGAAGAAATTGCGTTGAAGAAGGAATATGAATGTCGACAGAGAAAGGACCCATATGAAATGCCATACAGCAGAACGTACAGGCATCTAAATAGGCAAGAAATGAAGCAAATTTGGGGAGATGATAAAGATTGGAGGTCAGATTATAATCTCTACAGTTTCTTGACAACTCTTTGGTATTGTGGCTATGAAGGAAGTCTTACGGTTCCACCTTGTTCGGAAAAAGTTG
MATOU-v1_3050742	CA_alpha	Bacillariophyta;Coscinodiscophyceae	AATTTTTCCATCCATGATAGTCAAGTGGTACAATTGTGGTCGTATTATTTCCATTGACAATGTGAGCTTGAGAAGGATACAAAGATGGATCTGCAGACCACCAAGAACTTTCATTTTTATACTCTTCTAAATTTTTCCATCCATGATAGTCAAGTGGCCAGTTGACCAACCAATGCTTTCGCATAAAATCGAAATCTAGCCAATGATATTGGTCTTTATCACGAAAATACCAACCATCCCAAGCACTGCAGCACCACACATCTAGATCATGATCTTGAATTGGTCTGTTTACTTTGCCTTCATAAGATGCACTTTCATATTCGCAATCATCATTCAAACGCGTTACAAGGAGTTTCTTCATTCTTTGAAGTTGTGATTTGCTCATGTGCATTGGAAGAT…
MATOU-v1_30939624	CA_alpha	Bacillariophyta;Fragilariophyceae	CCTCAACTCTGGTGCCAGTGCATTTGCGGCCTTTGCCGATCACTTGCCCACGGGCCTTAGCCAGTAGTCATGCGAGCCCTTGCCGTAGCCGCCGAATTCTCTTGCACCACATTTCTTGAGACATCCGCTCCCCTTGTCCTTGCCGGATGAGAACGAGAACCCGCTGCACGTCTTGTACCTCTTACAGTCCTTCTCCAAAGCAACACGTGTGCCCTCGAAGCACTTGATATTCTTGCAGTTCGGCCACTTCCTCGAGTATTTTTTGGTGTACGTCGTCTTCGTTTTCTTGCCTGCTGTCCTCCTCGGCCTGGCGCTGTTCTCGACGACCAGCCGACCGTTGAGTGGCTGCGGCGGCCGGAAGTTGTCCAGGAAGGGAAACGTCGCCACCGATGCTGTCCA…
MATOU-v1_3287669	CA_alpha	Bacillariophyta;Coscinodiscophyceae	GAGAGATCAGCTCATTATATTATCAATACTAATGAGCAATGAGCGTAATCAACAAAACCATCAGCTTGAACAATTTCTTCTTAAATGGGAAGAGTATTCTTTGCAGAAAAAGATTCAATGTGGAGTTCAAGGCGTGCCAAAAAATGCGCCTCCTGTTCATTTTTCAGATGTTGAAATGAAGCAGGCTTGGGGTGAAAAACCATATGCTTCAAGCTCTGATTTCGACTTATATAGATTTATGACCACTGGATGGTATTTTGGGTACAGAGGAAGTATAACCACACCTCCATGTACAGAAAATGTACAATGGAGAATTTTAGATGTAACAATGCCTATATCCAAAAATCAACATGAACGAATGCAAAATTTACTGACAAATCATTAGATCATTATTGTCAA…
MATOU-v1_33464730	CA_alpha	Bacillariophyta;Coscinodiscophyceae	AAAGCCCAATCGATATCGGCGCTTCTGCGTGGGCTAAATCAAACCGGCCGTCGAACTACCAGAAGTACAACAACATCTCCCTCGGAGACATCTTGGTGGTCGAACCGAACAAACTCGCCCCATACTACGGCCATTCGCTCCTCAAATTCTACTGCAGCTCAGGACACCACGGGTGCGGAAAGCTGTACTGGGGCAACACGAAAGATGAGCATGGATGTGGGGCAACACGAAAGATGAGCATGGATGTCGCACAGCTGATACATATAATCATTACTACACAATTTTTCATACGCCGTCCGAGCACACAATTGACATGATCCGTTACCCTATGGAAATGCAAGTATACCACTGCAATGGCGCCTGCGATAAAAAGTCGGACTGGGTGGTGGTTTCCGTGTT…
MATOU-v1_33995019	CA_alpha	Bacillariophyta;Coscinodiscophyceae;Chaetocerotophycidae;Chaetocerotales;Chaetocerotaceae	TTTTTGAATTCAAATATCATTCCATTATTTATTTTATTCAGACCTTCCGTCACTTCATTGAACTTTGTCATACGTaaaaaaaTAATCCATTCAACGAATTCATATTAATGTTTCTAATCATACAGTCATGATTCATCAATATTCTTCTCAGCATCACTCACATAATCCTTACGAGTGCATTGCCAAAGCGGCCGATTATTCAAGTTTTGTATCGGTCTTGCAACACTCCCATTGTAATGTACACTTGATTTGTTGCAATTAGAGTCAACTTGTCCAAAAAGTATAGTTTGTAATTGTTTCCATTGACTATATGATATTTGCATTGGTACATCTAATACACGCCATGAAACCCATTCAGAACACGGTGGTTCTGTGAGTGATCCGCTGTAGCCATAAAAA…
MATOU-v1_3431264	CA_alpha	Bacillariophyta;Coscinodiscophyceae	TGGAAGTTGTCAGCCTCCTTCTTTATGGATGCCTGCAGTTACTGGAGAAGAAGGAAATTTTACTGCCACTCACATCCATATTTATATAAGTTCGGAACATGACATAGATGGAAAGCTATTTCCTGCGGAGATGCACATCTTTCATTGGAATGAAGCAGGAGACAGAGCTGCGGTAATTGGAACAATGATCGAGATTGG
MATOU-v1_35191310	CA_alpha	Bacillariophyta;Coscinodiscophyceae;Chaetocerotophycidae;Chaetocerotales;Chaetocerotaceae	GAAATAGATCTTCGTCTTTCTCATTTCAATCAACAAGATGATTTTCAGATTAGCTACTCTTGCCGTAATCCTTACTAACGCTTTTACTGCTGAAGCAGCTGATGGAAGTTACAACTACGATGAAACACACATCTGGGACCAGGTTATCACTGGATCACCTAATGAATGCGCAGGGACTAGCAACAGTCCAATCGCTATCGAAGATAAGGGATGTACTGACACTCACACATATGTTATGGAGAACGGAACCTGCACTTTTAAAGATATGAAAGCATCCGTAACAAATAATGGAGTGAAAATTGGAATCAAGGATGATGCAAAATGTGTTAGTCCACACTTCTACTTACCTGGATCAGGAGAAAGATACGACTTCCTTCAAATGCACATCCACTTGAGCTC…
MATOU-v1_35205171	CA_alpha	Bacillariophyta;Coscinodiscophyceae;Chaetocerotophycidae;Chaetocerotales;Chaetocerotaceae	TGAAGTTTCTATGATCACAAATGCATTATTGGTCCTCTGGAACTCAATTTCTCAAATCACTTTGACAATAGCTCCCACAAGTCGAATAGAAGACGCACTAATTTCATAATTATTCTCTCGCAATTATGCTTTACCGTATCGCTGTTTTAACTGCCGTAATTCTTGGAGCCTTCACTGCTGATGCAGCTACTGGTACTGATTGGGATTATGATCATACTGAACTTTGGGGAGATCTTTACGCTGAGTGTAATGGAAAATCCAACAGTCCAATTGCTCTGAACACCATTGAATGTACTGCTCCTGAAGTTGACTACAAATTCAAGAAAGGATCATGTACCATTGATGATTACGTTTTCGACGTTAGAAACAACGGTGTACAAATGTCCATTGATGCAAGTC…
MATOU-v1_35215951	CA_alpha	Bacillariophyta;Mediophyceae	TCTCATTTAATTTAACATTTTGCTTGTAGGGTGGAGCAATCGGAAACGCTCCAAAAGCTCCCTTGTTTATGTGGAACAATACTTTTGAGAGGAATTCAAGAGGCTTTGCCGTATTCGTTCATGGTAGGTATACTACTGTATTATTTCTTTTCGATCAAGATTGCTATAttttccatgtttctgatgctttttgtggttcatatgttctttttccatgtttctgatgctttttGTGGTTCATATGTTCTTGACACTTAGACAACACATTCACTGATCTTGGACAAAACATAGCACAGGGCAATAAATGTAATGGTATTTGGATTGACAGAGGTTTGAGAGATTGTGTTCAATTTCGTCATGGTCCCATTTTGAGTACTACCAAACAATCAGTTACTTCCC…
MATOU-v1_35283458	CA_alpha	Bacillariophyta;Coscinodiscophyceae;Chaetocerotophycidae;Chaetocerotales	TAAAAATGCTACTAGCAACAATTCACCATTGATGTTTTCCCACATCAATGTTGATTTAGTAAGTTGATCGTAGCTAACAGTCCTTGCAACTCCCATTCCCATAAATGTTCCAATTAAGAAAAGTACTGCAGTATAAGGCAATTTGTGTATGTAACGAGTAAGCACAAAAAATATAATCACACCGAGTGCTGTGACGAACCATGGAAAAAGCATAGCGTAATAAGGTTTTGGCGCCTTTTCAGGCTTGTACTTCGCAATCTTTGGTACAGATTCTGGTTCCCAGTAGTAGTTGGCACCGTCGACGCAGCGATGTATAATCTCTCTTCCGTTGAGATCTTGAGGTGGCCGGCTCGTTCTGCCAAATTCACTTGCCGTTGAAGCATGTTCACAAGTTGACTT…
MATOU-v1_36937440	CA_alpha	Bacillariophyta;Coscinodiscophyceae;Rhizosoleniophycidae;Rhizosoleniales;Rhizosoleniaceae;Proboscia	CTGATGATCAGTCGTCAGAATTAGTTCCTAGaaaaaaaaTGTTTCCATATAGACTTTGGCCAACAATTTACTATTACAGATATTTCGGGTCTATCCCATTCCCCCCTTGCTCTCGCGCAGTACACTGGAGAGTGTTCGATGAACCTCGCGTTATTTCGAAGCGCCAAATAAAATGGTTGGGTCGATTGCTAGGATCATACGTCAATGAAACTTCTTGTGAAAATGAATCGTATGTATCCAAAATGCTTTCCGTCCGTTGCAAAAGTCAGTTGTTGGCTCAAATAACTTTGTGAATCAAGTATCTCATTGCCAACCAATTGATTTCTCCCTAAAGAGATATCCTCCCGATGAAGCATAATACGCTCTCTGTGTTACTTTTTTGTTATTAGTGCAAAACAA…
MATOU-v1_3758064	CA_alpha	Bacillariophyta;Coscinodiscophyceae;Coscinodiscophycidae;Coscinodiscales	TTGGCACATCATTCCTAAAAATAACATGGCAGATTATAATATTCATAGTTTTATGACAACTGCTTGGTATTGTGCATACAGAGGAAGCTTAACAGAGCCTCCTTGTACAACTGAAGTGCACTGGCGAGTACTTGATGTTCCAATGAAAATTAGCAAATCGCAATATTCAAGGATGGAAAAACTTATTGTAGAACGTTTGAATGATGATTGTCAGCTTGAGACTGCTGCTTACAACGGTAACGTAAATCGACCACTTCAGAAAAAAGAGAGAGTTTGGTGTTGCACAAGTTCTGATTGGTTATTTCGGAATGGTCAAGATCCTTACTATTGGACTAAGTCATGGCCCAAGAACTATCATGGATGGTATAAAGTCAAAAAGCCTTACAAT
MATOU-v1_3955903	CA_alpha	Bacillariophyta;Coscinodiscophyceae;Coscinodiscophycidae;Coscinodiscales	CAAGGTCAGATTATGATTTGTTTTGGTTTTGGACAACAGCTTGGTTTTGTGGATATGAAGGGAGTTTGACTGAGCCCCCATGCACTGATCATGTCAAATGGAGAGTTCTTGATATTCCGATGCAGTTCAGTACATCGCAATATGAACGGATTCAGAAACTTATTGTTAATTATTTAGATGATGATTGTCA
MATOU-v1_41695988	CA_alpha	Bacillariophyta;Coscinodiscophyceae	ACATAACCTCGCTaaaaaaacaaaaatacagttaaaaacagcgacattgaccaccgtccgaaaatacgaaaaaaaaaGGTAAGACGACCTTAAAGTCCCATTAATGATTGTCTGATTGTCCTATTTTTATATTCTTCAATATCTCTCCATCCATGGTAGTCATCAGGCCATAAATCTAACCAATGAATAGGATCCTCATTTATTTCAAACCTCCAGTCACCAGAATCACAGCACCAAACATCTTTATTGTCCTGAAGAGATCGATTCAATTTACCATGATAAGCTGAAGTAGTTGGATTACAGTCGTCATCCACTGAAGTAGTTGGATTACAGTCGTCATCCAAATAATTATTGATAACGTTCTGCATTCGTGAAAATTGTGACGAACTTAATTGCATT…
MATOU-v1_43199902	CA_alpha	Bacillariophyta;Fragilariophyceae;Fragilariophycidae;Thalassionemales;Thalassionemataceae;Thalassionema	ATTTCCAATTTTGACATTCACAAAAGACTTTACGATGAAGTTTATGGAATGATTGTACCGGACGAGCGAAACTAAATTTCGTTCCATTCGTACCTGGTCTTTCTTTCCCGGCATTGTCAGGTTCACACTCCTTAAATCTAGAATTTTCTGGTGCAATCCTTTCAGCCATCAAACGCTCCAGCTCTGCTATCTGTCGTCGAGCAACTGGAATAGGATCTTTCATGACACGCCAGTGTACTTGGTCTTTACATGGTGGAACAGCCTGTGTCCCTTCATACCGAAAATAATACTCTGTTTTTACCTTAAGCATCCATTCGTAAGGCCAATACTG
MATOU-v1_44091561	CA_alpha	Bacillariophyta;Mediophyceae;Cymatosirophycidae;Cymatosirales;Cymatosiraceae;Minutocellus	GCCGGCTGTGCGAGGGCGACTGCGACACCGACGACGATTGCGGCGGTTCTGGCAGCAACATGCGATGCTACCAGAGGGAGTATGCCTACACGGCCGTGCCGGGGTGTCAGGGCGCCGAGAAACGGGAGGATACGTCCGACTTTTGCTATTTTCCCCCGGACGATGCGGGACCGGAATTGAGGGAGAGCGATTGCGAGATCATGGGCAGGGGGGCGTGCGGGATGTGCGAGGGCGACTGCGATTCCGACCGGGACTGTGCCGGCAATATGCTGTGCTTCCAGCGGCACTACGAGCTGACGGCCGTGCCGGGCTGCTACGGCGGAGAGCTATTGTGGAATCGCGAGGACTTTTGCCACCTCCCCCCACCCAAGGCCAAGAACGAGATCGATTTCCCGGACG…
MATOU-v1_44098642	CA_alpha	Bacillariophyta;Mediophyceae;Cymatosirophycidae;Cymatosirales	GCCCGTACGGTCCTGCCCACTGGGACAAGGTCAGGGGACTCAAAACCACCGAGGGTCAGTACTGGAAGCGCTTTCAGGACATCCTCACGGTCGATCTGGATGACAACGTGTGCGGCTCGGGTTCGAGGAGGCAGTCCCCCATCGATCTCAGATTCGCCGACTCCAGAGGTCAGTGCTTCGAGTATCACGAGATCAGGCACAGGGACGGTGAGTTCAGCGTCGCCGATCCAATCGTCGAGGCCAGCATCCTCCCCACCAGGCTCAGGATCGTGTACCCGTACGAGGTTATTGATGACGTCGATGAAGTCAACGAGGAGAACGCGTTCTGGACCAATGTGGGCTTCGAGGAGGACAAGGAGAAGCTGAAGGACGGGGTCAAGGGACCGTCCGCCGACATTC…
MATOU-v1_44201833	CA_alpha	Bacillariophyta;Mediophyceae;Cymatosirophycidae;Cymatosirales;Cymatosiraceae;Minutocellus;Minutocellus polymorphus	CCGCGGGGCGACACAGCAGAGGCACCCTTGCATGTCTCTGGGTCGACATAGCCTGTCAAAAGACGGGCAAGCTGCTTGAATTGCTTGCGAGAGATCAACAAAGGCTCATCGAGAATCCTCCAGACCACAATTTCGCTGCAAGGTGGAGCAGTCAGTTGTCCCTGGTACCTGTAAAAATATATGGTTGGCCATAAATCGTACGGAAACATCTTCCTGCGGGGCCCTCGTATTTCTTCTTCTTCCAAGGTTGTATTGGACCCATCGACCTCTACAGCATCTTCAACGCGCCGATATCTATGATCGGGCGCATTGCCATGGCCTCCATCGCGGTGTTCGATGTCATCTGCCGCCCTCCGTGCTGTCATTAGAGAATAGAACTTATTTTCGGCATTATCGGTT…
MATOU-v1_44304801	CA_alpha	Bacillariophyta;Coscinodiscophyceae	ATTTTTTACCTCGCTAAATAAATTAATAAAATAAAGAAATATGATTGTGCTAAGAAGCTGTTTAACATTGCTGCTCTTAGGAGTTGCAACAGCTTTGACGGCTGATGGGTTTCCCACAACCAGTCCTACTACATCTGAGCCGACAGCTCAGCCAACAACAGCAGAACCAACCGGAACTCCAACTACAGCCGAACCAACCATATCAGCAGAGCCAACTCCACTACAAACATCCGAAAAAGATAAATACTACTTTAGTTTCGATCCAGACGATAAAGATCATGGACCGAATAAATGGGATAAGGTGAAAGTCTCTGGCAGTGAATATTTCGATATGACGAAGAGGAAAAGTAATATGTGCGATGGAAGGAAGCAAAGTCCAGTAAATATTAGGAAAGAATC…
MATOU-v1_44305509	CA_alpha	Bacillariophyta;Coscinodiscophyceae	AATATCTTCAGCTGCATTTCATTAAAGCACATAGACACCATGATTGTCAAACTTTTACCATTGCTCATTTTGAGTTTCCATAATGTAATAGCACTGAAAGGAATATTGAAAGAGGCAGGTTCAAGTTCCCCTTCTGTAGAATCTACACTCGCACCTACACAAACTGTGATAACCCCAAATAGACCAATGAAAGAGGGTTCGAGTTCCCCTTCTGTAGAATATACACTCGCACCTACACAAACTATGATAACCCCAAATCCTTCTCATATCGATCAACCCGAAGATTTAAGCACATTTTCTCCTACAATGGTGGTGACATCAGaaaaaaaaTCATCTGAATACTTTAACTACAATCCTTATTCAAAATGGGGACCAGAGAGATGGGATAAAATAAAGATT…
MATOU-v1_44306368	CA_alpha	Bacillariophyta;Coscinodiscophyceae	TGGATAATGAATGTGATGGaaaaaaaCAAAGTCCATTAGATCTAGTGCAGAATTATGAATGTTTAGATGATCATAAAGTTTATACTAAACGTGGTAAAGATGACTTTGATAGTTTAGATTTTGCTATATTACCAAGTTCTTTACGTGTAAATTTTCATCATTTATTAGATGGGCCACAAGCTGATTTTAGTAATTTAACACCATTAATACCGGCAGTATTTGCTGATATTAAAATCAAGTCAGAACACTTTGTGAATGGTAAACAATATGCAGGTGAATTCCAAATTGCACATTATGATAATCATTATATGGAACTTGTTATTATATCAATATTTATGGATGATACAGAAAATGAAGATAATCAACAATTGGAACAATTTATATTAAAATGGGAGCAAA…
MATOU-v1_44491183	CA_alpha	Bacillariophyta;Coscinodiscophyceae	GTGATTTTACTGTTATCTCATATTGAAATGATGCATATCTGATACATTGATTGTGGAATCTAGATAGAAACTTGAATACAATGACGATGCTAAGAGAATCTGTTCTGTGTTCTCTAAACAAAAACTTTGAGCTGAAGCTAATCTACACGTAGGACAGCTGTCATCAAAAGATTAGTTCAAAAAGGCAACTCTTTCAATCTTTATTGAACTCCGGGCACGCTCCTTTCAACCTTTTTATACCATGATAATCTTTTTGCCATTTTCCACACCATAGGCCGGGAAATCTAACAGTCCAATGAAAACCAGTGCAACGATAGACGTTGTCCTTTATCTTTTGAATGGGACGATTGACTCCCCCGTGGAACGCCTTCGAGGAACTTTTACAATCTTCATCGCTTT…
MATOU-v1_44536164	CA_alpha	Bacillariophyta;Coscinodiscophyceae	ATTTTGTAAATATATCAATAATGATGGAGATAACATCACACCATGAAAATATGAAATTAGAACTGTTCTTACGTGAATGGGAGGAAGTAGCATGGAAACGTGAGGCAGAGTGCAACAGATATTCATATTTCCGTACTTATCCTACATTAGACTTGGCACAAATGCGGGAGATTTGGGGTGAGGACAAAGATTGGAGAGCAGATTACGATCTATATGCTTTTTTGACGACAATGTTTCACTGCGGTTACGAGGGAAGTTTAACAGTACCACCCTGCCTTGAACGCGTGCATTGGCGCGTGCTAGACTTACCAATGGAAATCAGTGAGAGTCAGTACTTTCGGTTGAGAGATCTTTTGGTTAACCAGATTGATACGAATTGTCAGCGAAGCACAGTGGCGC…
MATOU-v1_44562916	CA_alpha	Bacillariophyta;Coscinodiscophyceae;Coscinodiscophycidae;Coscinodiscales	TATATGACATTTGGGGTATTGATAAACAAAATGATGATACCAAAGCTGATTTTGACATATATAGACTCATTCCTACAAGTTGGTATTGTGGATACAGAGGCACATTAACAGCTCCGCCGTGCACTGAACGAATACATTGGAGGATTATGGATTTACCAATACCTATATCACGATCACAAATTACTAGAATGCAGAATCTTTTAGTTAATAGACTCGATTCTAATTGTCAAAAGGTTAGTTC
MATOU-v1_44589945	CA_alpha	Bacillariophyta;Coscinodiscophyceae	CTAACCATTACTCATATTACGGGTGATAGGCCAATCACTATAGCCGTCATGTTGGACTCAAGTAAAGATATTCGCAATAGAAAAATGCAGGCCCTCATTGATGAATGGGAAGAAGTATTCGCATCTAATAAAATGAAATGTGATCGACGACGAAGATTGATGAAAGGGGAAAATGTAACTATGGATCAAATTTCTCGGATCAGACCAATGAAAACTAAAGAGGAACTTGCTGAACTTTTTCCTATCGAAATGGATGATGAAATCTTTGATACAGCGAAAGAAAACATTGAAGATGATCTATTTTCTGGTGTCGACGAATTTTCTCATGATGACAAAAATAGCTATGACGACGATGTTTCTAAATTTGACGATGATGAACTGCTTTCACGAGATAAATCT…
MATOU-v1_45024433	CA_alpha	Bacillariophyta;Mediophyceae;Cymatosirophycidae;Cymatosirales;Cymatosiraceae	GTACTGTATTACTACGTAGCGTCTTTATCACATACATGTTTTCGGGTTCGGGCGTACTGTATGTTTCTGGAAAGATTATATCGCCTATCGACCTGTCCCGAGGGATTGTTTGCCATCTAAAAGCTCCACCACCACGGGATGCCGTTCGGTCCCGGCGCGGGAGCCGGTTGCCCCCCGGGGCCTCCGAAACCAGCGGCCTGCATCTGGGCCAGCTCCTCGTTCCAGTCGGCGCAGTCGCCCCACACCCCGCAGAGCTGGTGGTCAGGGTTCTCGTACTTGTGCGTCCGATCGTACCACTCCCGGGAGAACACATCGCGCTCGAAGCCCCACTGGTCGCGCTCCTTCCACGGACACCGCTGGAGGCCCAATTTCTTCCCCTCCTTGTCGCCGAGGTAGTCG…
MATOU-v1_45029152	CA_alpha	Bacillariophyta;Mediophyceae;Cymatosirophycidae;Cymatosirales;Cymatosiraceae;Minutocellus	GCGTGCACCTCCGCGCCGGCGTCTCTGTCCTTTGAGAGCCAAATTCGTTCAAATATCTCTCCTCGATCAATTGCCTCGGTCTTCTTTTCCAGAACCAGATCCTTTTGCTGTAGTGATTGGACGCATTCAGCATATATCTGTGCGGCAAGAGTCCCAACATCCCAACCCAAAGTCGGTCGTCCCAATCTTGCAGTCGAGTCCTCGGAGTTGAGTCGTAGCAAAGAACAATGAGCGGTATTGCACGCAACTTGCCCCTCATGCTTGCCGCGGCGGTGGCGACCTTGTTGATCACCGCCGTCGAATCTCAGGAATGTGCCCGCATTGATCGCAAGGCCCTCGAGTGTGGCGCGCGCAATGGCCCCAAAAGGTGCTGTCCAGGCGCCAAGTGTTCAGGCGACG…
MATOU-v1_45031710	CA_alpha	Bacillariophyta;Mediophyceae;Cymatosirophycidae;Cymatosirales;Cymatosiraceae	GCGAAGCAAAACCAATACATACTCGTACATGATGTGCCGGGAAGGCTCAAGAGGAAGACGCCAGCGACTCGACTCGTACATGTAGAAATATATATGTTGTTGGTGCACCGAAGGGTCGAGAGAAGTGCCTGAATGTACCCTGTATGTAGGCATGGAAATGAGGATGGCTCATCTCTTGGCCCGTCACAATCGCCGGGAGGGATGTCTCATTCTCTCGTCGCCCAAGGCCGTGTCTTGCCTGCTCCTTCTGCTGATACTCCTCGTGCATTCAACGACGGCACAGAACGCCGATTCCAACCAAGACGGCCCATCATTGGACTACAGCTACGATCCCGTCTCCCCCATCGGTCCCTCGCGCTGGTCGCAAATCTCCAACGCCGACACATTCTCGCCCTACGC…
MATOU-v1_45043961	CA_alpha	Bacillariophyta;Mediophyceae;Cymatosirophycidae;Cymatosirales;Cymatosiraceae;Minutocellus	AATATCGGCAGCATATCTTGCAGTGGCCTTAACGGCGGCGGCCATTTGCGGCACGTCATGTGCCGCCTCTGCAGCCGTCCCGCCAAAGAACAAGAATGAGGACTCATCTGTCGACGCCCCGACAACTTCTGCCGCAAACGATGTGGCAGCGTCCCGCCTCCGCGGCGTCGACGCTGACAATGGTGGCGGCATCAACTTGCCATTGTCATCGTCCCTCCCCTTCGTATCCGTCCGCGGCGAACGCGATAACGGCGAGCGAAACAGCCGGCAGCTCGGCCTCAACGGTGGGTACGCCTCGGTCATCCAGGGCCTCCTGTCCGTCCTCGAAACGACCAACGCCAACACCGGCAACGGCTGCAGCCCCACCAGCCCGTGCCGGCTGTGCGAGGGCGACTGCGA…
MATOU-v1_45073089	CA_alpha	Bacillariophyta;Mediophyceae;Cymatosirophycidae;Cymatosirales	CCCTATCTTAACGTGCATATTCCCAGCTTTGATTAGCTCCTGGCTACGTGTACGTCTTCGATCACTGCTTTGTGAGCCCGCACCATTTTGATGTACCCCCAATCTCCCTTTTCCTGCTTATCATTGGTCTTCCGGCAAGTACATCCACCATCTGAAGTTTTCCGGTGTGCAGTGAAAGACGTCCACCTCTCCCTGCTCCCGGAGCGGCTGGTAGTTCTCCCCGTGCTGGTCCAATTTACTCTGATGCGGTTTGTCCTTGTCAACTGCACCACAACTGCTCTCACCGCGGTACGAATCGATCAACCTTGTCAACTGCTGGTATTGTCGCTTGGATATTTCAATGGGGATGTCGAGGATGCGCCAATTGACAATGTCTGCGCACGGCGGGGCGGTGATGCT…
MATOU-v1_45645482	CA_alpha	Bacillariophyta;Mediophyceae;Cymatosirophycidae;Cymatosirales	CTTAGTTTTATACTGGAATACGTCCTTGTCAGGGCACATGTACATATCCCCATATATGAAAAGGTCGAACCAAACGCAGTGTTCCATTGTAAGGACAGATCTCTATCGGAAAATATTAGAATGACCACCACCAAGGTTGCTGGGGAACAGGAGATGGATTTGGTTGTCGCTCTCGTAGAACCTCGTTCCAATCGGCGCAGTCTCCATAGACGGCGCACTTTTGATGGTCTGGCATCTCGTATTTGTGTGTGCGGTCATACCACTCTTTGCTAAAGACTTCTTTGTTGAACCCAAATTGATCACGATCTTTAAAATCGCACCTGTTGGAGCCATACTTTTTCCGAGCCTTGTCGTCTATGAAGTCGCGACACATGCATCGATGCACCAGGCGTCCGTTAT…
MATOU-v1_45742337	CA_alpha	Bacillariophyta;Mediophyceae;Cymatosirophycidae;Cymatosirales;Cymatosiraceae	CGACAGTTCCTATCGACATGATTGAAGAGCACATTCTTCAGTCTAGCAAGCTGCCTCGTCGACAAGTATGCGGGCTCCAGCATTATTCTCCACTCTACAAATTCACTGCAGGGTGGCTCGGTCAAAGATCCGGGATATCCATAAAACCAGACACTCCGCACAATAGACTCATTCCAAGGATCCCACTTTCGATGCTTCTCTTCCTCAACACGTCGCTGGGTAGCTCGGAGCTTGGATTGGAATTTAATTTCATTCTCGGCCGGTTCATCTAGCCAAGTACCCAACTTCTCCTTTTGCTCGTCATTGGCAAGTGCATCAAAGAGCTTGGCGTTGAGTCGTCTTTGTCTCCGTTCGGTTGCTTCGCATGCCTGCATATCCTTCTCATTAACTCGTTCGAAC…
MATOU-v1_45865540	CA_alpha	Bacillariophyta;Coscinodiscophyceae	ACATCATCTATATGGTAAATCGTATGCTGGTGAATTTCAAATTTATCATTATTGGGATAAAGGTAATGGAAGATTTATTGTTATATCTGTACTAATGGATGATAGTGAAAATAAAGAACATGCACAACTTGAAATGTTTTTAAGAGAATGGGAAGAGGTATCGTATGAAAAGAAGAATAAATGTGACAGGAAGTTAAATCCTAATTCTAATATACCTGTGTATTCTAGATCATATCCGATAAGTAGTAACGATGAAATGTATGATATTTGGGGTGTTAAAGGTTCTAGTGTTAAAGGTTCTAATGAAAAATCTGATTATGATATTTATAAATTTATGACTACAGGATGGTACTGTGCTTATGACGGAAGTATCACCGAACCTCCATGTTCAAGACGTGT…
MATOU-v1_45882607	CA_alpha	Bacillariophyta;Coscinodiscophyceae;Coscinodiscophycidae;Coscinodiscales	CGGCGAAAGGGATATGCCTCTTTACCAAAGTTATCATTGGTCACCTCTCCGTCAATGTCATTCCCAAGCTGCGACCAAGTACCACCAGAAAACTTATAAACACGTACATGACCGCTGTCACTACCATTTACATCATTCGCATAAGCCCCAATGACAACGCTTCAGCCATCCAACAAAAGGGATACCAAATGACAAGAGTAATCATGAGCTACCTCTCCATCAGTAATCATGAGCTACCTCTCCTTCAATGCCATTCCCAAGCTATTAGCAAGTACCACCAGAAAACTGATAAACATGTACATCTCCACGCTCACTGTTATAACCATTGGCAACTTTTGAGCTATACAACGAAAGGGATACCGACCAACCATGCTCATCACCAGCCGCCTCACCATAAAA…
MATOU-v1_45947830	CA_alpha	Bacillariophyta;Coscinodiscophyceae;Coscinodiscophycidae;Coscinodiscales	GAAGTAGTAAAAGAAGCAAGGCCGATTGGGATATTTACGAAGGATTCCTAACAACAGTATGGTATTGTGGTTATGAAGGTAGCTTGACCGTCCCGCCCTGTTCTGAAAGGGTTATTTGGCGTGTGTTGGATTTGCCTATGCAAATCAGCAAATCTCAAAGTCACCGGATGAGGGAACTATTATCACAACACCTTAATCAAGACTGTCAAATGAGTACGAAAGCTTTCTGTCAAATGAGTACGAAAGCTTTCAACGGAGGGGTTAATAGACCTCTTCAAGATAAAAACAATGACCATAGAGTTTGGTGTTGCGACTCAGGCGATTGGAAACCCGCGAGTAAGAGCCAATGGGAAGGTAAATTTCCCAAGTGGTATCACGGCTACAAATATAGCAATTAAA…
MATOU-v1_467214	CA_alpha	Bacillariophyta;Coscinodiscophyceae;Chaetocerotophycidae;Chaetocerotales;Chaetocerotaceae	CAAAAACAGTCATCACCTATGAAGGCAGTCTCACATCTCCTCCATGTACTGAAAATGTATATTGGAACTTGGTTTCCGATGTTGTCCGAATTTCTTGGTTACAAAAAATTCAGTTAGAAAATCTCATCAATTGCGTGAAGGAAAAGAGCTCATGCAAGTGGAGCAGCGCAGCGAACGAGTTTGGCAAAAC
MATOU-v1_47457359	CA_alpha	Bacillariophyta;Coscinodiscophyceae;Coscinodiscophycidae;Coscinodiscales	AAGATCCTCTTTTATTATATTGTAATGGGCGGTTCACAGTTCCTTCATAAGATGCTGTGTTAGGTTGACAATTTTTATCAAGTCTATTTATTAATAAATTTTGCAATCTTTTTAATTGGTTCGTACTCATTTTCATAGGTAAGTCCAAGACACGCCATATTAATTTTTGTGTGCATGGTGGTTGTGTTAGTGACCCTTTATATCCGCAATAATATCCAGTAGGCATAAACCTCCAAATGTTAAAATCAGCTCTAGAAGTAGA
MATOU-v1_48547669	CA_alpha	Bacillariophyta;Bacillariophyceae;Bacillariophycidae;Bacillariales;Bacillariaceae;Pseudo-nitzschia	CCAACACTAACTACTGCCGACAACAGAAAGCCAAACACGGGGACGATTGGGAACGAATTTGTTGGTATTGTTGCCATCCTTCCAAGGCTCATCCCGTGGATATCTCTCGTAAGTTGACTGCCGATGAAGCCGCAGCAACCCTCAGCGAAGAAGAACTTCGACTGTGGCACAGAGAAAATCCTCGAAAGCTTGGACCCAAGGATGTCACCTTCCACCATACTCACTTGGATCGCGAGCTGATTGTCCGAGAAGAGAACTTTGGCCCCAAGGGACTCAAGGACGAAGATGCCTATTTCGAGGAGATTCACAGCGACTTCCAACGCCGAGAACTCTTCGAACCCGCCTTGGAGAACTACGAAGACGTCCACTGGTGGCCATACGAGTGGCTTCTCAAGGTCG…
MATOU-v1_5086279	CA_alpha	Bacillariophyta;Mediophyceae;Cymatosirophycidae;Cymatosirales	ACATGGGGAGTGGGATAAGGACATGGCTGACTGTGAAGATCGTAGAAGGAAAGAGAGGAGGCTTGGTGCGACTGCACAAAAGAGTTTGTCTGCAGATGGAGAAGGCAGGGACAAGGGAGTCAGCACATGGCTTGACGAGCCAGAGGAAGAGGAGGTCAAGTTCCAATCAAAGCTGAGTAATCTGCGGAAAAGGGCATTGAGGCGACTTCCATGGAATGTATTTGACGACGAGATCATGCGTAGCATATGGTTTTATGGATATTCAGGATCCCTTACAGAACCCCCTTGCACTGAATTTGTGGAATGGCGTATTATTGATACACCTGGATTAATTTCAAGGGCACAGCTTTGGCAAATGAAGAATCTATTATTTGGTCATGTAGACAAAAAGTGTAAGAA…
MATOU-v1_50891390	CA_alpha	Bacillariophyta;Coscinodiscophyceae	CTAGACTATTAGGTTCCTAACACTCAACATCGTCTTCACGTCCAGTCGACACCCAGACTTGTTACTGATTTGGGCACATCGCTCGACGTTTTGCCGCCGTAGTACGTGACTGTGCGATGCGAATATCGCTCGACGTCTTGGGTGGGTCGCGCGTTGCCCGGGTAACCGAAGAAACGGTAAATGCCTTGCCATTGCTCCTCTGTCATGTGCACGACGTCTGCCTGAATGAACCAATCCTTGCCCTCTTTGCCCTCCGAGCACGGCGGCGTGGTGTCGGAGCCCTTGTAGTGGAAGAAACTCGAACCCGCGTGCACGATGTTGCTTAGGTCCACTTTGTCGGTCTTGGCCATGGTGCTCGTTGCTTTGGTTGGATCGTAGAATATCTTTTGGTTATCGTTT…
MATOU-v1_5330010	CA_alpha	Bacillariophyta;Bacillariophyceae;Bacillariophycidae;Bacillariales	GAAAAACGACCGTCGTCGACTACTACCCTTTTTAGATCGTTTTACGTACGAGGAGACAACAATACTCCGATCCGATGGTTATTACGATTATGCCCCCAAAGATTGGAATACTATTACCTGTCCCAATAGCGATGATGAGTGTATTGCGTATCATGATAAATGGCATACAGGAAGAGATTGGGATTTAGCACAAAACAATATCGATGATGATTGGATCGTAGCGAAGAACAAACATAATAACAATTATGCTGGCAATGCCTGTCGCCATTGTCCACCGACCCGGGCGGGCCGAAAACGCTGCGGACGACGGCATCATCAATCCCCGATTAATTTACAACGCAAATTCGGTCTCGAATTGGGGACACACAAAAAGGCCCGCGAATGTATTGATTTGCATTG…
MATOU-v1_53455806	CA_alpha	Bacillariophyta;Bacillariophyceae	TTTAATTTGATACTTTATTCACTTATTTTTAGTAACCATGCTGTGTCCGGCTATTGTACTCTCGCTCATTATCTGGTGGAAAATTATCCCGGGTACAATGCCATACTTGACGATCCGATGTTTCCTGAATTGGACGCGCGACGCTATTCTGATAATGTACACTCGTCGTTTCGCACGACGAAGTGTTGTCATCATCGTCGTCGTCATCATCAGTATCACCCTTGTTATTACTACCGCCGACCACATTTGTGAACAATATGTGTTTCATCTGTTCCAATTGATTCCTCGAAATCGTCATCGGTTCATCCATCACAAACCATGACACAATTTCCGTACAGGGAGGTTCGGTTAAGGATCCATCGTATCCGTAAAAGTATTCGGTCGTTATCAATGATTCGT…
MATOU-v1_53653169	CA_alpha	Bacillariophyta;Bacillariophyceae;Bacillariophycidae	CTGAGATCTGAAAGCAGTGCAATCGATTCTGCTCAACCTCAAGATACAATCTCGGACACGGATGCTGCGAAAATGACGAGTAATTATCCAGAGGGCGCCAAAGTAACTTACGCCGAAGGAAGAAAGTTTGTTCTCAGTAAGGAAGACTTTGAAGAGGATGAGGAAGACGAGGAAGATTACTTTCAGAGGATCCACTCTGAGTACCAGCGCAGGAAACTGCAAAATGTCGACCACGAAGAGAACTACGAGGACGTCGAATACTGGCCATATGACCACGAAGAGAACTACGAGGACGTCGAATACTGGCCATATGAGTGGTTGCTCCATGTCAACACGGAGTATTACTTTCGCTACGAAGGCACGATGCCAACTCCACCGTGCTTCGAAGTCGTTCATTGG…
MATOU-v1_53667132	CA_alpha	Bacillariophyta;Mediophyceae;Cymatosirophycidae;Cymatosirales;Cymatosiraceae	AATTGTGATCTCAGGGCACATGGTATTTAAGGATTATCTATACATACGGGGTACGTGGGCCTAAAATTCCAGCCGAGTAAAACAACTTACTAAGAAGACTTCTTCGTGAGTTGTCACTGTTGACTAGGTGGGTACATCCAAAATGTGAAGTCCTCTTCTGTGCAATGTGTAACATTCTGATAGAGCTCATTCATTTGCTGCACAGGACGATAACTTTCTCCCCTCGGAGAGGCTGCAGATGAATTCTCGCAGGTATCGCCATCGATGTATCCAGTCATGAGATGGGCAAGTTGCTTGTACTGCTTCCTTGAAATTCTAAGGGGCTCGTCAAGTACACGCCAAGAAACAATCTGGCTGCATGGGGGAGTAGTAATCTGACCTCTGTAGCGATAATAGTAA…
MATOU-v1_53821826	CA_alpha	Bacillariophyta;Coscinodiscophyceae;Thalassiosirophycidae;Thalassiosirales;Thalassiosiraceae;Thalassiosira	AGCCCTTCCTCTTACCCCCCGCAAGCTTCCGCTCGTCGTCGCTCGCGTAGTCGTTCCGGGTGCACCGGTACAGGGCGCCGTTGTTGTTCGTCTGGACGGGACGAGCGTTGCTCTCGTCGTAATGCGTCGACGTCTTTCGACAGGTGTCGGGGTCGACGTGGTCGAACATCAGACGCTTAAGCTGGATAAGCTGACCCTTCGTTATTTCCATCGGGACGTCGTGCACCCTCCACTTGACTTCTTCGAAGCAGGGCGGCTCGGTCGTGGAGCCCGAGTACGCCCAGAACCAGATCGTCCGGTAGATGTCCCCGGGCTCGAGGGGATCCCAG
MATOU-v1_53877707	CA_alpha	Bacillariophyta;Mediophyceae;Cymatosirophycidae;Cymatosirales	GGCCACAGGAAGGATGGTGGGACGAAATCAAAGGCCCAAATGCTGACATACCAAAAGGTTGGGGAGATCATTATCCTGTTATCCATGTCGACTACATCATGCCCGCGGCCCACACAATAAATGGGAAGCAGTACGTAGCCGAGTACACGATCTGGCTTATGACAAAGAAGGGCAGAGGCACACCCGCTATATCTATGCTTGTCGAGATTGATAAATTTGAGCAAGATAATTGGTACTTCCAGCAGGCCATTAATGTATGGCAGCAGGCTCATGATGAAAATCAAGATAAATGCAGGAGAAGGAAGCGTGGACTGCACGAGGGGGAAAGTACCGACACTGGTGGTACCAGAGTAAATATGTTTGCCCCTGATCCACCGGAGGGATTCGATTACGAAGCGC…
MATOU-v1_5399672	CA_alpha	Bacillariophyta;Mediophyceae;Cymatosirophycidae;Cymatosirales;Cymatosiraceae;Minutocellus	CCCGTCGCCATCCCCGACATCGCCCCCGACCAGTGCGACACCAACACCCAGAACGACTACACCTTCGACGGCGGAGACTGCACGTGGGACGACCTCCAGTACTCCATCGGCAACAACGGCGTCAAGGTCGAGCCCAAGAGGGATGTCTTCGGCAAGGCCGCCTGCAAGTTCGCCGGCATGAGGATCCCCCACCTCCCCTTCGATTACTGGGATTCCATTCAGTTCTACATCCACTCCCATTCCGAGCACTCCGTCGGCGGCCAGTACTTCGACGCCGAGCTCCACTCCGTCCACATGATCAAGTCGACCGTCACCACGGCCGCCACCGTTTGGGGCACCATGATCTCCGTCGGGGCCGAGAACCCCGTCTTCGAGAACTACATCCGTGGTTGGGAGGCC…
MATOU-v1_54300183	CA_alpha	Bacillariophyta;Coscinodiscophyceae	TTTCATCACATCGAACATTATCTCCATTCAATCGAAGAAACGGGAATATTGGGGGCTGTTGATAAAATCAAGGAGGAATTGATGCTTCTCGGATTCATATCCCTCATGTTAGTGGTTTACGAAGATTATCTTGTTAAGATGTGCGTCCCAACGTCACCGCCGTACATCGAGAACAGGAGTATTCCTTGTTGCAATACGCGACCGGCCTTAGAAATTCGAGCGCAGATTTACGATGATCTTGACAAATGCAGGGCAAAATACACCTTCATTAACGACGCGGGGATACCCGAGATTGCCAAAGAGAATATAACACACGTGAAGTATTGTAACAAGAAAGCAACAGAGTATTGGAAAACAGGAAAGCATCCGAAATTACCTCATATATTGTTTCCGTCGCCT…
MATOU-v1_54387453	CA_alpha	Bacillariophyta;Coscinodiscophyceae	CCGGAATACAAAACGTGTGGAGTAGGTGTACGACAAAGCCCCATTGACCTCGGCGGTTCTACGTGGAACAAAATAGGGGGCGACGACATCACGCACCCTGCAGACGGAGGCAACTTCTCACTCGGTGACATTCTGGTCGTCGAGCCGAACAAGCTCGCGCCATACTACGACCACTCACTTCTCAAATTCTACTGCAGTTCGGGGCACCACGGATGCGGCAAACTTTACTGGGGCGAAAGTGACGATCGTGGATGTCGGACAGCAGACACATACAACCATTATTATACCATTTTCCACACACCGTCGGAGCACACCATTGACGAGGTCCAATTCCCTATGGAGATGCAAGTGTACCACTGCAATGGCAATTGTGACGAAAAATCTCACTGGGTGACGATT…
MATOU-v1_54870964	CA_alpha	Bacillariophyta;Coscinodiscophyceae	GTTTACAAAAAAGCGGTCGTTACTGGAGCTGGCAAACTACTTGGGCTGTTTTGGGAGTCGCTCGCCTTGGCCGACATGTCTTTCTTGAGATCGATTTGTGGCAAAACATTGGCGTCGCATACACGCTTTTTGCAGGCCTTATTCCTGCTGTTGAGCCCGGCTCTTGTTACAGGAGCCGCCGGTCGCAGCATTGAGGAGACAGAAGCGTGGAGAGTTGCGAtttttttcttcttttttttCGTTCTTTCATTCTTTCTGGAAAACATCTTTCACCACATCGAACACTATCTCCATTCAATCAACGAAACGGGAATATTGGGGGCTGTTGATAAAATCAAGGAGGAATTGATGCTTCTCGGGTTCATATCCCTCATGTTAGTGGTTTTCGAAGATAATCTA…
MATOU-v1_5594309	CA_alpha	Bacillariophyta;Coscinodiscophyceae;Chaetocerotophycidae;Leptocylindrales;Leptocylindraceae	GAGCACATTTTTGATGGTCGAAGATTTGATGGTGAGGTTACTTTTGTGCACGGTGAGTATGACCCTCGTCCGGACTCATTAGCACACGTATCCTTTCCATTGGATGCGTCTAGTGTCCGCGATGAACCCAAACTGCAGGCCTTCATTGATGAGTGGCAAGCTTTGCACGACTCTATCAACGACGTTTGTGCGAGTGAGAGCAGGTTAACCACCGCTGCTAGACGACGTCAACCTCCGCAGACCCGAGTGAAATCTGCTGAATTTTACAATGAGATGAAATCATTGAAAGTCCATGATCCAGAGTGGGACTATATACAGCAACAAAAGCATAAACGGAGTGGTGATAACCAGAGAACTCAACAACAGCGGGGTCTGCAGGGCCGCGTGAATAGGCCGAAG…
MATOU-v1_5624690	CA_alpha	Bacillariophyta;Coscinodiscophyceae;Thalassiosirophycidae;Thalassiosirales;Thalassiosiraceae	TCAGTGTCCCAGAGTTGCAGAGACCGGTATACCCATCAGGTGTGGTACCCTCACTCTATGAGACACTGCCAACATATCAAGTACTTCCTTCCGAAGACAACAGGAATGGTGGATTGAATCAGTCTTCCGTATACAGCTATCGTGGGGGTCTGACCACTCCTCCGTGTACCGAGGGTGTTCGTTGGAATATCTTGTCGAAG
MATOU-v1_5982154	CA_alpha	Bacillariophyta;Coscinodiscophyceae;Chaetocerotophycidae;Chaetocerotales	TCCTATTGCAATTGAGAGCTCGGGCTGTACTATGTACGGTGAATATGAGATGGAGGAAGGTGACTGTACCTTTGGCGATATGGAGTTCGAGGTTACTAACAATGGTGTCAACATGTTCTACCCAGATGGTTCCACCTGTGATAAACCTGAGTTCACCATCCCTAACCCTGAGATCGATGAGGAATACATCCACGCTAACGTACACATCCATCTCAGTTCCGAGCACACCATCGACGGAGGGTTCTATGCTGCCGAGATGCACATGGTTCACTTGAACGCTGGGGGAACTCGTGCTGCCGTGCTTGGAAGTATGATTGACGTAGGAGCTCCAGTCGACCACCCTATCTTCGAAAAGTACCTTCTTGCATGGGAAGCTGCTCGTGATGACGTGGAATGTGG…
MATOU-v1_5982155	CA_alpha	Bacillariophyta;Coscinodiscophyceae;Chaetocerotophycidae;Chaetocerotales	TCCTATTGCAATTGAGAGCTCGGGCTGTACTATGTACGGTGAATATGAGATGGAGGAAGGTGACTGTACCTTTGGCGATATGGAGTTCGAGGTTACTAACAATGGTGTCAACATGTTCTACCCAGATGGTTCCACCTGTGATAAACCTGAGTTCACCATCCCTAACCCTGAGATCGATGAGGAATACATCCACGCTAACGTACACATCCATCTCAGTTCCGAGCACACCATCGACGGAGGGTTCTATGCTGCCGAGATGCACATGGTTCACTTGAACGCTGGGGGAACTCGTGCTGCCGTGCTTGGAAGTATGATTGACGTAGGAGCTCCAGTCGACCACCCTATCTTCGAAAAGTACCTTCTTGCATGGGAAGCTGCTCGTGATGACGTGGAATGTGG…
MATOU-v1_59973174	CA_alpha	Bacillariophyta;Coscinodiscophyceae	ATTCTTCGTTTCTCCATCCAAATTTCGGGTTGATCCGACGCGCGCATTGGTTTTGCGGGACCGAGGAGAACAACAACTTTGAGACAAtttttttCCAAAATTTAGTGCTGTGCTGAGGCATCGGGTTTCGTAGGACTAAAGAGCGTCATGTTCGGTTTTCTTGCCTGTCTCCATGGCAGGAATCTTCGATCACAGACGTGTTTCTTACAAATTCTTTTTCTTATCTTGAGCCCAGTAATGGTTTCTGGTGGTGCGGGCAAGTCAATTGAGGAGACTCAATCATATCGTGCTGCGATATTTTTCCTGATCTTCTTCATACTTTCCTTCTTGATCGAAAATTTCTTTCATAATTTGGAACATACTCTAAAAGATTTTGGGAGGCATGGAATGCTAGAAGCA…
MATOU-v1_61441357	CA_alpha	Bacillariophyta;Bacillariophyceae;Bacillariophycidae;Bacillariales;Bacillariaceae	TCGAGGGAGACGAACTCGAATGGTTCAATTACTGGCCAATGCTGGGAGTGCGCACTGAATATTACTATAGATACGAGGGAACACAAACGATCCCCCCGTGTCATGGACGACACATCGATGGCACTCGACGCAACGCTAATCACTGGCGGGTGATGAAAGATCCGATCCGGATCCATCCCAGGCAACTGTACGAACTGAAACGACTGCTTGCGGATAGGATCGCCCCGAGTGACGATCCTGTCGCGGCATGCCGGCCCGACACCGCAGCGAAAGTTAAGCGTGATCCGGCCGATCCCCGAAAGGTTTTGGATGTCACCGCGGCCCGGCCAGTCCAGTACACAACAAGGGGACACCATGAAACCTTTTGCGAGTGCAAGGACTGGGTGAGCAAGTGGCCCG…
MATOU-v1_62894608	CA_alpha	Bacillariophyta;Coscinodiscophyceae	GAGCAATTGGAAGATTTTATCCGAATGTGGGAAGATATTCATGAAAGTCGATTGACCACCTGCGCCAATCGAAAACTTCCATTTTGGGAATGGACCTTTCATTTCCCTAAATTTCAAAAACGATCCGCCCAAGAAATGATGAGGATATGGGGAGATCCGGACGAATATTCCGGAACTGCCGATTATGATTTGTACCGATTGCAACCAACAGCGTGGTATTATGGATATACAGGGAGTAGTACCTCCCCTCCCTGTGGAACGAAAGTGTATTGGCGGATTCAGGATCTGCCCATGAAAATCAGTCATGATCAATATCTTCGCTTGCAAAGGGTGTTATTGGATCAACGAGATGAGGATTGCAAATTGTCCTCTATATCGTATAAGGGTGGTGTGAATCGA…
MATOU-v1_63092202	CA_alpha	Bacillariophyta;Coscinodiscophyceae	TGCAACTTGAAGATCGGGCCACTTGAAATCGTGATCTGGCCCAAAATCTCTTTCTGTACAATGCCAAACTTCTCTCCCTTCACCTAATTGAATCGGTCGATTTACTCTACCATTATATGCAACAGTACTTCTTCTACATTTTCGATCTAATTGATGCAATAAAATATGACGGATTCGTCCTAATTGCTCCTTACTAATTTGAATAGGTGATTCTAACACTCGCCAATTCACAATTTTGGAACAAGGCGGTGCTGTAAAACTTCCTTCATATCCAAAAAACCAAATGGTGGGAAGAATTTTGTACAAGGCAAAATCTGATCCTTGTGCGTTACTTTCAAATACTTGTCCTTGGAGATGTCGAGATTTGACAGCTTCGCTTGAATTAACATTAGTGAAATA…
MATOU-v1_63207900	CA_alpha	Bacillariophyta;Mediophyceae;Biddulphiophycidae;Hemiaulales;Hemiaulaceae	CTCCATGCTCAGATTTTGTGGCTTGGCGTGTTATGGACAGGCCAATGTATATTTCTCGAAATCAATTGGAACAACTGAAAGATCTCTTATTCAATCACAGAGACAGCAATTGCCAACGAACCACTGCTCAATTTGATGAAAGTGTTGCAAGACCAACACAAAATTTACACGTTGACCATAGACTATATCGGTGTACAAGAGATAATTACGTCAGTGATAGAGAGAAGCAATATATGAGAGAATTAACAGGTGATCCTCATTGGTGTTGTTGATTGGTTGTTTCATATCTCTTTCTCGCAGATAAATTTGATCCAGAC
MATOU-v1_63342051	CA_alpha	Bacillariophyta;Mediophyceae;Biddulphiophycidae;Hemiaulales;Hemiaulaceae	CCCAATCAGTGCCTTTACGACATTTATAAATTTGTCGGTCATTCTCGGGTTGTAGATCCCTAGCAACGCTCCACTTATCATCTTGCCATCTTGCAACACTGGTACATTGGCAAGTAGACTTGTCTACATTGGTCATGAGTGCTACTCTCAACCTGTTCAGTTGATCAGCACTCATTGAAGTTGGTGTATCCATTATACGCCAAGCAATGAATCTATGAGGATTACCTGCTGCACCTAGACAGGGGGGTTCAGTCACTGTTCCCCAGTATCCATAAAACC
MATOU-v1_63786063	CA_alpha	Bacillariophyta;Mediophyceae;Biddulphiophycidae;Hemiaulales;Hemiaulaceae	CTTGCCGGATGATGCTGACAAGTGGATTGATGAAGAAGAGCGTAAATTCCTTGAACTCCATGAACGTCGTACACAGGGAAATAATATCCGTTTCAATCCATATCATGATGAAATTTATCGATCCAAATGGTTCTATGGTTATTGGGGTAGTTTGACAGAACCGCCTTGTCTTGGTCGCATGGTAACTCTCCGTATTATGGATGCTCCCATGGAAATATCTCAACAGCAATATGATAAATTAACACATATTCTTTTCAAGAATGTAGACCATACATGTTTGCGAACGAGCGCAGACTTCAATGGAAGTGTAGCTCGACCGAAACAACCATTCAACAATAGAGCATTGTGGAGATGTAACCGAGAACGATGGGAATCTTCCTTTGAGTCATGGCGATGTAA…
MATOU-v1_63849551	CA_alpha	Bacillariophyta;Mediophyceae	GACTGAACCCCCATGTTCTGATAGATTTATCAGTTGGCGTATCATGGATGCACCGATGCAAATTTCAAAAAGTCAGTTGGATCAACTTAAAAATATTTTATTCAACTACGTGGGCAAACAATGTGAACGACAAACTGCTCATCACAATGGAAGCGTTGCCAGACCAACACAACCATTCAATAACAGGAATTTATGGAGATGCAACCGCGACAGATG
MATOU-v1_64336041	CA_alpha	Bacillariophyta;Coscinodiscophyceae;Chaetocerotophycidae;Chaetocerotales	CCAACTTTGGACCAGGGAGACCTACTATCCAAAGGCATGCTTACAATGAAAGCGTTGTGGCAGAAAACACCACTACACTTCAACAGAAATCGTTCAACTATACATCTTTCGAAGGAAACAAATGGGGTTCTATACGTGATAATCTAGAGCACAAATACTGGGACGATTTCAATAGTGGAAGGTCGATGAGAAATAAGTGTGAAAATTCGCCTGTAAGAAAGCAAAGTCCGATCGATTTGTGTGATAGGTTTGTCAATGCAGAGTGCTTTGAACACCATCAGATTAGAATCAGAGGAGGAGATTACCAACTAGATGATGCAGAGGTCGACATGCAAATCCTTCCTTCGAAACTACGAATATTATACTCTCGCGATAATTCCGATCTTGACGAATCTAAAC…
MATOU-v1_64433747	CA_alpha	Bacillariophyta;Coscinodiscophyceae;Chaetocerotophycidae;Chaetocerotales	TCTATGTGAAAATATAATCAACGATAAGTGCAACGAGCATCATCAAACCAGAACTCATAGCGGTGACGTGACCCTTGGAAAGGAGGCATCATTCCAGATTCTCCCAAGTAAATTAAGATTGAAATACTACAGCGACCGAACACCAAAGGGAGGACCATACCCTCCCGAAGCTGATTTTGCAAATAACTGGAACGGATTTGCAGAAGTAAACCACATCGATGTAAAGATGCCGAGTGAGCACACCATTTGTGGAAAGCGGTACCCAGCAGAGCTCTCCATTTTTATGCTGCATCCTAACCGTAGACAAACAATCGCTATGTCAATTCTAATGGATATTGATCTATATGGTAACACGAATCACCATTTCCAGAAAGCAATAGATGGCTGGCAAAGTGTTTT…
MATOU-v1_64648353	CA_alpha	Bacillariophyta;Coscinodiscophyceae	GTTATCTTTAAATCTAACTTGGTTCCCAGATCAAATCCTCTGGATCATACAGATGGCCTTCAAAGTCTTCTATTGTGCAATGAACTAATTCAGTTTCCTGCACCTCGTTGCTTTTTTGTAGCGGCCTGAACGAATCGCCTCTTACTGTGGTAATAGCTGCAGGTTCGCAATTTTTATTTCGATATGAATTAGTCAATTTCGCTAATTGCTTAAATTGTTTCCTTGATATCTTTCGTGGTTCATCGAATACTCGCCAATGAGGTTCATCGAATACTCGCCAATGAACATTATTGTAGCAAGGTGGCTCAGTCATGGAACCTCTATATCTATAGTACCATATCGTAGGCCATAGGTCATAGGGAAATGGCTTTGGTTTTGTCACAAATCCTTCTTCATCGT…
MATOU-v1_64654074	CA_alpha	Bacillariophyta;Bacillariophyceae;Bacillariophycidae;Bacillariales;Bacillariaceae	GTTTGAAGAACTCGAATGGTACAATTACTGGCCAATGATCGGAGTTCGAACCGAATATTATTTTAGGTATTCGGGTTCACAGACCATCCCACCTTGCTACGGAAATCACCTCGGGGATTCTCGCTCCGGTACCAATCATTGGCGTGTCATGAAAGATCCTATTCGAATCCACCCACGTCAATTGCAGGAACTTAGACGACTGACTGCAGAGCGGATCGCCCCAGTCGGTAGTCCTGTAAATGAATGTCAGCCTGATACAGCAGCTAAGGTAAAAAGAGACTCAAAGGACCCTGATAAGATTTTAGACGTTAACAACAATCGCC
MATOU-v1_64659879	CA_alpha	Bacillariophyta;Coscinodiscophyceae	CCGCCGTCCATTGTACCTACTTATTTACCTTCAGATCTGCCTTCGAATTTCCCAACTGGAACTTCATACTCGCCCTCAAACTTGCCTACGGAAACTTCTTATTCGCCTTCGCTAGTGCCAACAATACGACCAACGAACGTTGAATCTTTAAGTCCCTCAGATTTGCCTTCAAATTTACCGACGGAAACTTCTGATTTGCCCTCATTGGAGCCAACAAACCGACCATCGAACGTCGAGTCTCCAAGTCCATCTGAGATATCTGAGATGTACCCAATAGATGTCCCCGATCCATCCGATGAATCGTTTTCATATTTTAACTATAATCCTTTTGATACCAACTTTGGACCAGGGAGACCTACTATCCAAAGGCATGCTTACAATGAAAGCGTTGTGGCAGAA…
MATOU-v1_64795510	CA_alpha	Bacillariophyta;Coscinodiscophyceae;Chaetocerotophycidae;Chaetocerotales	CCTAAACACAATGATAGCACCCCAGTCATGTGTATGTATTATTCTGACATCAATGGACGGGATTTATAGGGATTATATGAAGAGTGTGTGTTTACAAGAGTTGTCCCATAACCATAGCTGCTGCGAAAGTAAGAGCACCGGTGGATACAGATGCAGTGAAAGCGCTTGAttctccgccgtctccgcttcctccatctcctccacttccgccgtctccgcctccgcttcctccatctcctcctccaGTCTTGGGACAGATCTTCTGTACCTTACGTCCATTGAGTGGCGTAGGGTAACGACTAGTGGATCCAGCATCAGATGCAACATTCATCTTTGCAGAGCAGTCTCCATTAACAGGCTTGGGTACATTGAGGATGATCTCACTCAATTCAGGCGAAT…
MATOU-v1_64816164	CA_alpha	Bacillariophyta;Coscinodiscophyceae;Thalassiosirophycidae;Thalassiosirales;Thalassiosiraceae	CTGGTTGAACCCCTTCCACTTcccccccGACAGCTTCCGCTCGTCGTCGCTCGCGTAGTCGTTACGGGTGCACCGGTACAGCGCGCCGTTGTTGCTCGTCTGGACCGGGCGGGCGTTGCTCTCGTCGTGGTGCGTCGAGGTCTTCCGGCAGGTGTCGGGGTCGACGTGGTCGAACATGAGGCGCTTGAGCTGGACGAGCTGCCATTTCGTGATCCTCATCGGTACGTCGTGGACCCTCCACTTGACGTCCTCGAAGCAGGGCGGCTCGGTCGTCGAGCCCGAGTACGACCAGAACCAGATCGACCGGTAGATGTCCCCGGGCTCGAGGGGGTCCCAGTACAGGGCCCTCTGCTCCCGCCTCCTCGTAAGCAAGAGGAAGCTGTCGTGCAGCCGCCGGTA…
MATOU-v1_64826197	CA_alpha	Bacillariophyta;Mediophyceae	TATAAACATAAATATATTTAGAAGCCTGTGCGTACGTGTAAATTGAACCTACTTGTACGTATTGCTTCAACAACACCAAAATGGATTTCCAGTTTCTTTTCTCATTCTCTTTTTCTCGACGTCGCTCACATAGTCTGAAGCTGAGCATTTATAAACCTCTCTATTATTGAGAGGCTGAATGGGTCTCGCCACACTCAAATTCTTTGCCGCACTGGTGTACTCACAATTTTCGTCTTGATGAGTGAACAAAATTTTCTGTAGTTGGTACCATTGGTTCTGCGAGATCAATGCTGGTTCGGTGAGGACTCTCCACGCTACGAAATTACTACAAGGCGGTTCAGTAAGCGACCCCCAATAGCCCCAATGGTAGAGACTCCTTTCAAGAGAAGGATGAAATGG…
MATOU-v1_64984381	CA_alpha	Bacillariophyta;Coscinodiscophyceae;Chaetocerotophycidae;Chaetocerotales;Chaetocerotaceae	TCCATTGAGTGGTTGAGGGGGACGACTGGTACTTCCAGACTTGGATGCAACAGTAAGAGTCTTACACATGTTGTCATCATTTACTTTCCTGGTAGCAAGGACCAAATCGGTCATAATCTGGTATTGCCTGGGGGAGATGAGCCATGGCTCAGTGTTGAAGTTCCACCATACAGCCTCGTCACACAATGGAGTGGTAAGACCTCCATCATAATGGTAAAAGTCCTTTCCTCTCATGTTTTCGTAAAGATCGATATCAACTACATCATCGGCGAAATTCTCGTAGTCGAAGCAATTCTCGCAGACGTTTGCCTGTGCCC
MATOU-v1_64988019	CA_alpha	Bacillariophyta;Mediophyceae;Biddulphiophycidae;Hemiaulales;Hemiaulaceae	ATTCTCTCATATATTGCTTCTCTCTATCACTGACGTAATTATCTCTTGTACACCGATATAGTCTATGGTCAACGTGTAAATTTTGTGTTGGTCTTGCAACACTTTCATCAAATTGAGCAGTGGTTCGTTGGCAATTGCTGTCTCTGTGATTGAATAAGAGATCTTTCAGTTGTTCCAATTGATTTCGAGAAATATACATTGGCCTGTCCATAACACGCCAAGCCACAAAATCTGAGCATGGAGGTTCTGTCAAAGAACCATGGTATGTAAAGCGTATCAATTATATCACCATTATACGGACTCCAACCTTTGTTCTTCCCAACTTCTTCATTGCGTCTTTGCTTCTGACGCTCGACTTCCATAGTCTCCTCGTAGTTTTCTATTTCATCAATAATATCT…
MATOU-v1_65232298	CA_alpha	Bacillariophyta;Mediophyceae;Biddulphiophycidae;Hemiaulales	GTTACACCTAATTTATATGTAGGCCATaaaaaaaaTTATTCAGATTGAATTTTTAGTCTTCACATTTGATGGGTATGGAAGTGACTTGAAGTGACATACACTTTATAGCAGAATTTATACAAACCAATTTTATACCCAGGAAATTATAGTAATAATCTATACTAGTATTCATTTTCCGGTCGGTGAAAAAGTTGGTTGTGGTGCGAATGATGTTTGACCTTCACGTTTACAACCAAACTGAGTTCCTTGATTTCCAAGGCATCGCCATGCTTCGAAGTCATGTTCCCATCTGTCACGGTTGCATCTCCACAAATTTCATGTTCCCATCTGTCACGGTTGCATCTCCACAAATTTCTGTTGTTAAACGGTTGTATTGGTCTCGCAACGCTTCCATTATGA…
MATOU-v1_66243196	CA_alpha	Bacillariophyta;Coscinodiscophyceae	GGGTGGTAAAAGAGCCGTGATAGTGGAAGAATCCAGCATCCATCCTGTAGATATTCGTGTAGTCGATGTTTTCCTTCGTAGTTGTCATTGTACTATAAGTTCctttctttttcttttttctttGTGTCCATTCAGCGCCCTCGTCCAGGTTCGTTCCGTTCTCGCCCCACATCTTCGCAAGTTCGTCGCCGGAAGGCGTCGGATCTCCCACCAAAAACATCACAGAAACCACCACCCAGTGCGATTTCTTGTCACATGTGCCATTGCAGTGGTGCACTTGCATCTCCATCGGAAATCGGACCTCGTCAATTGTGTGCTCCGACGGACTGCGGAAAACCGTATAATAGTGATTGTACGTGTTTGCTGTGCGACATCCGTTATCATTTGCATGTTCATTCC…
MATOU-v1_72078153	CA_alpha	Bacillariophyta;Coscinodiscophyceae	GGTGATACATAAAACTTCTGATGAACAAATGTTGTGTCGTCGCAGTTTGAGGTGATACATAAAACTTCTGATGAACAAATGATGGTGTGTCGTCGCAGTTGGACGTGATACATCAAACATTCACATTCACAAACATTCACAAACAAAAGAAACAAAGTTCCTTATTTCGATCCATATCCGTGATAATGACTTGACCAATTCTTTCGTCTCTCGAGCCACTCGGGCAAATTTTTATCAATCAGCCGAATTACAACACCACTTTTGACAGCGATTAGGTTGAAGTGGTCTATTGACTTTCCCTTGGTACGCTACTTTGTTGGATTTGCAATTGTTATGTTTGTAGTTTTTGAGTAAGTAGCTTAAGCGTCCTAATTGCGCTTTGGAAATATCGAGGGGTAA…
MATOU-v1_72141727	CA_alpha	Bacillariophyta;Coscinodiscophyceae;Thalassiosirophycidae;Thalassiosirales;Thalassiosiraceae	CGGCCGTCCCCCGCGACCCGGGCCCGGGGTACTTCAACTACGACCCGTCCGGGCCGTACGGGCCCCGTCACTGGGGGGACGTGCGGGTGCAGGAGGGCGACCCGGGGTACTTCTGGCACGACGGCTTCGAGGCGGGGGACCGAAAGGACAACGACTGCAAAAGCAAGAAGAGGCAGTCCCCGATCGACGTGTGCAAGAAGCCGCGGGAGAGCTGCCTGGAGACCCACGAGATGCGCCCCAAGTCGGGCGACTACAAGCTGGACGGGGAGTACGTGACGAAGCAGATCCTGTCCAACAAGCTGCGGCTCATCATGGCGCCCCGGACCGGCGAGGAGCCGGACCCGCCCCAGATCGACTTCTCGTCCAACGGCCGGGGCATCATCGACATGACCAACATCG…
MATOU-v1_72300099	CA_alpha	Bacillariophyta;Coscinodiscophyceae;Thalassiosirophycidae;Thalassiosirales;Thalassiosiraceae	GTGCAGTCAGAAGAGTGTGGAAGAGGTGAGACGGTTGTCGGGCGTAAGAAGAAGTGCAACCCGTGCCGCAACTGCACCGTCAACGAGCAACCGCGGAAATGCCACAAACCGCACATTGCCAGGCCAGGGACGGAGGAAGGCGGCCGAAGACCGCCGCCGGCAGCGAGTGTGGGATCCATTCCACCCGGACATCCAGAAGACGATTCACTTCTGGGGCTATACCGGCTCCCTCACGGAGCCCCCCTGCACGGGGCGCACGCTCTGGCGAGTCATGGACGTCCCAGTCCCAATCGCGCCTGCACAGCTCCGCCAGCTGCAGCGCATCCTCTTCGACCACCGGGACAACGTTACGTGCGCGCGCACCAGCACGCAGTACAGGGGCAGCGTGGCGCGGCCAAT…
MATOU-v1_72437991	CA_alpha	Bacillariophyta;Coscinodiscophyceae;Thalassiosirophycidae;Thalassiosirales	CGGTAGTCCACGCATCCGCCGTCGCCGCACCACTCCCGCTCGTCGTCGCTCACGTAGTCGCTCCTCGTGCACTTGTAATACCGGACGGCCTCCGCGGCGTCGATCGGCCGTGCCACGCTCCCCAGGTACTGCGTGCTGGTGCGCTTGCACGTGCGAGGGTCCACGTTGTCCAGGAGGAGGCGCCGCATCTGCCGTAGCTGCGCGGCCGCGATCGGGACGGGCACGTCCATGATGCGCCAGAGCGTGTTTCCCGTGCACGGGGGCTCGGTGAGGGAGCCGGTGTAGCCCCAGAAGTGGATCGTCTTCTGGATGTCCGGGTGGAACGGATCCCACCCGCCCTTCCGGCGGCTGTGTTTGGCGAGCTTCCTTTGTCCCCGGCCCGGCAACACGTGGTCTGTT…
MATOU-v1_73197042	CA_alpha	Bacillariophyta;Bacillariophyceae;Bacillariophycidae;Bacillariales;Bacillariaceae;Pseudo-nitzschia	CAAGGTCGGGACGGAATACTATTTCCGGTACGAGGGTTCGATGACGGTTCCCCCGTGCTACTCCGTCAACCACTGGCGCGTCATGAAGGACCCCATCCGGGTCGCCAAGCACCAGATCACGGAGCTCGAGCGCCTCCTGGCCTGGCGGATCAACGGCCGGTGCAGGGCGGAAACCGCCGGAAAGCCGCGGCGGGGAAACCCCGACGCCGTCGACGTCAACCGGCCCCTCCAGGAGATCCAGAAGGGCCACCGCATGGTCTTTTGCGAGTGCCAGGACTGGCCGTCCAAGTTCCCCCAGGAGCGGGCCTGGTGCGAAAAGTGGCAGAAACGCGATCCGGAGCTGCGGCTCTTCAAGAATCCCTACAACTGGATCCAGGACGGATTCTAATCGGAACACAA…
MATOU-v1_73445078	CA_alpha	Bacillariophyta;Coscinodiscophyceae	GATACATCTGATACAAAACATTTACAACTTGAGCAGTTTATTCGTGAATGGGAAGAGGTATCTTGGAAAAAGAAGAGCGAATGCGATAGAAAATATAATTCTACAATTCCATTGTATACGAGAAAATATCCTATACTTAATCCAAAGAAGATGGCGGAAATATGGGGTATAACAACAGATGATGTAAGGGACACAGAAATATCAGATTTTAATATTCACAGGTTTACTACAACTGGATGGTATTGTGGTTATGAAGGTTCTATCACTGAACCACCCTGTTCAAGAAAAGTTCATTGGCGTGTATTAGATGTTCCTATGAAAATTAGTACAAAACAATTGCAAAGAATGAAGAATGTCTTGTTTGAGCGATTAAATGATGATTGTCAAGAGCAGACAGCG…
MATOU-v1_74496895	CA_alpha	Bacillariophyta;Bacillariophyceae;Bacillariophycidae;Bacillariales;Bacillariaceae	CCCCTCGCAGATACTAGGAGGTTTTTATCTGCTATTGATGATTTCACTGGCAAGACGGAAGACGAGATGAGGCGCTGGCACAAAGAGAATCCTCGTGCATTAAGTGAAAAGGATGTCAAATTCAACCACACACATACTCAACGCACATTTATTGTTCGAGAAGAGAACTTTGGCGGAAAGGGAGAAAAGGACGAAGACGCTTACTTCGACGAGATCCATGGTGCATTCCAGCAACGAAAGCTTCAAGAACCTGTCAAGGAGAACTACGATGACGTCTACTGGTGGCCGTACGAGTCTGTCAAGGAGAACTACGATGACGTCTACTGGTGGCCGTACGAGTGGCTACTCAAGGTGGGCACGGAATACTACTACCGATATGAAGGTTCAATGACGGTTCCT…
MATOU-v1_75983939	CA_alpha	Bacillariophyta;Coscinodiscophyceae	CAGCTTCAACAGCATCAAGCATGACAAGTAAAGAAGATATTCACCATATATCTCATAATCTAGATGCAGATTATGATATATTTCGTTTTATGACAACGGGATGGTACTGTGGTTACGATGGGAGTTTGACCGAACCACCTTGCAGTGAGCGAGTTTACTGGCGTGTCCTTGACGTCCCAATGAGAATTAGCAAGTCACAATATCACAGAATTGAAAAGTTAATCACGAAAAGAGTAAACTCACACTGTGAAAAATCCACGGCAGCACATGATGATCGAGTTAATAGACCAATCCATAGTAGAAGGAATAAGAATGAAGTTTGGTGCTGCACTAGCTCTGATTGGAAGTACAATAAACAAGAAGATCCTGAGCATTGGCTTGATTTGTGGGATTTGGACT…
MATOU-v1_76006015	CA_alpha	Bacillariophyta;Coscinodiscophyceae;Coscinodiscophycidae;Coscinodiscales	GTTTGGGGAGATGATAGAGATTGGCGGTCAGATTTCAATCTCTATAGTTTCCTGACAACTATTTGGTATTGTGGATACGAAGGTAGTCTTACTGTTGTACCATGTACGGAAAAAGTTGATTGGCGCGTTCTTGATCTTCCCATGAAGATGAGTCGAGACCAGCATAGGAGGATCCGTAAATTATTTTTGAATCAATTAGATGATAAATGC
MATOU-v1_76143919	CA_alpha	Bacillariophyta;Coscinodiscophyceae;Coscinodiscophycidae;Coscinodiscales	AGGGTCTGGAGCACGGTCTGATTACGACTTATTTAAGTTTTTTACAACGGGTTGGTATTGTGGTTATGAAGGAAGTTTGACTGAACCACCTTGCACAGATAAGCTTAGGTGGAGAATCCTTGATATTCCAATGCAATTAAGTTCGTCACAATTTTCACGAATGCAGAACGTTATCAATAATTATTTGGATGACGACTGTAATCCAACTACTTCAGCTTATCATGGTAAATTGAATCGATCTCTTCAGGACAATAAAGATGTTTGGTGCTGTGATTCTGGTGACTGGAGGTTTGACATAAATGAGGATCCTATTCATTGGTTAGATTTATGGCCTGATGACTACCATGGATGGAGAGATATTGAAGAATATAAAAATAGGACAATCAGACAATCATTAAT…
MATOU-v1_76143920	CA_alpha	Bacillariophyta;Coscinodiscophyceae;Coscinodiscophycidae;Coscinodiscales	AGGGTCTGGAGCACGGTCTGATTACGACTTATTTAAGTTTTTTACAACGGGTTGGTATTGTGGTTATGAAGGAAGTTTGACTGAACCACCTTGCACAGATAAGCTTAGGTGGAGAATCCTTGATATTCCAATGCAATTAAGTTCGTCACAATTTTCACGAATGCAGAACGTTATCAATAATTATTTGGATGACGACTGTAATCCAACTACTTCAGCTTATCATGGTAAATTGAATCGATCTCTTCAGGACAATAAAGATGTTTGGTGCTGTGATTCTGGTGACTGGAGGTTTGACATAAATGAGGATCCTATTCATTGGTTAGATTTATGGCCTGATGACTACCATGGATGGAGAGATATTGAAGAATATAAAAATAGGACAATCAGACAATCATTGCT…
MATOU-v1_76198767	CA_alpha	Bacillariophyta;Coscinodiscophyceae	GGCCCTTTATCTTGGGGTAAAGTAGATGCAAGTCATAGCATTTACTTCGAATATGATGAAGATTTGTATAATCAATGTGATAGATCATTATATCCTTGGAGAAATGAGCAGAGTCCTATTAATATTTATTCAGAACATGGTGCGAGATGTGAGGATGATCATTGGGCAGGTATTTCTAGGGGTCATCAAAATTTTGAAGATTTAAAATTTCGGATTTTGCCAAGTGCATTACAAGTAGAGTTTGGAAAAGAGCTGAACCCGAAGGCCGATTGGTCAAATCTGACTCCTAAAAGAGCTGAACCCGAAGGCCGATTGGTCAAATCTGACTCCTTCTATTCCTGTATCTTTTGTGAATATCAAGCTTCCATCCGAGCATCATTGGTATGACAAACAGTATGC…
MATOU-v1_76236848	CA_alpha	Bacillariophyta;Coscinodiscophyceae	ACATCTCCTAATGAACCACCAACGATATCTCCCACCGTACCGCCGACGGAAAAATTAGAAGATAAAAATAGCGAAATACCTGAAGCTGAAAATAATTTTGCACCTACGACTTCTACAATCAAACCAAGACaaaaaaaTTATTTTGATTACAATCCTCATTCAAAATGGGGTCCAGATTATTGGAAGGATATCAAACTTGAAAGCAGTGAATACTGGAAGTATACATCCCTAAAAAGTAATAATTGTAATAACTGGAGACAAAGTCCAATCAATATAGAGCGAACTCAAAGTTGTCGAGATGATCACTTCATGTACCGCGAGCGAGGACGTTATAACTTTGACACCATTGATTTCCAAATTCAACCAAGCAGTCTCAGGGCTAAGTTGAAGACAAAAGAT…
MATOU-v1_76258909	CA_alpha	Bacillariophyta;Coscinodiscophyceae	GGAGGATATTTGGCAGGTAGATCCGTCAGTAGCTGCTAATTATGATATTTATAAATTTACAACAACTGCTTGGTATTGCGGATATAAAGGATCGTTGACAGAGCCTCCATGCGCAGAATCAACTCACTGGCGAATTCTAGATCTTCCAATGAAGATGAGCAAATCGCAGCTTCATAGAATGAAGAGACTCCTTACAACGCGTATGAACGATGAGTGCCAATATGAAAGTGCATCTTACAATGGTGAAGTAAATAGACCGCTTCAAGTTCGCGATCTTAATGCTTGGTGCTGCAGTACTAGAGCTGATGCTGGTTGGTATTTTCGCGAGGAAGATCAATATCATTGGCTAGATTTCAATTTTGTGCGAAAGCACTGGATGATCAATTGGCCATTAGACTA…
MATOU-v1_76261179	CA_alpha	Bacillariophyta;Coscinodiscophyceae;Coscinodiscophycidae;Coscinodiscales	TTTTAAAGTTGTGGGCTCTGGAGCGAGGTCAGATTACGATTTATTTAGGTTTTGGACAACGGGCTGGTTTTGTGGGTATAAGGGCAGCTTGACTGAACCTCCCTGCTCACAAGACATTAGATGGCGAGTTCTTGACGTTCCTATGCAAATCAGTTCTTCGCAACATTCACGAATGCAGAAAATTATTGTTGACTATTTGGATGATGATTGCAGGCGGGCAACTTCCGCTTATGATGGTGGAGTAAATAGGCC
MATOU-v1_76638286	CA_alpha	Bacillariophyta;Coscinodiscophyceae	AAAAAACAAAGATAGCATTAAATAAATTTATCTTAAAAATGAGACATCTGTGTAGTAATTCGTTAAAAATGAAATACAAGTATATAAATGCTTTGCACCTTGGTAGATTGATGTAATAAAAACTGAACAATTCATCCACTAGTCATCAAAGAAATCAAAATAAGTTTTATATGTCTTAACAGTAGTACCTTGCCATCCATGATAATCTAAAGGCCATGATTCTAACCAATAAGTAGGATCAATATTATCACGGAATGACCAATTATCTGTACCACAACAAAATGATAATGGTCCTTCTGCTTCGTCATCAAAGTCAATGTTAATTGTATTCTCTATATTAAGTGGTTGTTGTTGCTGTAATGGACGATTGACTGTACCATTAAAAGAAGCAGTACTAAT…
MATOU-v1_76686144	CA_alpha	Bacillariophyta;Coscinodiscophyceae	CAGAAAAGAGGGAAGATTTATAATTTTATCGGTATTATTAGATGACTCTGAAGATAAACCGAACGCGCCCTTAGAAATGTTTATTCGTGAGTGGGAAGAAGAAGCCAAGAAAAAACAATTTTTATGTGATAATAAAATTTCAAGCATGCAACAATATAACCGTACATACGAACGCCCTGGGTATGAAGAAATGAAAAATATATGGGGTACAGCTTGCAGTAAGAAAAGCAGATGTCACAAAGGATCAGCTGACTGGGATGTGTATAGATTCCTACCAACATTTTGGTACTGCGGATATAAGGGAAGTTTAACTATCCCTCCTTGTACAGAAAACGTACATTGGCGCATATTTGATGTTCCTTTGAAAATAAGTAAAGATCAATCAACTAGAATGGCCAA…
MATOU-v1_76697922	CA_alpha	Bacillariophyta;Coscinodiscophyceae	ACATGGGTATCCAAAATATTGGTTTGAATATAATCCAATATCAGATGTAGGTCCATACGAATGGGATAAAGTTGATTTAGGTAATGAAAATCTGTATCTTAATTATATAATGGATGATACGAATGAATGTGATAAGGATAATGAACAAAGTCCTATTAATATAAGAGCTGATACTCAATGCAAGGATGATCATACACCTGCTCAAGAACGAGGTAAAACTAAATTTAACGAATTAAAATTTGAAATAGAATCAAGTGGTTTGCGTGCAATACTAGGAGATGGCAATAATAACGATGGAGATGATAATCCAAGAGCTGATTTTTCTAACTTATCTGAATTTGTACCTGCTTCTTTTGTTAATGTTAAAACCCCGTCCGAACATCATCTATATGGCAAATC…
MATOU-v1_76706282	CA_alpha	Bacillariophyta;Coscinodiscophyceae;Thalassiosirophycidae;Thalassiosirales;Thalassiosiraceae	CACCACCCTGACATACAGAAGACAATACACTTTTGGGGATACACTGGTTCATTGACAGAACCGCCCTGCTCAGGAAAAGTTCTGTGGCGTATCATGGATGTTCCTGTCCAAATCATGCCTAGTCAATTGTATCAAATGCGTAATATTCTATTCAGCCATCGAGATCCGGATACCTGCAAGTTTACCACTCATTCAAAAGGAAGTGTTAAGCGGCCTGTTGTGGACAGGGTTCGGTACTACAAGTGCACAAGAAATAACTTTGTGAGTGACTATGAACGCAAGATTTGTGGAGATAGTGGGTGTGACTTGCCCTTTGGTAAGGATTTGAAGCCATATGTGGAACCTTTGATTCATGTTTCGGAGCCACCGTCTTGGAGTCCAGTTACAAATGTAGATGGG…
MATOU-v1_76747913	CA_alpha	Bacillariophyta;Coscinodiscophyceae	CATGTGTTGCATGGaaaaaaaTATGCCGGAGAATTGCAGATTTATCATAACTGGGATAAAGGTAATGGAAGGTTTGTAGTGGTATCTATATTAATGGATGATAGTGAAGATAAAGAACATACACAATTTGAACAATTTCTTCGTGAATGGGAAGAAGTTTCATGGAAGAAAAAGAATGATTGTGATAGGTTAATAAATCCAGGCATTCCACCATACATTAGAACATATGCAAGGCTTAGTGCAGAAGAGATGGAAAAGATATGGGGAGTACAACCATCAGATGAAAGATCTGACTACGATATTCATAGATTTATGACAACCGGCTGGTATTGTGGATACAATGGGAGCTTAACAGAACCACCATGTTCAAGACGCGTGCATTGGAGAATACTTGACGTT…
MATOU-v1_76795335	CA_alpha	Bacillariophyta;Coscinodiscophyceae	AGCAATAGCAATTTAGTTGATACGaaaaaaaCATTTTATTCTCAATGATGCCAAGTTTTATTTTTTAATACCTCAATAGATTTCCAACCATGATAATCTAAATCCCATTGCGATAACCAATATTCAGGATTTCTATGATCTGAATATTCCCAATTCTCACTAGTACAACACCATACATTCTTATTTGTAGTTTCAATATCAATAGGTCGATTAACAGTATTATTATATGCAGCTGTTTCATATTGGCAATTATCATTTAATCTATTAAATAACACATCCTTCATTCTTTTAATTGTGTTTTACTTATTTTTAATGGCACGTCTAATACCCTCCATTCTTTTAATTGTGTTTTACTTATTTTTAATGGCACGTCTAATACCCTCCAATGCACTTTACCAT…
MATOU-v1_76797987	CA_alpha	Bacillariophyta;Coscinodiscophyceae	ATTAACAATTAGATTCAATGTTGCGCACATTAAACGCTACGACGGGCATTTAACAGCACTAAAAGAAATTCAGATTTGTAAGTGATCACTGTGAATAATATATTATATTCTATTCCAAACAGACTTTTTTCTAATATACCGTATACGATAATTTGAATTACTTAGACTATATTTTTTATCTTATGTTGATATTATTGAAAGAATGTATTATGAAGTCATATATTTTTGACATAAATATTTTTGCACCTATTTTAATTTAAAAAGTTTGATTTGAGTTCTTCATCTATAGAATCCCAACCATGATAATCTTTATCCCATTGTGGTAACCAATAAAATGGATCTTTCTCAGGTTTATACAACCAATCACTACTATCACAGCACCAAACattattattatta…
MATOU-v1_76854736	CA_alpha	Bacillariophyta;Coscinodiscophyceae	TGTAGAGTTATCTAACAACTCACCAATTTCTAGTCCATCATCTCTGCAAAATCCCACTGTATCTATTGAAACGCAAGTACCTCCAAACGATGTAACTCCCACTAAACCAAGCTCATATTTTAACTACGATCCTAATTCTGAGTGGGGTCCAGATAATTGGGGAAATATTAATGTCAAAGGCAGTGAATACTTCGACTACACGAGaaataaaaaaaattattgtcaaaaaggaaaaatgcaaagtccagtagacataaaaaaggaaaCTTCTTGTCGCGATGATCATAAAACATACTTGAAGAGAGGAAGGCAAAATTTTGATACCATTGATTTTGTGATTAAGCCTAGCAGTCTTAGAGCCAATCTTAAAGTAAAAAGTCTTGGTCAATCAGCAGGAAG…
MATOU-v1_76937387	CA_alpha	Bacillariophyta;Coscinodiscophyceae	AATCCTAATGTTCCACCATATGAGCGACAATATCCAATACTTAGTCGAAAAGAAATGAGAGCAATATGGGGTAGAGATGTATCAAAAGGCAATTCGGATTATGATATACATAGATTTATGACAACGGGATGGTATTGTGGATATTTAGGAAGCATAACTGAACCTCCTTGTTCAAGGAGGGTGTATTGGCGTATATTGG
MATOU-v1_76980851	CA_alpha	Bacillariophyta;Coscinodiscophyceae;Coscinodiscophycidae;Coscinodiscales	ACGTACCTATCCGACGCTTAGTTTTTATCAAATGCAAGAAGTATGGGGTAAGGATAAGACATGGAGATCTGATTATGATTTGTATGCATTTATGACAACAATGTTCCATTGTGGATATGAAGGAAGTTTAACAGTTCCACCATGCTTAGAACGTGTACATTGGCGTATATTAGACTTACCAATGCAAATGAGTGAATCACAATATGATC
MATOU-v1_76987028	CA_alpha	Bacillariophyta;Coscinodiscophyceae;Thalassiosirophycidae;Thalassiosirales	ACACCGGCTCCCTCACCGAGCCTCCCTGCTCGGGGAAAGTGCTGTGGCGCATCATGGACGTTCCCGTACGAATCGCGCCCCGTCAATTGCGTCAGATGAAGAACATTCTCTTCAACCGCCAGGATCCGGAGAGCTGCGAGCTCGCCAGCGCTCACTGGGAGGGAAGCGTCGCGAGGCCCGTCATGGGCGAACTTCCGTACTACAAGTGCACGAGGAACGACTTCGTGAGTGACGGCGAGCGCGAGGTCTGCGGAGATGGTGGGTGCGATATTCCCTTTGGCAAGGATTTGCATCCGTACGTGGAACCTGCGATTCATGTCACGGAGCCGCCATCTCAGAGTCCAGTCGGTGTAGTTTAGAAGGAACATAGAAAAGTTTGGGAGTGCCTATTCCATCTGG…
MATOU-v1_77109673	CA_alpha	Bacillariophyta;Coscinodiscophyceae	GGATGGTATTGCGGTTATGATGGAAGTATAACTGAACCTCCTTGTTCAAGACGTGTACATTGGAGAGTACTAGACGTACCAATGTCCGTCAGTAAAACCCAAATCCAAATAAAAATCCTTATCTTAAATCGTTTAAATGATAATTGTCAATTAGAAACAGCAGCTACATTTACTGGTCAAATAAATAGACCTATTCAAAAGAATAGTAGCACGGAAGCTTGGTGCTGTACAAGTTCTGATTGGAAATTTAGAAATGATAAAGATCCAGTTTATTGGCTTGATTCGTGGGATAATGATTATCATGGATGGGAGAACGTTGATGCAAAGTTTAAAGCGCAGAGTCCGTAGTAT
MATOU-v1_77217252	CA_alpha	Bacillariophyta;Bacillariophyceae;Bacillariophycidae;Bacillariales;Bacillariaceae;Fragilariopsis	TTTCGAAGTTATATGGCGTCGCATATAAACGTTCTTCTAACTCCCCTGACCAGCACCATTCCCGATCCTCCACGAATTTGCTCTCCCAATCTTTGCACTCACAAAAGGTTGGACCATGACTCGTGACACCATCTTCACTAGACATCAAAGGGCGTGCAACGTTGACCCTTCCGTCATTTGACACCTTTGCGGCCGTATCGGGCTTACAGGGCATGACGGGATCATCTAGTGGTGCAATGCCGCTCCAGCTCTTTTAATTGAGACGAATGAATTCGAATAGGATCCTTCAAAACACGCCAATGGTTACTACCCACACGAGATTGCCTTGTGTCATTCCCATAACAAGGTGGAATAGTTGAAGTTCCTTCATATCGGTAGTAGTACTCTGTTCGGGCCCCC…
MATOU-v1_77383476	CA_alpha	Bacillariophyta;Coscinodiscophyceae	GTATAACAGAGCCTCCCTGCTCAAGACGTGTGCATTGGAGAGTGCTCGACGTACCTATGAAAGTTAGTAGAATGCAAATTCAAAGAATACAAAGTCTTATTCTAGGCCGTTTGAATGATGATTGTCAACCGGAGACAGCAGCATTCAATGGTGGGGTTAATAGGCCTCTTGAAATAAGTAAGGAAGATGTTTGGTGCTGCACAAGTTACGATTGGAAATTTAGAATCGATAAGGATCCAATGTATTGGTTTGACTCATGGTCTGCTGATTATCATGGCTGGGAAAGAGTTGAAAAATTCAAACCGCAAACTCCTTAGGAAAAATTCTGCTTGAAACAAGG
MATOU-v1_77399644	CA_alpha	Bacillariophyta;Coscinodiscophyceae;Coscinodiscophycidae;Coscinodiscales	AACGCGtttttttttttGAAGTGGTCGGTTTACTCTACCCTCATGAGCTGCAGTCTCAAGTTGACAATCGTCATTCAAACGATCTGTAATCAGTGTTTTCATCCTTGCGTGTTGAGATTTGCTGATTTTCATTGGAACATCAAGTACTCGCCACGTTATTTCTTTTGAGCAAGGAGGCTCAGTTAAGCTTCCATCATAACCGCAATACCAACCGGTTGTCATAAA
MATOU-v1_79566228	CA_alpha	Bacillariophyta;Coscinodiscophyceae	CTTAGATAAAGAAAATCTAGCTTTAGAAATGTTCATACGTGAGTGGGAAGAATTATCATGGAAAAAGAAAAATGATTGTGAACGAAGAAAAGATCCTAGCTTACGTTTCTACGCTAGAAAATATTTCACCCCAACTGGAGATGTACTTCAAGAGGTCTTCGGAGTTGAAGGGTCTGGAGCACGGTCTGATTACGACTTATTTAAGTTTTTTACAACGGGTTGGTATTGTGGTTATGAAGGAAGTTTGACTGAACCACCTTGCACAGATAAGCTTAGGTGGAGAATCCTTGATATTCCAATGCAATTAAGTTCGTCACAATTTTCACGAATGCAGAACGTTATCAATAATTATTTGGATGACGACTGTAATCCAACTACTTCAGCTTATCATGGTAAATT…
MATOU-v1_79881320	CA_alpha	Bacillariophyta;Coscinodiscophyceae	GTGGTAGCCTTCAGGCCATCGGGTTTTCCAATAAGCTTTGTCATCGCTATCAAGACCAAGTGCAGGAAAATCTTTAGATGTACAATAGTAAATGTTTGTCTCATATGGCTGAATGGGACGGCTAACTGAATGATTGAAAGCAATAGATGCTTCATCACAGTCGTCATCCAGTCTGTTTATAATTAAATCAGTCATTCTCATAGTTTGATTTTTGCTAATCTTAAGGGGTAGATCAAAGACACGCCATTGTGTTTTTTGAACACACGGAGGTATCGTTAAACTTCCCATGTATCCATAATACCAGAATGTGGGTAAAAACCTATAAATATCAAAATTACTTTCTCGTCTTGAACATGTTTTGGGGCTTTTGATACCGCAATTTGTTCCCCAAATTCGTTT…
MATOU-v1_80059448	CA_alpha	Bacillariophyta;Bacillariophyceae;Bacillariophycidae;Bacillariales;Bacillariaceae;Pseudo-nitzschia	AATCCCCACCACGAGTCGCTGGTCCCATCCATTTATTTCTATGGATACGATGGATCCCTCACGGAACCCCCATGCTCGGAAATTGTCTCGTGGTTCGTCATCGACCAGCCCATGAAGCTTTCCAGGAATCAGCTAGAGCAAATGAAGTTTTTGTTGTTCACCAACGTCGATGGAACGACCTGTCAAGCCACG
MATOU-v1_80218696	CA_alpha	Bacillariophyta;Bacillariophyceae;Bacillariophycidae;Bacillariales;Bacillariaceae;Pseudo-nitzschia	TATCGATTCATCTATTTCTACATATGCACTGGCGTTTTTTCCTTCGTCTATCAACGTCGCGAATTTTTTATTCTTCGATTTACTCTTCGATGATCTATAATCCAGTGCGGAAGATCCCAATTTCGCTAACTCAATAAGCGTCGAAATTATATTTTTTCTCGAAAAAGCGTTCGTTCATGTCCTCAATCTTGCACCACTTACGATCTTCAGGCCATTTCGAAGGCCAATCCTTACACTCGCAGAATGTTTTGTAATGGACACGGTCCCACTCCTGGAGAGGTCGGGCTGTGTTGACATCGAGTATCTTGTTTGGATCGTCTGGATCACGTTGGACTTTTGCAGCCGTGTCTGGAGAACACGGCATGACAGGATCATCATTTGGAGCGATTCGTTCGGCAA…
MATOU-v1_80394446	CA_alpha	Bacillariophyta;Fragilariophyceae;Fragilariophycidae;Thalassionemales;Thalassionemataceae	TTCGTTATGACGGGGGTCTTACGACACCTCCTTGTTCATCCATTGTGAATTGGAGAATTATTGATAAACCAATGCGTATCTCAAAACGACAACGAAAGAAAATGGCCCAGTTATCATCATCCTATCAAAACGAACAATGTAACGCTGAATCAGTGATGAGTCCGCAAGGAGAAAATTTTCGACCATTACAGAGTCGAAATAGAAATCTCCAGAGTGTTTCACATTGCACAAGTGATCACTTTAGTGAAACGCTTTACAGACCTAGATTTCAATAATAAGTTGATCCAATACATTATTGATTTCAGAAAACTTAGTGAGCAACCGCCAGATGTATTATCTTGCATTAATCAT
MATOU-v1_80420706	CA_alpha	Bacillariophyta;Bacillariophyceae;Bacillariophycidae;Bacillariales;Bacillariaceae	TGTACCATTTTTATTCCGTAGATCACGACAACGAAATGGCGACGGTATCTATATTCATGAACGTGTACGATGATGCGCCACCGTACCGATATCTAGATAGGGTCATCTGTCGGTGGCGGGAAAAGGAATTCAAAGTACGGACCCAATGTGGATTGGAACCAATCGCATCAACGTATCCTGGGTGTTTCCCACTGAAAATTAAAAAAGAACCAGAACCGGAACGAAAAATTGAACGAGATGGAGAACGAAATCGAGGACATGTTCGAAAATTAAAGACGGAAAATGATGTAACCGATAGCTCCATTACTAACGCCACCGGGAAATCAGCAACAGGAAGAAACCAAACTAGTACAAGCAATGATTATTATCGACGCATTCGAACCGTTGCTGATGTTATAT…
MATOU-v1_80843892	CA_alpha	Bacillariophyta;Bacillariophyceae;Bacillariophycidae;Bacillariales;Bacillariaceae	CGGTGGAAATCACACAGTAGAACTCCATGAACAATACCGTAAATTATTCCAATATGAAGAACTCGAATGGTTTAATTATTGGCCCATGGTAGGTGTGAGGACTGAATACTATTTCCGATACTCTGGTTCCCAAACCATATCCCCTTGCTACGGTAACTTCGTCCAGGAGTCTCGGAATGGTACCAACCACTGGCGTGTCATGAAAGACCCTATTCGGATCCACAAACGCCAGCTGAAGGAATTACATCGACTGACTGCCGAAAGGATCGCCCCTGTCAACAGTACGGTGAATGCATGCAGACCCGATACCGCCGCGAGGGTGAACAATACCCGCCCGTTACAGTCTTGGGCAAAACCACATTTCAAAACCTTTTTGCGAGTGCAAAGACTGGCCATCGA…
MATOU-v1_81160202	CA_alpha	Bacillariophyta;Bacillariophyceae;Bacillariophycidae;Bacillariales;Bacillariaceae	GTGCAATCCGATCCGCTAACAAACGTTTCAATTCCACTAACTGACGAGGATGGATCCGGATCGGATCCTTCATCACACGCCAATGATTCGTATTCCGTCTTGTACCCTCCACCAACCTCCCGTGACACGGTGGTATCGTTTGTGTTCCTTGATATCTGTAATAATATTCCGTGCGGACCCCAAGCATCGGCCAATAATTGAACCATTCGATTTCATCCCCCTCGAGTAGTTTGCGGAATTGTCGATGAAGTTCTTCATCATCATCATTCTTGGTGGTGGTACTGGTGTGATTATTATCAGTTCTTTTTCCTTCTTGGAGATTACGATACAATTCGTCTTCCTCGTTCATCTTCTTCGATTCTTTTGCAATCCATTCAGTCCAATCTTTACTTTCGTCGG…
MATOU-v1_83772362	CA_alpha	Bacillariophyta;Bacillariophyceae;Bacillariophycidae;Bacillariales	GATAACAAACCACGAGACTATTTCCGAACAAGGTGGCTCCGTAAGTGATCCATCATATCCATAGAAGTAAATAGATGGAACCAATGATTGATGATGGGGATTCCATATCTCCGTGAGTCTGCGCCGGTGTCTATCTTTTCGGGCTGGAAAATCTGAATTCTCTTTCAGGAGTCTCGCGTACTTTTCTAATTGTTCTCTATCTCCTCCAAAGGCGATGTTCGCAAACTCCTCGATAGTTGAACCGTGAACGTCATCGTCACCCCTACTATCGCCGCCATTGTAATGATTTTTTCGGCTTCTGTGGCAATCTTCCCCTTCCTCAATGAACGTGTCCTTCTCAGTCTCCAAATTAACATTTCCGTCAACCATAGATTTGTGATTCCTCGTTTGATAATAATG…
MATOU-v1_83939887	CA_alpha	Bacillariophyta;Bacillariophyceae;Bacillariophycidae;Bacillariales;Bacillariaceae;Pseudo-nitzschia	AATTCATTTCACAACGAAGTGGAGTTACGGGGACATACATCTATTGATAATCAAATCTGATCTTCAAAACAAGCACTTGCCGAATAAGGCGACAAGGCTGATGTACGGTTTTACTTCAATGAGGGTTTTATCACATTGCCTGATTAGTTTCATCACAATTGGCTTCAAGCTATCTTTTGTGAGTCCGCAAGTGATCAATACGCTTTCGGGCAATGGATATTTCCTTGATCGATTCAATTACGATGTAACAGTCTCGAGAGGTGATGGGTTTAAGGATTATGGACCTAATGATTGGGGAGATATACAATGTGACGAACAGAATTCATTGAGGTCTTGTCTGGCATATCGAGATAAATGGGAAACTGGTCGTGAATGGTCGATTaaaaaaaaTTACTGTCG…
MATOU-v1_83960251	CA_alpha	Bacillariophyta;Coscinodiscophyceae	TTTATATTTTCATTTGCCACAGATCCAATTTTAAAATTCCCAGCAGAAATTGTAAGACAATCTTAAACATTACAAATACGTGCAATTTGCCAACAAAGAAATAAAGATTAATTTACACCTTTCCAACCATGGTAATCCAAGTCCCATGAATCAAGCCAGTATTCAGGGTCTCTATGTTTTCTATACTTCCAATCAGAACTATCACAGCACCAAACTTCATTTTTATTCTTTCGGCTATGTATAGGCCGATTGACACGACTTTTGTAAGCTGCTGTAGATTTTTCGCAATGTGAATTTACTCTTTTTGTGATTAACTTCTCGATCCTATGATACTGAGATATGCTCATTTTCATAGGAACGTCAAGAACTCTCCAGTAAACTCTTTCACTGCAAGGTGGC…
MATOU-v1_83983642	CA_alpha	Bacillariophyta;Coscinodiscophyceae	GAAACAAAGTCAAAGTAAAGCAACCTAGGATACAAATTGCACAAAAACCCAAACATCATGAAATTTCCACACTTATTCTTATTATTCATCCCAAAACTAATAGAAGCAAGAGACCAAAAGGAACGCCGAAACAATGCGCCATCGATGAGCATATCCCTCATCTCCACACCCACAACCATAACTAATCCCTCAGGCGAAAGCAATATCATTCTCCCACCATCGTTAGATGGAGTTATAGTTGTCCCAGCACCCAATGATGTTATTTTTCCTGATATGAATTTTCCACCGTCGTTTTTGGATTTATCTATACCTAATACTGCGGATCCTACGTTTACTAGTAGTCAAACTTTGGATCCGGTTGATGTTATGTTAGAGCCTACAAAGGCTCCTGTTTTGAAG…
MATOU-v1_83983643	CA_alpha	Bacillariophyta;Coscinodiscophyceae	GAAACAAAGTCAAAGTAAAGCAACCTAGGATACAAATTGCACAAAAACCCAAACATCATGAAATTTCCACACTTATTCTTATTATTCATCCCAAAACTAATAGAAGCAAGAGACCAAAAGGAACGCCGAAACAATGCGCCATCGATGAGCATATCCCTCATCTCCACACCCACAACCATAACTAATCCCTCAGGCGAAAGCAATATCATTCTCCCACCATCGTTAGATGGAGTTATAGTTGTCCCAGCACCCAATGATGTTATTTTTCCTGATATGAATTTTCCACCGTCGTTTTTGGATTTATCTATACCTAATACTGCGGATCCTACGTTTACTAGTAGTCAAACTTTGGATCCGGTTGATGTTATGTTAGAGCCTACAAAGGCTCCTGTTTTGAAG…
MATOU-v1_83990577	CA_alpha	Bacillariophyta;Coscinodiscophyceae	CCATGGCTCTAATTATGATAACTCCCTAAATGAAATATCCTAGTATGATTAACATTAAAATAGTTAACATTACCTAACATAACACCTTAATTTATCTAACACCACCCAAATTaaaaaaaCTCTTATAAGTAGCAACAGTAGTACCCTGCCACCCATGATAATCCAAAGGCCAAGATTCCAGCCAATACCTAGGATCATTCTCATCACTAAATGGCCAATTATAAGCATTGCAACAAAACATTTTCTGTCCATTGGAGATAAACCCTTGTGTTTCTTGCTGCAATGGACGATTGACAGTACCATTATAAGCCGCAGTTGTGATTTCACAAGTTCTAGTGTCTAATCTATTAGTTAGAATGGATTGCATTCTTTCATATTGACTTGAAGACATTTTCATTG…
MATOU-v1_84019404	CA_alpha	Bacillariophyta;Coscinodiscophyceae	CTTCCGTGATATTTCTCGGGCCATAGACTCTTCCAGTAATCATGATTACTAACGTCTGCCTTGAAATCATCTCCTTCACAACAAAATACGCTTTGTCTTTTGCTTTGAATTGGCCGACTTACTGTTCTATTGTAGGCGATCGATCCTTTATTGCAGTCATCATCCAATTGACTGACTAAAAGATTGGACATTCTAGCTGATTGTTCTTTACTTATTTTCAATGGCACGTCAAATATGCGCCAGTGAGTATTCTCGGTACAAGGAGGAATCGTTAAGCTTCCTTTGTAGCCACAATACCAAAATGTTGGAATAAACCTGTACACATCCCAGTCGGCGTCATTCTTCGAGCATTTTCTGTTGCCGCAACTAGTACCCCATATTTCTTCCATTTCTTTCTTA…
MATOU-v1_84024725	CA_alpha	Bacillariophyta;Coscinodiscophyceae	GTTCGGGTCGATCTCCGTTACAGGCCCCTCTTGCATTACATCCGATTTCTAATTTTCATTACTCAAAAGCATCATTATAACGTAAGAATTTGTAGAAGCCAGCATTTGTTCATATGACACTAATTTCAACATATCCCACTTAATAATGTTATGCTAATTTAACATCGTTACGAGGACAAACAATCGATTCACAAACCCAATATATATCAAACTGATAAACCAAGAAACATACATCTAATAAATAATCCCAAAATGCACAAAAGTTTATTTAAGCCCATCATGTCCATGATACTTCTTAGGCCACATATCTTCCCAATAATCATGAGATGAATCAGGAACATCAACCTTGAAATCACCACTGTCACAACAATATACACTCTGTCTTTTCTTTTGCAATGG…
MATOU-v1_84051173	CA_alpha	Bacillariophyta;Coscinodiscophyceae	CATCGATCTTAAAAACATAGCTACTGATATAACTTCACTAACATGCAGGACATAGACTTTCTTTTGGCTAAAGGTAATCACAAAAGAAGATAGGTAGTCTTTCACAGAAGACTCAATGTGAAAATAAAGCATTATCAAACCATGCACAAAGAGACAACTAATAACATTGCATTGACCTTTGAAAGTGATAAATATAGCAACGCCTTCAGGGCTGAGTAACATTCATCCAATCTGGAGCATCCCATGTAAAATTCAGCCCCATGTTACGCCATTCAAAAGGTCTTAAATGATCAATGTTCTTCCAACCATGATAATCGATAGGCCATGATTCAAACCAATATGACGGATCTTTACCCTTACGAAAGGGCCAATGCGCACTCGTGCAACACCAATTATCAC…
MATOU-v1_84062510	CA_alpha	Bacillariophyta;Coscinodiscophyceae	CCATGTTTCATTGTGGATATGAGGGATCCTTAACTGTGCCACCCTGTCTAGAAAGAGTACACTGGAGAATTCTAGATTTACCAATGAAAATGAGTGAAGCCCAATATTGGCGCATATATGACCTGATAATTAACCAACTAGATACCAACTGCGAATACGGCAACACAAACGCGTTCCAAGGCGGTGTAGATCGTCCCGTGCAAAAGAATGAAAATAAGATTCATTGTTGTTCATGTAAAGATTTTAAAATGAATAGTGATGATGAGCGGTATTGGCTTGACAAATGGCCTGATGATTATGAGGGGAAAGAATGCAGTAGGTGG
MATOU-v1_84116887	CA_alpha	Bacillariophyta;Bacillariophyceae;Bacillariophycidae;Bacillariales;Bacillariaceae	GGGGGCGATCCGTTCTGCAGTCAAGCGACGAAGTTCTTGCAATTGGCGTGGGTGGATACGAATGGGATCTTTTAGAACCCGCCAGTGGTTGGTGCCATTCCGGAACTCATTGACAAAATTCCCATAGCACGGGGGGATTGTTTGAGACCCTGAGTATCGAAAATAGTATTCGGTTCGGGCGCCAATCAATGGCCAGTAATTGTGCCATTCCAGTTCATCGTATTGGACTAGGTTACGAAATTGTTCATGAAGTTCTTCAGTATGATTGCCCCCATGATCTATTTCTCTCATTCTGTGATAAAGTTCCTCATCCACATCCATTTTATTCGATTGCTCTTCGATCCAGCCATCCCAATCTTTCTTTTCTTCTGGTGCCCAGTTACTTTCTTCCATATGAAG…
MATOU-v1_84145132	CA_alpha	Bacillariophyta;Bacillariophyceae;Bacillariophycidae;Bacillariales;Bacillariaceae;Pseudo-nitzschia	GTTGAAAGAGAAAGTCACCGGCGGAGGTTGGCAGGTATCTGGAATCCCCATCACGAGTCACTAGTTCCATCAATTTATTTCTATGGTTATGACGGATCCCTCACGGAGCCTCCGTGTTCGGAAATCGTCTCGTGGTTCATCATCGATGAGACTATGAAGATTTCCCGAAACCAGCTGGAGCAAATGAAGTTTCTCTTGTTCACCAATGTCGATGGATCTACCTGCCAATCCACGAGTACCCACTACCGAAGCAGCGTCGCGAGGCCAATCCAGGATACAGGGTCGAGCCGTCAGATCTGGCATTGTACTTCGGACCATTATCTTGCGGACTGAGCACCATTGATCGCATAAATGAATTACTACAAAGAGAGAGAAGGACTCTTTCACGAGACTCCGTCG…
MATOU-v1_84154722	CA_alpha	Bacillariophyta;Coscinodiscophyceae;Coscinodiscophycidae;Coscinodiscales	TAAGGATATGAGAAAAATATGGCAAATGAATGATAAACAAAAGGGTGATTGGGATTTATACAAATTTGCAACTACTACTTATCATTGCGGATATGAAGGTAGTATAACAGAACCACCATGCTCCGAACGAGCAATATACCGAGTCCTAGATTTACCTCTCCAAATGTCaaaaaaaCAAACCAAACGACTCAAAAACCTCCTCCTAACAACCCTCG
MATOU-v1_84166287	CA_alpha	Bacillariophyta;Bacillariophyceae;Bacillariophycidae;Bacillariales;Bacillariaceae;Pseudo-nitzschia	AAATGCTGCACAATTTCAAACTGCACAGGATGTTATTCTGTACAATGACAAATATAGAAGTGACCCTAATCACACAGCAGTGAAGCTTAAAATGGAAGGTAGTAATTATGGATCAGCGGACAAAAAGGATTGGGAATCTTGGATCGAAGTACAATCCAAAAAGATGAATGGAGATGAGGAACTTTATCATATGCTTAGAAGAAGAGATCACGGGGGCAATCACACAGAAGAACTCCACGAACAGTACCGTAAACTGTTCCAATACGAGGAAGTCGAATGGTTTAACTATTGGCCCATGGTAGGTGTGAGGACTGAATACTATTTCCGATACTCGGGTTCTCAAACTATACCCCCTTGCTACGGGAACTTCGTCCAGGAGTCTCGGAATGGTACCAACCA…
MATOU-v1_84178115	CA_alpha	Bacillariophyta;Coscinodiscophyceae;Coscinodiscophycidae;Coscinodiscales	CGGCAGATTGACTCAAACTTTTCGAGATCTTCAGGTTCGCTCGGAGACTACTTGGTTTAATGACAAAATCAATGGTATCGAAATCCTGCTTTCCACGCTTCATGAAGGTTCGGTGGTCATCTTGACAGCTCTTTGTTTTTCTTATGTTTATTGGGCTTTGTTTTCTGCCATCACATTGATTCTTTTTGACTTTTGT
MATOU-v1_84192796	CA_alpha	Bacillariophyta;Bacillariophyceae;Bacillariophycidae;Bacillariales;Bacillariaceae;Pseudo-nitzschia	CCGCACTGAATATTACTTTCGTTATTCCGGTTCACAAACCATTCCGCCTTGCTATGGAGATTTCGATGGTTCCTCGAGAAAAGGAACCAACCACTGGAGAGTTATGAAAGATCCAATCCGCATCCATCCCCGCCAACTTGTGGAACTACGTCGATTGATCGCCGATCGAATCGCTCCCAGTGACGATCCTGTCATGGCATGCTCTCCCGACACAGCTGCAAAAGTCATACGTGATCCAGACGATTCTAGCAAGATTCTCGACGTAAACACAGCGCGACCTCTACAAGATTGGGACCGCGTCCATTTCAAAACCTTCTGTGAGTGTAAGGATTGGGCTTCAAAATGGCCGGAAGATCGTAAGTGGTGCAAGATTGAGGACATGAACGAACGCT
MATOU-v1_84208487	CA_alpha	Bacillariophyta;Bacillariophyceae;Bacillariophycidae;Bacillariales;Bacillariaceae;Pseudo-nitzschia	ATTGGCCAATGCTAGGCGTCCGCACTGAATATTACTTTCGGTATTCCGGCACACAAACGATTCCACCTTGCTACGGAGATTTCGATGGTTCCTCGAGAAAAGGAACCAACCACTGGAGAGTTATGAAGGATCCCATCCGCATTCATCCCCGCCAACTTGTCGAACTACGTCGATTAATTGCAGATCGAATCGCTCCCATTGATGATCCTGTCATGGCATGCTCTCCAGACACGGCTGCAAAAGTCACGCGTGATCCAGACGATGCCAACAAGATCCTCGATGTAAATACAGCGCGACCTCTACAGGAGTGGGACCGCGTCCATTTTAAAACCTTCTGTGAGTGTAAAGATTGGCCTTCGAAATGGCCAGAAGATCGCAAGTGGTGCAAGATTGAGGACA…
MATOU-v1_84302752	CA_alpha	Bacillariophyta;Bacillariophyceae;Bacillariophycidae;Bacillariales;Bacillariaceae;Pseudo-nitzschia	GGAGAATTCCAGCGACGAGAGCTTCAAACTCCCGTCATGGAGAACTACGAGGACGTTCACTGGTGGCCTTACGAATTTCTTCTCAAGGTCGGTACGGAATACTACTTCCGATACGAGGGATCGATGACTGTTCCCCCATGCTACTCCGTCAACCATTGGCGTGTCATGAAGGATCCCATCCGTGTCGCCAAGCACCAGATCACCGAGCTCGAGCGCCTCTTGGCCTGGCG
MATOU-v1_84325687	CA_alpha	Bacillariophyta;Coscinodiscophyceae;Coscinodiscophycidae;Coscinodiscales	CTTCACAGGTAGTCTTACAGTTCCTCCTTGCTTCGAAAAGGTCCAATGGCGCGTCTATGATTTGCCCATGCAAATGAGTACAGATCAGTTCAAAAGAATTAGAAATCTTCTCGTGAAGCAGCTTGATAGCAATTGTGAAGCAAGCTCGATCTCCTATAAGCGTAAAGTAAACCGTCCATTACAACAAAACAAGCTCGGTAAAGTTTGGTGTTGTGATAGTC
MATOU-v1_84354139	CA_alpha	Bacillariophyta;Coscinodiscophyceae	GAGGATATGAATATGCCGGTGAACTTCAAATAGTTCATTATTGGGATCATGCTCAAAATAGATTCATAATCCTATCCGTATTACTAGATGACACAGACGATATCCCAAATAAACCACTAGAAATGTTCATAcaaaaatgggaagaaaaatcaaaagaaaaagaattcatatgcaaagcaaaaaggttaaaaatgataaaCCCTTTATTTCCAATAAAAGAAACAAACACAACAAATATGACAGACGTTTGGGGCGACGCAGGACCAAATCAAGCGGATTGGAATGTCTATAAATTCCTCCCTACATTTTGGTATTGTGGGTACGATGGTAGTTTGACTATTCCGCCATGTAGTGATGATACGTATTGGCGTGTTTTTGATTTACCGCTGAAAATTAGTA…
MATOU-v1_84630666	CA_alpha	Bacillariophyta;Coscinodiscophyceae	AACAAATGTTGTGTCGTCGCAGTTTGAGGTGATACATAAAACTTCTGATGAACAAATGATGGTGTGTCGTCGCAGTTGGACGTGATACATCAAACATTCACATTCACAAACATTCACAAACAAAAGAAACAAAGTTCCTTATTTCGATCCATATCCGTGATAATGACTTGACCAATTCTTTCGTCTCTCGAGCCACTCGGGCAAATTTTTATCAATCAGCCGAATTACAACACCACTTTTGACAGCGATTAGGTTGAAGTGGTCTATTGACTTTCCCTTGGTACGCTACtttgttggatttgcaattgttatgtttgtagtttttgggatttgcaattgttatgtttgtagtttttgAGTAAGTAGCTTAAGCGTCCTAATTGCGCTTTGGAAATATCG…
MATOU-v1_84673659	CA_alpha	Bacillariophyta;Coscinodiscophyceae;Thalassiosirophycidae;Thalassiosirales;Thalassiosiraceae	CGGGACGTCGTGCACCCGCCACTTGACGTCTTCGAAGCACGGCGGCTCGGTCGTCGATCCAGAGTACGCCCAGAACCATATTGTTCGGTAGATGGAGTTGGGCAGGAGGGGGTCCCAAATCAGCGTGCGCTTCTCACGGCGCCGGAGGAGGGACAGGAAACGGTCGTGCACTCGCTGGTAGAGCGTCGAGTTGGAGGATGACG
MATOU-v1_84921119	CA_alpha	Bacillariophyta;Bacillariophyceae;Bacillariophycidae;Bacillariales;Bacillariaceae;Pseudo-nitzschia	CTCGATCCCACTCTTGGAGTGGTCGGGCCGTGTTGACGTCAAGAATCTTGGCAGGATTTGTCGGATCTCGTGTGACCTTTGCGGCTGTGTCTGGTTGGCATGCCATCACGGGGTCATCGCTCGGCGCAATGCGTTCTGCAATCAATCGACGAAGTTCCGCCAGTTGGCGGGGATGGATGCGGATGGGATCCTTCATGACTCTCCAGTGATTCGTTCCTTTTCTCGAAGAACCATCAAAGTCTCCATAGCACGGGGGGATAGTTTGGCTGCCGGAATAACGAAAGTAGTATTCAGTTCGGACACCCAACATGGGCCAATAGTTGAACCAAGGAATTTCCTCGTAGTTGAGCAATTTTCGTCGATATTGATCGTGAAGGGTTGCATTGTAGGTGTCACTAT…
MATOU-v1_85016288	CA_alpha	Bacillariophyta;Coscinodiscophyceae	CCCGTCTGAGCATACTTGGGAAGGAGAGTATTATTCTGGTGAGATTCAAATTACACATCACTGGGAACGTAAAGAGGGGAGGTTTATCATTTTATCTGTACTATTGGACGACTCTGACGACGAAGAAAACGAAGCTTTAGAACAGCTAATTCTAGAATGGGAGGAAGTTGCACGAAAGAAAAAGTACCAATGTGATAGAAAAAACGATGTAAGTTAAAATTATTGCAGTAAGCTAGCTTTGTTAACATTAAACTTGCATACCAAATTTaaaaaaaTATAAAAAGTACAAACGTCCAAGTAAGAACAATATGAGAAAGATATGGGGTAAGTATTGTGGCGGCCGAAGATGTAACAACGGCGCAGCTGATTGGGATGTGTATAGATTTATACCAACATTTT…
MATOU-v1_85081089	CA_alpha	Bacillariophyta;Coscinodiscophyceae	TTAGTACCTTGTTGGATGCGAGGGCATTGTACGACAACAAATACCTTCAGATAATATTGGACGGTTGGCAGGAAGAAGTGCATAACATTGATAAAAAATGTACGAGCAAAGAAGATAACCGACAAGAATTCAAGAAAAAGAACCACGGGAAGAATTATCATGGACACAGTGACGCCCTGAAAGATGAGTTGTACTTTGGAAGATTGTATCACCCAAAATACGGCAACGACGGCCCACCAGTTCTCTCCAAGGAGTTTCAGAACGTGACCGAGTTAGGCCATGAAAGAAGACTGAACTTCCCCAAAAAATTCTTGGAGGAGGGCAGAGCACCAAGGCATAAAATGTTTCCTTATATAATGTGGCCAACCATTCATTACTATAGATACAAAGGAGGTTTCA…
MATOU-v1_85186780	CA_alpha	Bacillariophyta;Coscinodiscophyceae	CTGATCTGCCTTCCAAACTTGTTTGAAGCCCTGCAGGAAAGGCATGAAATCTACATTATGACTTGAGCGAGTTGGATGAATCATGGTACTAATTACGGAAACTTTATTTCCAGCTTCATTCAAATGAAAAATTTGAATTTCGGCACCGAATAGCTTTCCATCAATATCATGTTCAGAACTGGTATGAAGATGCATTTCTGTAGCAGTAAATTTAGCCCCCTCTTC
MATOU-v1_85250743	CA_alpha	Bacillariophyta;Coscinodiscophyceae	AAATTGCGGTATAAAAATCCCCAGAAATTGTACAAACGAAGCTGATTTTGATATATATAGGTTTTTACCAACATTTTGGTATTACGGATATATGGGAAGTCTAACAATTCCTCCATGCATTCAAAAAACACATTGGCGAATCTTTGATGTACCTCTGAAAATAAGCAAGGATCAAACAAAAAGAATGAGTAATTTGATTTTACACCAGTTTGATGACGACTGCGATGAAGTTTCTATTGCTTTCAATAATTCAGTAAGCCGTCCAATTCAGCCATATGAGGCAAA
MATOU-v1_85463797	CA_alpha	Bacillariophyta;Coscinodiscophyceae	TTCCGACTACTTCAAATACTTTCTTCCATGATATTTCTCGGGCCAAAGGCTTTTCCAGTAATCATGATCCATCACTTCTGCCTTGAAATCATCTCCTTCACAACAAAATACACTTTGTTTCTTTTGGATTGGGCGGCTTACTGTTCTATTATAAGCAATTGATCCTCTATTACAATCGTCGTCTAATTGTCTAAGTAAAAGATTAGTCATTCTAGCTGATTGGTCTTTACTTATTTTCAAAGGAACGTCAAATATACGCCAATGTACGCGTTCTGTGCAAGGAGGAATCGTTAAACTCCCTTTATATCCACAGTACCAAAATGTTGGTATAAACCTATAAACATCCCAATCAGCTGATCCTTTGGAACATCTTTTCTTCCCGCAATTTTTA
MATOU-v1_88188527	CA_alpha	Bacillariophyta;Bacillariophyceae;Bacillariophycidae;Bacillariales;Bacillariaceae	CACGCGGTCATCTCCCAAGGGCTGAATGGGTCGCACTACTTCCTGGTCCTTGTTGTGGACGCTCGTGGGCTTACAGTTTTCATCAACGTGTCCGAAAAGTAACCTCTTGAGTTGATTGAGCTGCCCAAAACCAATAACGCAGGGCTTGTCCATGACCCACCAGGTAATGTCCAAACAGGGAGGCTCTGTAATGGAGCCATCGTATCGGTAAAAGAACATTCCAGGCATCAG
MATOU-v1_88218509	CA_alpha	Bacillariophyta;Bacillariophyceae;Bacillariophycidae;Bacillariales	CTTCGCGCTCTTTTCCGGCAGTGGACGGTTGGCACTTTCCGTTGATGCGCCAAGCTAGTAATCGCTCAAGCTCGGTGATCTGGTGCTTGGCGACACGGATAGGATCCTTCATTACACGCCAGTGATTGACAGAATAACAAGGTGGAACTGTCATCGATCCCTCGTATCTATAATAATATTCCGTTCCTACCTTGAGTAGCCATTCGTAGGTAGGGCCACCAGTGGACATCTTCGTAATTTTCCTTCACAGGAGTTTGAAGTTGTCGTCCCTGGAAGGCATTGTGAATCTCCTGGAAGTATGCATCCTCGTCCTTAAGTCCCTTTTCGACGAAATTTTCTTCTCGAACAATGAGTTCACGCTCCATGTGCGAGAGCATAAATTTCTTATCCTTAGATCCT…
MATOU-v1_90361193	CA_alpha	Bacillariophyta;Bacillariophyceae;Bacillariophycidae;Bacillariales;Bacillariaceae;Fragilariopsis	ATCGTATCCAGGATGTTTCCCATTGCACCAAGAACGTATTCGAAAGTTGGAAACGAAAGTTTTCAATTCTACAGAAAGCAAGCTGAAAAACAAAAACCCTCCTGTTTGGACTGTCGCGGATGTCATATATCATAACGAGCAGAAACGTGACGATCCCCATAACAATCAGTTGCTAAAGATACATATGGACGAGGTGAATTTTTCTCCTGCAGAAGAAAAGAATTGGGACACTTGGATTTCTGAGCAAAGTGAAAAAATGGACAAAGACGAGTGTCTTTATCGAAAACTCCTACAGGAGGATTACAATGGCGTTCACACTGACGATCTACATCGTAAGTTAATCGAAGGTGACGAAACAGAATGGTTCAATTATTGGCCCATGTTGGGAGCCCGAACGGA…
MATOU-v1_90379965	CA_alpha	Bacillariophyta;Coscinodiscophyceae	CAAACAAAGTACGCATTTGATATGAGCAAACATTGATGGTGAATTTATACCATCATAAAAAACTGTATGGGAAAAGTGCTTGAAAGAAGAATAGTCTTTCACCGGGCAATTGTAGTATTCAATTTCATATTTATTTTGCAATTGATAGTCTAACGATTTTTCTTAATAATTCTTGTTAATTCTAAGCTTCTTCGTCAACATAATTACATTGAATTTTTATAAATATGACATCGAGGTTAATTTACTCCTTTCCAACCATGGTAATCTAAATCCCATAAATCAAGCCAATACTCAGGATCTTTATGTTTTTTGTACTTCCAATCAGAACTAGTGCAGCACCAAACTTCATTCTTATTCCTTCTACTATGAATAGGTCTATTAACTCGATCATCATGTGCT…
MATOU-v1_90472531	CA_alpha	Bacillariophyta;Fragilariophyceae;Fragilariophycidae;Thalassionemales	GGGGAGGATAACAGTGAATTTCAGTACCTTCTAGACAATTGGCAAACCGTTGCCAAAGCGGAGGATGATCGGTGCGAAGAAAAAGTTAGAAATCGAAACTTGCGAGAAAATATCCATAAGAAAGTGAATTTAAACTCAATTAAAAAGAGGAAAAGAGCGCTGTCGCAAGACTATTCCAGTGAAGTTTTGAAGAGTTATGTCTCTCATCGCCAAGCTCAGAACTGTGATCCACAAAAAGACGACTGTGGCCCAAGACGCAAAATGTACCCATATTCGTTATTACCATCAATTTGGTATTTCAATTATGCTGGGGGTTTGACAACGCCGCCCTGCTTATCACTTGTAAATTGGCGAATTATGGATGTTCCAATGTTAATTTCACGACGTCAATTCAAACAA…
MATOU-v1_90576281	CA_alpha	Bacillariophyta;Coscinodiscophyceae	ACATGGGTACCAACATTTTGGTATTGTGGGTATAATGAGGGGAGTTTAACTGTTACACCATGTACTGATAATACTTACTGGCGAATTTTTGACCTTCCCTTAAAAATAAGTCAAAATCAAACTAAAAGAATGACTAATCTTTTAGTGAATCGAATTGATAGAAATAATTGTAGCAGTAGTTATAATGAAGATAGCATGAGAACAGATTACAAAAAGAATGACTAATCTTTTAGTGAATCGAATTGATAGAAATACTTGTAGCAGTAGTTATAATGAAGATAGCATGAGAACAGATTACACTGCATATAATAAAACATTAATATTTAGTCGGCCAATTCAAGAAAAGAGGAATTCTCAGAGTGTTTATTGTTGTAAATCAGATGACTTTAAGGCTGAAGC…
MATOU-v1_91054618	CA_alpha	Bacillariophyta;Coscinodiscophyceae	ATTAGACGTTGGGAAGAAGAATTATGGTCAAAACAAAATGAATGTAAACGTAGAAATGATCCTACAATACCGAAATATGCACCTACATATTATAATGTCTACACAAAGAAAGAAATAAATGATATATGGGATTTACCAAAACCACTTAATGTAAATTCAACATTACGTACAGATTTTAATATATGGAGATTCATGCCGACTGGATATTATTGTGGATACAAAGGTAGTCTAACTGAACCGCCATGTACTGATAAAGTAACATGGCGCATATTAGATTTACCAATGAAGATAAGTAAAGGTCAATATGAAAGAATGCAAAGCATATTAATGAATAGATTAGATGATGCTACATGTGAAATTACTACTGCATCTTATAATGGGACTGTTAATCGACCATTG…
MATOU-v1_91076415	CA_alpha	Bacillariophyta;Bacillariophyceae	AAATAAATAAATTAGAGGTTGTTTCTTTGTATATCAAAGTATTATTACAATATTGTTTAGAGGAATAATTTAGTTAGAGCAAGAAGAGCAGGTAGACTTGCTGAGGATTCCAGCAAAGTTAACGTTGATAACAGTGGAGTTAGCGGGGACTTGGGAAGCAGCTCCACATCCTCCAGTGGGGCAAGAGGAAGATTGGGACATAGCAGGGCACATTCCTCCGTTGTTGCCAGAGAGGGGGCAAGTTCGGACCCACTTACAGAATTCATTGCAACCGGGGTGTCCGTCACACTGTTCACCCATATGGTGGTCGACAACACCGTCACCACATCGGGCTCGTGTACAATCAGTTCGGCAAGCACCGGGCATGTGATCATTGTTTCGTTCACCGTCGTCACATTC…
MATOU-v1_91097506	CA_alpha	Bacillariophyta;Coscinodiscophyceae;Corethrophycidae;Corethrales;Corethraceae	GTCCCTATAAAGCCAGTTCAAATAATCTTGCTTCCTATAATATATCTTTTCGTATGCAAATAAACGAACAATATCGCTGCCGCATCACACGTTGCTGTCCCTGTACAGCCAGTTCGAATAATCCTTCTTCGTACAGTGCGTCACGTTCTGTTCCTCGTAGTTGACCCTGTTGAGGGGACGCACGTTCTCCCCCCTGTGGGTCGAATCGACCCCGACGCAGGTCGCCGGATCGACGTACCCGGATATCAGACGCGCCAGCGCCTTCAGCTGGTACCGCGATATCCGCAGCGGCGTGTCGAGGACGTGCCAGAGGACGATCTCCGAACACGGCGGCACCGTTAGCTGGCCCTTGTAGCGGTACCAGTAGATGGTGGG
MATOU-v1_91159410	CA_alpha	Bacillariophyta;Coscinodiscophyceae	GATGACCTTACATGGTTACTTCAGTCTGGCTGTAGTGTACGTACTTTTGAAACAGATATTGTACCTATTTCCTACTCGCACTGGCACACGCATTTCAACATGAAGTTGAAATTTCAACTTTCAAAGCATTACAAGATCCACTGATTACACAGTTTAAACCTTAATTCTTTGCGTTTGCATAAACTATAAAAAAGATGAGAGTAAAATTGTGTTCGGCGACCCCAACAGATTTCGCGTCGCATTAAATTGCAATGCTATCTGTTCAACGATTTTTGCTTTTTGATTCCTGTATTTTCAAATAACTTCGTACGTAAGGTATCACCAATCTGGCTTTTTGTACACCCAATCAAAGTAGTTATCTTCGGTACAGTGAGTTACATTCTGACGTTCCATATTATG…
MATOU-v1_91287458	CA_alpha	Bacillariophyta;Coscinodiscophyceae	AAAGCACCAAGGGCAAATTGGTCGAATCTATCAGGGAATATCCCAGCCTTATGGTTTGATATTAAAATGTTAAGTGAGCACTGGCTGTTTGGACAACAGTACGCTGGGGAGTTTCAGTTGTACTTTGATTTAACGGATGATGAAGGCAAGGATCATGGCGCAGTGATCTTATCAATAATGATCGACGATAGTTCTGATGAGCATAATCCACAGTTAGAGCAATTTATTAGAGAATGGGAAGAATCGTCTTGGGATCATCAGAACGATTGCGATAGAAGATTCAATCCTAATATTCCAAAGCGACCCAGGACGTACTTTAACGTGTTGACACAACGTGAAATATATGACATCTGGGGAATACATGCCGATGACGATACTAAAGCTGATTTTGACATATTT…
MATOU-v1_91303146	CA_alpha	Bacillariophyta;Fragilariophyceae;Fragilariophycidae;Thalassionemales;Thalassionemataceae	AACTCAAGAGCATCGGCGCGTCGGTGATGAACCACGATACAAATTCCGAGCACGGGGGTTCCGTCAACGATCCATCGTATCCATAAAAATGAATGCTCGGAACCAACAGAGGATGGTGCGGTGTAAAAATTCCTCCACCTCCCTGCAAACCGCGACGACGTTCTTCTTCTTCTTCATGACTGTAGTAGTTGCTGCTATTGTTGTTGCTCTGCATTTCCAATTCACGATTGTTCTTATTCTTA
MATOU-v1_91388163	CA_alpha	Bacillariophyta;Bacillariophyceae;Bacillariophycidae;Bacillariales;Bacillariaceae;Pseudo-nitzschia	GAAACGTTGGATGTGGAACTCTCATTGAAACCAAACAGATAGTGGCGTGCTCATCTGCGATTGTAGTTTCGCCTAGTCAGAAATTTCATAGATGGCAGCTGCTACTGGGCTCGACGGAGTCTCGTGAAAGAGTCCTTCTCTCTCTTTGTAGCAATTCATTTATGCGATCAATGGTGCTCAGTCCGCAAGATAATGGTCCGAAGTACAATGCCAGATCTGACGACTCGACCCTGTATCCTGGATTGGCCTCGCGACGCTGCTTTGGTAGTGGGTACTCGTGGATTGGCAGGTAGATCCATCGACATTGGTGAACAAGAGAAACTTCATTTGCTCCAGCTGGTTTCGGGAAATCTTCATAGTCTCATCAATGATGAACCACGAGACCATTTCCGGGAAATC…
MATOU-v1_91500311	CA_alpha	Bacillariophyta;Bacillariophyceae;Bacillariophycidae;Bacillariales;Bacillariaceae;Fragilariopsis	ATCTTCCGGCCATTTGCTTTCCCAATCTTTGCACTCGCAAAATGTTGGTCGGTGAGCGTTCTCGTCTGTATACATCAAGGGGCGAGCAACGTTGACCCTTCCATCCTTCGACACTTTTGCGGCCGTGTCGGGTTGACATGGCATGACGGGATCGTCTGGCGGTGCGACACGTTCGCGGATCAACCGCTCCAGTTCTTTTAGCTGTGATGCTTGTATTCGGATCGGATCCTTTAACACACGCCAATGGTTGGTACCCCTACGGGATGCTCTAGTATCGTTTCCGTAGCAAGGAGGAATGGTAGCGGTACCTTGGTATCGGTAGTAATATTCCGTTCTGGCTCCCAACATCGGCCAGTAATTGAACCATTCTAATTCTTCTCCTTCGATTAGTTTACGATG…
MATOU-v1_91686212	CA_alpha	Bacillariophyta;Bacillariophyceae;Bacillariophycidae;Bacillariales;Bacillariaceae;Pseudo-nitzschia	GATCGAAGAACAATCCAAAAAGATGAACGAGGACGAAGATCTTTATCACAGAATGAGAGTGAGGGACCATGGGGGTAATCACACGGAGGAATTGCACGAAGAGTATCGCAACTTGATCATGTACGACGAACTCGAATATCACAATTACTGGCCGCTGATTGGCGTCCGTACGGAATACTATTTCCGATACTCGGGATCCCAAACCATCCCTCCCTGCTATGGAAATTTTGTAGAGCAGGAACGAAATGGTACGAATCACTGGCGCGTCATGAAAGATCCGATTCAAATCCACGTCCGCCAGTTGCAAGAAATTCGCCGCCTGACTGCGGAACGGATTGCCCCCCTCAATAGCACGGTGAA
MATOU-v1_9264561	CA_alpha	Bacillariophyta;Coscinodiscophyceae	TGAGTTCCATCGTTGGGCGGGCGTTTCCCGGGTGCCGGATGTGCTCGAAGAGCTTATGCACCAGCGCCTCGTCCACCGCCACTGGCGTGGCCGCCACCACACGCCCGACGCCCTCCGTGCACGGCGGCAGCGAGAGACTGCCGTCGTATGCAAAGAAGCCGCCATTGAGCACGTCTTCGCCAAGCAGCCGCTCCAGACTGATGGGATGGGCGTGGGCTGGACAAGGCGCCGCGTCGTCGGGGAACTCGTAGTGCTCCTTCAGGTGCTCGGCGCTGCCGGGCAAAAGGTCGCCGGGGCCGTACCCGAACAACGACCGCGCACCGGGACAGACCGCGGTGAGCCCGGCCCACGCGTTGTCTTTGCCCAAGATCTTGCCCAGCTCGTGCGACATGTTGGTGC…
MATOU-v1_92666803	CA_alpha	Bacillariophyta;Coscinodiscophyceae;Coscinodiscophycidae;Melosirales;Stephanopyxidaceae	TCCGGATTCTACCAGTACCCAGGGTCCATGACCGTTCCGCCGTGTTATGAGAACATCGAATGGTTCGTCATGGCTGACGCTGCCGTCATTGGATACGACGCGTGGAACGAATTGGCGAAACACATTGGGTATCCTGGCAACTCGAGACCCCCAGCGTCATACTACACCACGCCCACTTATTATGAACCAGACATCAGCCACGTGACCGGTATCAACGACGTCACATTGTCAGAAAACTTGTTGAAA
MATOU-v1_9296801	CA_alpha	Bacillariophyta;Coscinodiscophyceae;Coscinodiscophycidae;Melosirales	GGAGCAGCCAGTATCAAATGTGACAACACGTTCCTCAGTGACCGAGTTGAGCAACATTCTCGCAGACCCAACATATGATCAAGACAAACTTGATAGCTACTCGGACATGGAAGCACTAGCCTCCCCGACCAATCTGTCGAACATCATCTCCAAAGCCGCCGGCTTTTACGCATATGACGGATCAATGACTGTCCCTCCTTGTTACGAGAACATTAAGTGGTTCGTCATGGCAGAAG
MATOU-v1_93174285	CA_alpha	Bacillariophyta;Coscinodiscophyceae	ACATGGGGCAATTTTCCTACCCCTAACAGAATAACAAAGTCTAATTCACATCCTACAGCTGATTATATTGATAAGCCATCGAATTCGGATCACATAGATCGGCCTGCACTTTCGCCAACTTTACTAATATCACCAACAGAAAACAAGGATTATGATATATATGCAAAATTGATAACAAATAAATTTGAATCAATCAAAATAAAAGAGATTGATTTTTATGATTTAACACAACAAGAAAATGATAAATGTAACGAAACTACCTTGAGCCCGATTAATATTAGAAAGGATGAAGGATGTCGTGATGACCATCAAGTTTTTACTAGCCGTGGATTGCAAGATTTCAGCACAATTGATTTTGATATTGAACCTAGTAGTCTACGTGCTTATTTAACAGTTAAA…
MATOU-v1_93212846	CA_alpha	Bacillariophyta;Coscinodiscophyceae	ATTGCCACAAGTATTAAGAGCATACTTAGGTCAACCATCAATGAATGATGATGATGGTGCAATATATTTAGGTGCACGAGCTGACTTTTCTAATTTATCTGAATATATACCAGCTGTACATGTTGATGTTAAGGTTCCTTCTGAACATTATTTATTTGGTAAACAATATGCAGGTGAAATGAATATTGCACATTATTTTGATAAGGGCAGAGGAAGGATTGTATATATAACTATTCTAATGGATGATAAAAAAGATCAAACAAATGATCAGTTAGAATTATTTATTaaagaatgggaagaagaagcattaaaaataaaaatggaatgtgaaggaaaaaaaTATAAACGTACTTATTTCCAACCTGGTTATAATGAAATGAGAGAAATATGGCAAATGTC…
MATOU-v1_93227688	CA_alpha	Bacillariophyta;Coscinodiscophyceae	AAAATACAAACTTGTCATTCCCCCAAAACTGCTGCAATACAGCAACAAGCAACAAATAACATGATAAAAACAACCTGGAAAGAAATGCAACCCATAAGAAGGCAAGAGGCACACTGCGTTTATTTAAGTCCATCGCGACCATGATACTTCCTAGGCCACATATCTTCCCAATAATCATGAGATGCATCTGGTATGTCAACCTTAAAGTCATCAGATTCACAACAATAAACACTTTGTCTTTTCTTTTGTAATGGGCGATTAAAGTGTCTTTTTTCTTTCTTATCAAGATAACCAATATTCATAACATTGCAATTGTCATCTAATTGATTAGCTAATAGGTCAGTCATCCTTTCAATTTGATCTTTACTAACTTGTAATGGCAAATCGAAGACTCTCCAA…
MATOU-v1_93251998	CA_alpha	Bacillariophyta;Coscinodiscophyceae	AACACGCATCCTTGGAAAAATAGAGATAGCATAAATAAGATAATAAATAGTAAACAAATTATTTTAACGAAGTGGACCTTTCATTATTTTGGTTAAAAGTTAGCCaaaaaaaGGATTCGCAAGCACTGTAATTTGTCTCAAAAGTACGATTTCATGAGATATTTTTCTATCTCTTGACTTGGGAATAAAATTATATCAAAAAATATAAAGAATATCGATACAGTATGTGAACCTTAATGCGCAGTGATGTTCTTTAATCGTAATGATGCAATGCTTCTCCAACCATTAGTTCTTAATTGTTCAATATTTTTCCAACCATGATAATCAATTGGCCATGATTCAAACCAATGCGGTGGATCTTTACCAACACGAAAGGTCCAATCTGAACTTGTACAGCAC…
MATOU-v1_93266583	CA_alpha	Bacillariophyta;Coscinodiscophyceae	GATAGTTTAACGATTTTTCTTAATAATTCTTGTTAATTCTAAGCTTCTTCGTCAACATAATTACATTGAATTTTTATAAATATGACATCGAGGTTAATTTACTCCTTTCCAACCATGGTAATCTAAATCCCATAAATCAAGCCAATACTCAGGATCTTTATGTTTTTTGTACTTCCAATCAGAACTAGTGCAGCACCAAACTTCATTCTTATTCCTTCTACTATGAATAGGTCTATTAACTCGATCATCATGTGCTGCTGTCGATTTTTCACAGTGTGAGTTTACTCTTTTCGTGATTAACTTTTCGATTCTGTGATATTGTGACTTGCTCATTTTCATTGGAACGTCGAGGACGCGCCAGTAAACTCGCTCACTGCAAGGTGGTTCTGTTAAACTGCC…
MATOU-v1_93276576	CA_alpha	Bacillariophyta;Coscinodiscophyceae	AATGATGATGATAATGATGTTGATAATGTGCAATTAGAACAATTTATTAGACGTTGGGAAGAAGAATTATGGTCAAAACAAAATGAATGTAAACGTAGAAATGATCCTACAATACCGAAATATGCACCTACATATTATAATGTCTACACAAAGAAAGAAATAAATGATATATGGGATTTACCAAAACCACTTAATGTAAATTCAACATTACGTACAGATTTTAATATATGGAGATTCATGCCGACTGGATATTATTGTGGATACAAAGGTAGTTTAACTGAACCGCCATGTACTGATAAAGTAACATGGCGCATATTAGATTTACCAATGAAGATAAGTAAAG
MATOU-v1_93284026	CA_alpha	Bacillariophyta;Coscinodiscophyceae	GGGATAAAATCAAGGTTAAAAAGAGCGAATATTTTGATTTCACTAAAATCAAAAAGAACCAATGTGATGGTAGAAAGCAAAGTCCAATAAATATTAGAAAGACTAAAAGCTGTCAGGATGACCACATAACTTTTACGAATCGAGGAAGACAAGATTTTGATACAATAGATTTTGTTATCCAGCCAAGCAGTCTTCGAGCAAATTTAAAGGTAAAAAGCTTAAGTCAATCAGCAGCAGCAGATACATCGAACCTTGCACTATTAAGTAAAGCACTATTTGTAGATGTTAAGGTTCCATCAGAACACACTTGGGAAGGTAAGCACTTCGCCGCTGAGCTCCAAATTACTCATCATTGGGATCGCAAGGAAGGAAGGTTTATAATCCTGTCAGTATTATTAG…
MATOU-v1_93763954	CA_alpha	Bacillariophyta;Bacillariophyceae;Bacillariophycidae;Bacillariales	ACGGGTGCAATGCCATACCTGCCGACCGGCCGAATCCTGTATGGGCCGTGCTACGCTCTTTCGATAATGGACGCTGGTTCGTTCGCATATCCCTCCTCCAAAACCAAAGTCGTCGTTGTTAGTAGTATCGTTATCAACTTCTTCATTGCCGTAATAGTCGTATCGTCCGACGTTGGTAAACAAGATGTGTTTCATTTGTTCCAATTGGTTTTTCGATACGATCATCGGTTCGTCCATGACGAACCAACTAACAATTTCCGT
MATOU-v1_93796090	CA_alpha	Bacillariophyta;Coscinodiscophyceae	ATTCCAGCAGAACACACAATAGATGGCCAACAATATCCCGGCGAAATCCACATTGCTCATGCATTTGCTAATACGATTGTTTATCTTGCCATTTTAATTGATTTTGATCAAGATAAATACAATGATCAATTTGAACAGTTTTTGCGTGAATGGGAAGAGGTAAAGGAGGAACGGGAGGTTGAATGTTTTAATACAATGAATCCTCATAAAAAACGAAGAAAATATAAAAGAGATCATCCTGTCTTGAACGC
MATOU-v1_93877062	CA_alpha	Bacillariophyta;Coscinodiscophyceae	CATAAAATAAAATTTATAATACTCTTTAAAAGCAAGCATTTCCCTGATAGTCATCAGGCCACTGaaaaaaaTATCTGATTTTATCTTCTTCGTTCATTTTAAAGTCACCACATCTACAACAATATATTTCATTTTTATTATACTGAATTGGTCGAGCGACTCCACTGTTTTCAGTTCCCATGTCCGAATCTAGTTGATTCATGATAAGATTTTTGATCCGAATGTACTGGCTCTCGCTCATCTTCATTGGCAAGTCAAGGATGCGCCAATACACACGTTCTAGACATGGTGGTACAGTCAAGCTTCCATCATATCCACAATGAAACATTGTTGGCTACAAACAAAGTAAAATAAGTTGATTGTATACATGATACTTCAGAATAGGAACTTACCAGAAAC…
MATOU-v1_94698132	CA_alpha	Bacillariophyta;Mediophyceae;Cymatosirophycidae;Cymatosirales;Cymatosiraceae;Minutocellus	CAATGTACGTAGCTTTAGAAGGCCGCCCACCACCCAGGGCCGGCCGGCCGGCCGGCAGCAGCAGCCTTCTCAGCGGCCTTTTGTCTCTCAAAGGCTTCTTTTCGGGCTTGCTCTTCCGCCTCCTTCCGCAGCTCTTCATTGTAATCGCTGCAGCTACCGAACACCTTGCATTCTTGGTGTGCAGGAGTGTCGTACAGATTGTGTGCGCGGTACCAATCCCTCGTGTAGATGTCCGAATCGAAGCCGTATTTATCCTGATCGTCGCGATCGCACTCTCCATCGCCCGTCTTCTTCTTGAACTTGTCCGTCATGAAATTGACGCACGTGCATCGATGGACCATTCGTCCGTTGTAGGGCTGCAATGGCCTGGCAACACTACCATGATGGTGCGTCGAAGTC…
MATOU-v1_94698133	CA_alpha	Bacillariophyta;Mediophyceae;Cymatosirophycidae;Cymatosirales;Cymatosiraceae;Minutocellus	CAATGTACGTAGCTTTAGAAGGCCGCCCACCACCCAGGGCCGGCCGGCCGGCCGGCAGCAGCTGCCTTCTCAGCGGCCTTTTGTCTCTCAAAGGCTTCTTTTCGGGCTTGTTCTTCCGCCTCCTTCCGCAGCTCTTCATTGTAATCGCTGCAGCTACCGAACACCTTGCACTCTTGGTGTGCAGGAGTGTCGTACAGATTGTGTGCGCGGTACCAATCCCTCGTGTAGATGTCCGAATCGAAGCCGTATTTATCCTGATCGTCGCGATCGCACTCTCCATCGCCCGTCTTCTTCTTGAACTTGTCCGTCATGAAATTGACGCACGTGCATCGATGGACCATTCGTCCGTTGTAGGGCTGCAATGGCCTGGCAACACTACCATGATGGTGCGTCGAAGTC…
MATOU-v1_94698134	CA_alpha	Bacillariophyta;Mediophyceae;Cymatosirophycidae;Cymatosirales;Cymatosiraceae;Minutocellus	CAATGTACGTAGCTTTAGAAGGCCGCCCACCACCCAGGGCCGGCCGGCCGGCCGGCAGCAGCTGCCTTCTCAGCGGCCTTTTGTCTCTCAAAGGCTTCTTTTCGGGCTTGTTCTTCCGCCTCCTTCCGCAGCTCTTCATTGTAATCGCTGCAGCTACCGAACACCTTGCACTCTTGGTGTGCAGGAGTGTCGTACAGATTGTGTGCGCGGTACCAATCCCTCGTGTAGATGTCCGAATCGAAGCCGTATTTATCCTGATCGTCGCGATCGCACTCTCCATCGCCCGTCTTCTTCTTGAACTTGTCCGTCATGAAATTGACGCACGTGCATCGATGGACCATTCGTCCGTTGTAGGGCTGCAATGGCCTGGCAACACTACCATGATGGTGCGTCGAAGTC…
MATOU-v1_94703277	CA_alpha	Bacillariophyta;Coscinodiscophyceae	CCGTTTTGGTGATGGTGATGGCCACGTCACGGATCCGAGGGTGGTACGACTGGGAATTCTACGGCGACGCTGAGGACGGAAGCGAGTCGGTCGACAAGCTGCGCAGCCCGCTGCCCATCGAGAATCCGGTCTTGGCGCTCGTCGCAAACTTCTGCCACCAGTTCATCAAGACGGTGGACGCCTACACTTACATCGCGATTCGGCGCTTTTACATCGTGCGCAACAATTTCCCGTGGGATTTCGAGTTCAACCACCTGCTCATGGACACCCAGGACCGAGATTTCTCTGAGCTCGTGGGTATCGAGCCGTGGATGTGGTTGATCCTTGCGGGCCAGTGCCTTCTGGACGGTTATACGAACCACGTGTTCTTCAAGACCATTGGGACGTGGGTTTCGGTGG…
MATOU-v1_94708423	CA_alpha	Bacillariophyta;Mediophyceae;Cymatosirophycidae;Cymatosirales;Cymatosiraceae	CGGCAAGGCCGCCTGTAAGTTCGCCGGCATGAGGATCCCCCATCTCCCCTTCGATTACTGGGATTCCATTCAGTTCCACATCCACTCCCACTCCGAGCACACCGTCGGCGACCAGTACTTCGACGCCGAGCTCCACTCCGTCCACATGATCAAGTCGACCGTCACCACGGCCGCCGCCGTTTGGGGCACCATGATCTCCGTCGGAGCCGAGAACCCTGTCTTCGAGAACTACATCCGTGGTTGGGAGGCCGTCGCTGCCGAGACTGCCGACAAGTGCTCCTCCGAGGGCCCCACCACGCCCACCACCCTCCCCGAGGTTGAGGAAACGCCCGACGAGGACGAGGCCGCCATGGTCGATCCCGAGGATGCCGATGCCATCATGGAGCAGGCCGGTAATGG…
MATOU-v1_94856941	CA_alpha	Bacillariophyta;Mediophyceae;Cymatosirophycidae;Cymatosirales;Cymatosiraceae;Minutocellus	CTGCGGAGGGCGCAGGAGGCCCCGCAGCGCGGATACAAGTACTTCGATCCGTGGGACACCAACCACATATTGAAGTCCATCTACTTCTTTGGGTACGAGGGGTCACTGACGGAGCCGCCGTGCACGGAATTTTTGGAGTGGCGCATCATCGACACGCCCATGACGGTGTCCAAACGGCAGCTGTTCCAGATGAAGAAATTGCTGTTCCACCATCGC
MATOU-v1_94871564	CA_alpha	Bacillariophyta;Mediophyceae;Cymatosirophycidae;Cymatosirales;Cymatosiraceae;Minutocellus	TGAAGACGTTCTGGTTCTACGGTTACGAAGGTTCCCTCACGGAACCACCTTGCTCAGAATTCGTTGAGTGGAGAATCATGTTAGAGCCTGCTCTGATGAGTAGTAGTCAGTTGAAGCGGTTGAAGAATGTGCTGTTCAACCACGTCGACAGCGACTGCAAACGCACATCGGTTCACTCCAAAGAGAATGGAGTTGCCCGGCCTCTGCAGGCCTACAATGATCACAGTGTGTACACTTGTACTTGCTTAGACTTTATGGATGATAAGTCCAAGAACGACGGGCA
MATOU-v1_95161817	CA_alpha	Bacillariophyta;Mediophyceae;Cymatosirophycidae;Cymatosirales	CTGGGACAAGGTCAGGGGACTCAGGACCACCGAGGGCCAGTACTGGAAGCGCTTCCAGGACATCCTCACGGTGGATCTAGATGACAACGTGTGCGGCTCTGGTTCGAGGAGGCAGTCCCCCATCGACCTCAGGTTCGCCGACTCCAGGGGCCAGTGCTTCGAGTATCACGAGATCAGGCACAGGGACGGAGAGTTCAGCGTCGCCGACCCAATCGTCGAGGCCAGCATCCTCCCCACCAGGCTCAGGATCGTTTGAAGTCAACGAGGAGAACGCGTTCTGGACCAATGTGGGCTTCGAGGAGGACAAGGAGAAGCTGAAGGACGGTGTCAAGGGACCGTCCGCCGACATTCCCAAGGGCTGGGGCTACCAGCTTCCAGTCACCCACGTCGACATCAAGG…
MATOU-v1_95251301	CA_alpha	Bacillariophyta;Mediophyceae;Cymatosirophycidae;Cymatosirales;Cymatosiraceae	GCATGGGACCCCTGGCATTCCACAATGATGACCAGCATCTGGTTTTGGGGCTACGAGGGCAGCACATTGATACCCCCCTGTTATCCCTTTGTCGAGTGGCGTATCATCGAGACGCCCATGACAATATCAACGAAACAGCACGAGCAGCTCAAAAAGATCCTCTTCACAAATGTTGACAAAAAATGCAGGACAACCAGCATCCACGGAGAGGGCGGAGTTTCGACTCGCCCTGTCGTCAA
MATOU-v1_95462718	CA_alpha	Bacillariophyta;Mediophyceae;Cymatosirophycidae;Cymatosirales	ATGTGCGAATATTTTCTAGGTTTTATGTACTTCAAGGTACAATTTTTCTTCCATCAACTTGGCTTTCGATACTCTAGTAGTTCAATTCTTTCTCACTGCGACCGATCCTCATTCAGCCCCACCACGGCTTCCCCGTCGCTTCCCATTTCTCCTCGATGGTCAGATATGGGTGAGTCTCGGCGTACCACTCCTGCGTGTAGGTGGCCCTATCGAACCCAAACTCGGCGCGGTCTGACCAAAGACAACGGTTGAGCCCGTACTCTTGTCTCATATCGTCGGGAATAAAGTCTCGGCAAGTGCATTGGTAAAGTTCGCGACCATTGTAGTTTTGGAGTGGCCGGGCGACGCCGTGGGTGGTAGAGTGGACCGACGTCCCCTGGCACTTGCCATTGCGGTGTT…
MATOU-v1_95646837	CA_alpha	Bacillariophyta;Bacillariophyceae;Bacillariophycidae	AAGCAGTGCAATCGATTCTGCTCAACCTCAAGATACAATCTCGGACACAGATGCTGCGAAAATGACGAGTAATTATCCAGAGGGCGCCAAAGTAACTTACGCCGAAGGAAGAAAGTTTGTTCTCAGTAAGGAAGACTTTGAAGAGGATGAGGAAGACGAGGAAGATTACTTTCAGAGGATCCACTCTGAGTACCAGCGCAGGAAACTGCAAAATGTCGACCACGAAGAGAACTACGAGGACGTTGAATACTGGCCATATGAGTGGTTGCTCCATGTCAACACGGAGTATTACTTTCGCTACGAAGGCACGATGCCAACTCCGCCGTGCTTCGAAGTCGTTCATTGGAGAGTAATGAAAGATCCTATGCGTGTTCACGCCCGACAAATTACCGAATTGCA…
MATOU-v1_96834610	CA_alpha	Bacillariophyta;Coscinodiscophyceae;Thalassiosirophycidae;Thalassiosirales	GATCAACGAACGGTAACAAGTCGACACCCTTCCAAAACTGGCGCTGGTTGAACCCCTTCCGCTTTCCCGTCAACTCCCGCTCCTTGTCACTCACATAGTCTGTCCGGCGGCAGCGGTACAGTGCCCCACCCTTGTATGGCTGGACGGGCCGGGCGTTGCTCTCCTCGAAGTGCGTGCTCGTCATACGACATGTGTCAGGGTCCACGTGGTCAAACATCAGCTTCTTCAGCTGGATGTACTGCAATTTTTTGATCCGCATGGGGACGTCGTGCACCCGCCACTTGACGTCCTCGAAGCACGGT
MATOU-v1_96950290	CA_alpha	Bacillariophyta;Mediophyceae;Cymatosirophycidae;Cymatosirales;Cymatosiraceae;Minutocellus	ACACTCACGCCTCCCTGCTATCCGTTCGTCGAATGGCGCATCATCGAGAAGCCCTTCATGATCTCTCCCAAGCAACATCATCAGCTCAAAACGATACTTTACGACAACGTGGACGAGGACTGCGAACCTACCAGTATCCATGCAAAGGGTGGTATTTCCGTCCGTCCTAGAGTTGGAGATAGGGGACAGCCGGTCCACAAGTGCGATTGCTTTGACTTCCTCAGCGACGCCTTCCGAAAGCAGAACCCTCGCATTCGCGATTGCTCCGACTTCAAGAGAAATGAAAGGCCGTCGTGGGCCGTTGATGAAGGAAAATAAGATGGTGGAGGGTCAGGATACCTCTACTAGCCTAGTAGTACATATGTAGCGT
MATOU-v1_97004366	CA_alpha	Bacillariophyta;Bacillariophyceae;Bacillariophycidae;Bacillariales;Bacillariaceae	GTTAGTAGTACACTAGAATTTGTAGCTGAAGTCTGCGAGTTAAATCATCAATCGTGTGAAAACTGAAACTTGGAGAGAGGGAAAACGATACAAGAGTAGCAAAAAAGCGGCAAAGCAAGGTTCTTCTTGTCACATTCCGAAACTCCTTCACTCACGGTATTTGTCCGCGAGTTTACACATTGCGTGTGAGGTGTAAAGATCATAACTATAATCGGCGACATCGAAAGTTTTATGaaaaaaaCATCATATGGCATACATCTTATTCAATATTATTTACTACTTAATACAACAAAAGTAAATAAAGCAACAATAGCAAACAACGCACAATGTATATTTCTTCACACGCTATTCTTTTTATTCTGAATTATTTTTCGACACGGGTACAAGCCGATACTTTTA…
MATOU-v1_97176725	CA_alpha	Bacillariophyta;Bacillariophyceae;Bacillariophycidae;Bacillariales;Bacillariaceae	CAGGGCATGACGGGATCATCTGGTGGTGCAATGCGATCTCGGATCAAACGCTCCAGCTCTTTTAATTGAGACGAATGAATTCGAATAGGATCCTTCAAAACACGCCAATGGTTACTACCCACACGAGATTGCCTTGTGTCATTCCCATAACAAGGTGGAATAGTTGAAGTTCCTTCATATCGGTAGTAGTACTCTGTTCGGGCCCCCAACATGGGCCAATAATTAAACCATTCTATTTCGTCTCCTTCGATCAATTTACGATGTAAATCGTCAGTGTGAACGCCATTGTATTCC
MATOU-v1_97190197	CA_alpha	Bacillariophyta;Bacillariophyceae;Bacillariophycidae;Bacillariales;Bacillariaceae;Pseudo-nitzschia	GCCAATGATAGGAGTACGCACAGAGTATTATTTTCGATATTCAGGATCGCAAACTATTCCTCCCTGCTATGGAAATTTTATCGATGAATCTCGTGTCGGCACAAACCATTGGCGAGTTATGAAGGATCCCATTCGTATCCATACTCGGCAGTTGCGCGAAATTCAGAGATTGACTGCAGAACGGATTGCACCAATTGATAGTGCTGTCAATGCATGTAAACCAGATACAGCCGCGAAAGTCACGAAAGATGCAGTGGATCCCAATAAGATCGTTGATGTGAACAACGCTCGCCCGCTCATGTCGTGGGCAAAGCCACATTTCAAAACCTTCTGTGAATGCAAAGACTGGGGAAGCAAATGGCCGGAGGATCAAAACTGG
MATOU-v1_97450195	CA_alpha	Bacillariophyta;Coscinodiscophyceae	CCAAGATTTGATGCCGACTAAAGTCTGAAGAAAAAGAAAAGTATTCACAATTTAGCCAAGTCACCAAAACTTTAACTTAATAGATTTTACGATGAAATTCCTAATAACCTCACTAATCCTAACACAAATAGCATCAACCATCTTAACAAACAACGATGAAGACCTCTACAGGTTCCTacaagaaacatcagataaaaaacaaatgagacaacaaagaatgaaacaaagaaatcaaaataaacaagccaatgatgaatTAAAACCATATTTGAACATAGAAAAGTCACCAAATACACACAGTCTTCGTGGTGCTATAGAAATGAAGCTGAATGAAACATCGACATTTAATTTTGAAGTAATATATCCTGATAGTTTAGCACCGTCCATGTCACCTACATC…
MATOU-v1_97455473	CA_alpha	Bacillariophyta;Coscinodiscophyceae	GCCCTCACTTTTTTGTTTCCATTTAAATATCGTATTTACATCTCCTGCAAGTTCTTCACTTTAAACCTTTCCTTCCATGATACTTCTCAGGCCATAAGCTTTTCCAGTAATCGTGATTACTAACGTCTGCCTTGAAATCATCTCCTTCGCAGCAAAATACACTCTGTCTTTTTCTTTGAATTGGGCGACTTACTGTTCTATTATAGGCGATCGATCCTATATTGCAGTCATCGTCCAATTGACTGACTAAAAGATTGGACTTGCAGTCATCGTCCAATTGACTGACTAAAAGATTGGACATTCTAGCTGACTGATCTTTACTTATTTTCAATGGAACGTCAAATATACGCCAGTGGGTATTCTCAGTACAAGGAGGAATGGTCAAGCTTCCTTTGTAGC…
MATOU-v1_97458629	CA_alpha	Bacillariophyta;Coscinodiscophyceae	ACAACTGCAGAACCAACCAAAAGTCCAACAACGGATGAACCAACAATCTCACCAGAACCTACACCACTCCAAACATCCAGAAGGAGTAGGTATTACTTCAATTACGACCCAGATGATAAAGAATATGGACCAGAAAAATGGGATGATGTAAAGGTTTCCGGATCAGAATATTTTGAAATGACAAAGAGGAAGAGTAACATGTGTGATGGCCGTAAACAATCACCAATCAACGTAAGGAAATCCAGTGGTTGTCAAGATGATCATCAAATACATATGAAGAGAGGTAATCAAGATTTTGATACCAATGAATTTAAAATCATGCCTAGTGGGCTGCGTGTGAATTTGAAAGTAAAGGAGCTTCAGAAAAGTGCTGCAGCTGATACATCAAATCTTGCTTTG…
MATOU-v1_97460455	CA_alpha	Bacillariophyta;Bacillariophyceae	CTCGATCGTGCAAATATGAAAATTTTCGTCGACCCTTGAAACTTGTGGTAGACTAATAAAAACCCTGGACTAAAATTACTTTTTTCAATTCCTTGAATTCCAGATTTCTACACCATGGGCAGTCTTACTAAGGATCAATCGACTACATTGTTACAGGAGGAGGAAAGCATACAATTACGACGCTACCTCTGGTACTATAGCTAGAAGGGACTGCGTCTGTTCTCCAAATGTTTTCTTCTCGACAAAGAAAGAATGATTCAATAACTGATACTATCGAGGCGTACCTACTTAACTTCTTACTTCTATAGTATAAAAGATTATAACAACATTTGTTCTTTCCGTTTGGCTTGTAACAAATTAATCAACCGTCTAACGTTCCTTCCCACTGCTGCTCGATTA…
MATOU-v1_97461489	CA_alpha	Bacillariophyta;Bacillariophyceae;Bacillariophycidae;Bacillariales	CACCGGTATACAAGATGTGTGAGTTATATCGTGGACAAGAACGTAACCAAGAAGATATGGAATTTCTGGAAGAGAAGTTCTCTTCCGAAGCTCCTCCGATATCAAAGGAAAGCCAGTTAGTTCGTCCAAGTCCAATTCCAATCAAAGATTTTGGAGGAAATCCTGATGCCAAAAGATTTCCATTGCAACTTTGTCAAGGTGATTGTGACTTGACAGATGATTGTGCCTCAGGTTTAATATGTCATCGACGTGATTCTAATGATCCAGCTCCGGGCTGCATTGGGGGAGAAGAAGACGACGGGGGAGAAGAAGACGACGGTAGTTCTGATTATTGTGTTTTTGATCCATTTGGCCCTGGCTATAATGTACCAACTGATTCACCAACATCATTCCCAACGA…
MATOU-v1_97473067	CA_alpha	Bacillariophyta;Mediophyceae;Cymatosirophycidae;Cymatosirales	TCCTCTTCTTCGCACTCTCCCCAGCCGACAGCGTGGTGCGGGCCGACACACTCGTGCACGTTAAGGGGAAGGACGATAATCTGCGGCACTGCGAGGGGCACTGTGCCAACAGCTCAAAATGCAGGCAATTCAGCTCCGGCGCCAGGTGCGTCAACATGTCCAAGCTGGGATCACCGAGAGCATTCGCGATCGCGAATGAGCTCCGAAAGTTTGGCTGCGACGGCGAACTGGACCTCAGCGGGGACGTCTCGTACTGCGTCGACCTAGGTAAAAAGGACAGGGACTATGAAGATATGGACAAGCAGGCGTGGGAGAACAGGCCGACCAACCGGCCCACTCTCCAGCCCACAACAAGCTACACCCGCCAGTGGGACAACATCCTCACCAACGAACACCTGT…
MATOU-v1_97492896	CA_alpha	Bacillariophyta;Coscinodiscophyceae;Thalassiosirophycidae;Thalassiosirales	ATTGTGCCCATCGTCACCGGCCGCGAGGTCACCGCATCGAACGCTTGAAGCGGCGCCCAACCGCACGTCCAGCCGCAGATCCTTCCGTTCCCTCCGGCGCCTCCATCCGCCGCGTTCGCTTCCATCGATCGCCGCCCTCCCTCCCCCATGGCGTCCCTCGTCGCATGCGTGGTcgcggccgcgctcctcgcgtccctccccgtcccgtcggccgcggcggcccccgcggtgcccgcgctccgcGAGTTCTCCACCGCCTACGCCGGCACCCACGCCGCCCCCGGTTTCCTTTTCGACGTCAGGGCCAAGGCCCCGCTCGTGATCTACGGCCTGGACGTGAGCCTCGTCCACCCCGGCGCGGTCGACGCCCGCGTGGTCGTCTACACCCGCGCCGGGTCG…
MATOU-v1_97503245	CA_alpha	Bacillariophyta;Coscinodiscophyceae;Thalassiosirophycidae;Thalassiosirales	GTACTGTAGAACAATTAGCACTTGATCACATAACCCTCGGAACGCACTGACAATTATCTAGGAAGTTGAGCTGCTGCGTACCAATCTTGATTTTGAGGAAGGTCTATGTGGGTGAATTGGCAAGACTCAAAGTCCAACAGGTGGTTATACCTACATACTCGTCGTGATGTCTGTTTGATCAATGGATACTCTTCAATTCTATAAAATGTGCAATAGATGATATGTGTTCCGGTACCCGCCATTTAAAATGCTGCGAGATGATCCCTCAAGAAATGAACTTGGACTGACAGACAGATAACACATCTAACTGGATAAAATACTACAGAGACTGAGTAGGCAGCATCGACATGGTAGGCGACTCGCTCGGCGGACCTGTTACGTGAACGATCGGCGCCACGT…
MATOU-v1_97532821	CA_alpha	Bacillariophyta;Coscinodiscophyceae;Thalassiosirophycidae;Thalassiosirales;Thalassiosiraceae	GTCGACGCCGCGGCGCTCGTGATCGAGGAGGCGGGCGTCGCGGTCCCGCTGTTCGAGGAGGTGGATCCCTTCCGGACCACGGCCGCGCCGTCCACGGCCCCGTCGGGCGTCCCGAGCGGCCAACCCAGTGGCGCGCCGTCGGGCGGCCCGTCCTCCGTGCCGTCCGCCCCGCCGACGACGAgccggccgcccacggcatcgccgacggcgcggcccacgcgacggcccacggccgcgccgacgcacgccgtcgcccccgtcccgcgcgACCCGGGCCCGGGGTACTTCAACTACGACCCGGACGGGCCGTACGGGCCCCGGCGCTGGAAGAGAGTGCGGGCGGGGCCGGGCGACCCGGGGCACTTCTGGCACGACGGGTTCGCGATCTCGGGGGGCGAC…
MATOU-v1_97548293	CA_alpha	Bacillariophyta;Coscinodiscophyceae	TCTAGAGACATATCTTTTTTACACTTGAAAGCATAAGAAACCGGCATGTTACTTAAAAGCTTTCCCATTCTTATTCTATATTGCAGCTATATTTCTACCATTTCGTCTGAAGAAATAAGTACTCTTGCAACGGCAGCAACATTAGAGGAAAAGCCATCTGAATATTTTAACTACGACCCTTATTCTAAATGGGGACCTGAAAGATGGGATAATATCAAGATCAAGAAGAGCGAATACTTCGATTTCACCAAAGTAAAAAAGAATCAGTGTGATGGAAAAAAGCAAAGCCCAATAAACATAAGAAAGACTAAGAGCTGCCAGGATGATCACATTACTTTTAATAACCGAGGAAAACAAGACTTCGATACTGTTGATTTTGTTATTCAGCCAAGTAGTCTC…
MATOU-v1_97559782	CA_alpha	Bacillariophyta;Mediophyceae;Cymatosirophycidae;Cymatosirales;Cymatosiraceae;Minutocellus;Minutocellus polymorphus	AAGGAGAGGTTCCCTAGCTATCGCCGGCGTAGAGCTCAGTATGAAAGAGATCTAGAGATGAAAAAATTTGATCACGACGACCCGTCCGACCCATACACTTCTTATGGAAGGTATGATCCGTACGACCCTCAATTGATCACTTCGCTTTGGTTCTATGGCTACGAGGGAAGCTTGACGGAGCCTCCCTGCACGCCGTTCTTGAGCTGGCGCATCATGGACAAGCCAATGTATGTCTCCACCGGCCAGTTGAAGCAAATGCAGAACTTGATCTTCAACCACGTCGACGAAAATTGCCAGCCGACGAGCAATCACTACCAGGGCAGTACTGCTCGGCCCATACAGAAGCAAAAGCAAG
MATOU-v1_97575261	CA_alpha	Bacillariophyta;Coscinodiscophyceae	AATACATTCGACAAAGTTGAGGGAAGATGATAAATATATTAGGTTTATGCCTTTTCATATTCACTATAAGAGGTATATTATGCCAGCAAAATTTAAGTAGTATAACATTCAACGGCGATAAATCGAAGTTTTTGGAATTGTTACCATCAGAAGATGAAGTTAAGGGATCGCCATATGAGAAGGATTGGCCAATGGAAGATGAAATTGTGGAGTACCTTCAGATTCAGAAGCCTGCGCAGTTAGATGAGTATTCGGATAATATATTTAGTGAAGAGAATAGCGAAACATCAAATCCTACTTCAAAGAAAGAGACAAGTGAACCATCACCTAATCCTACGACAAATCCCACTACCAGTTCAACGGCAAATCCCACTACCAATCCTACCAACGAACCATCTT…
MATOU-v1_97628446	CA_alpha	Bacillariophyta;Bacillariophyceae;Bacillariophycidae;Bacillariales	CAGCAAAGTAGGTTAACTCTAGAAGTTGAATTCTTTATGTTTGAATGAATACAAATATACGATCGGATAATGCTATGTGGATTGATTCCATATGTTACTTGTGTTGACGTATATTGTTGGTTGTTACTAAAATCCATCGGACATGAAATTGTACGGCTTGTGATAAAAGCGTTCGTGGATGCTATCAATCTTGCACCAGTTCTGATCCTCTTGCCATTTACTTTTCCAATCCTTGCATTCACAAAATGTTTCGTAATGCGCTTTTGTGGTGTAGGCAATCGGCCGTGCCGCCTTTACTGTAGTCGTATTTTTCTGCTCGACCACGTTGGTTGCTACTTGGGCGGCTGTATCGGGTTGACACGGCACAACGGGATCCTCCCGGGGTGCAATTCGTGCGGC…
MATOU-v1_97658947	CA_alpha	Bacillariophyta;Coscinodiscophyceae;Coscinodiscophycidae;Coscinodiscales	TAAAGATGCAAATAACGATAACGGTTTTGATATTATATCAATTGGTTCGGACAATCCCAACCCTGGTAAAGAAGATGATCACCCAATATTTAATTACCTAGATGCGGATTATGATGTTTATAGATTCATTACCACATCATGGTACTGTGGTTATGATGGAAGTTTAACGGAACCACCTTGCAGCGAGAGAGTTTACTGGAGAGTTCTTGACGTTCCAATGAAAATGAGCAGATCACAATATCACAGGATTGAGAAGCTAATAACAAAAAGAGTAAATTCACATTGCGAAAAATCTACAGCAGCTTACAAGGATCGTGTTAATCGACCAATTCATAGCAGAAAGAATAAAAATGAAGTTTGGTGTTGTACTAGTTCTGACTGGAAATATAAAAAGCATCG…
MATOU-v1_97669726	CA_alpha	Bacillariophyta;Coscinodiscophyceae	CAGCATGCATATAAAAATAAATGTAAGAATCAAGGTAACTTGAATTTATCATCAACCTCCCAACCATGATACCCAATAGGCCAAGAATCCAACCAATACGAAGGATCCTTATTCACCTTAAACTTCCAATCCTCACTCGTGCAATGCCAAACACTCTGCGTAGTCTTCTGAATAGGTCTATTCACCCCCTCCGCATACGCGGTTTCAACTTGACAATCATCATTCAAACGACCTAAAATCAATGTTTGTATTTTTTGAATTTGCTGTTTGGATACTTTCATTGGGACGTCTAGTACTCTATAGTGTAGTCTTCGTGAACATGGTGGTTCGGTGAGGCTTCCATTGTATCCGTAATACCAACCAGTAGTCATAAATTTATACAAATTGTAATCAGATTTA…
MATOU-v1_97686213	CA_alpha	Bacillariophyta;Coscinodiscophyceae;Thalassiosirophycidae;Thalassiosirales;Thalassiosiraceae;Thalassiosira	GGGATCGTCACCAGGCGGAGACAACGGAGCATCGCCATCACTCGTAAGCGGTCTTTACCATAAGATGCAAGACGGACTCCTCGGCCTCGTCCGCCGCCGCCGAGAGGCCACGGACGTACGATGGGACCCCCTAAAACCCTGGGACATGTACAAATCCGTGCATTTCTGGAGCTACGCCGGCTCCACCACCGAACCCCCCTGCTTCGAGGACGTCAAGTGGCGAATCACCGACGTACCCTTCCGGATCAGTCCCAATCAGTACATACAGCTCAAGAGGCTGATGTTCGATCACGTCGATCCGGACACGTGTCGGAAGACGAGCTCGCACTATGACGAGAGCAACGCGAGGCCTGTGCAGCCGTACAAGGGAGGGGCGACGTATCGGTGTCGTAGGTCGGA…
MATOU-v1_97761285	CA_alpha	Bacillariophyta;Mediophyceae;Cymatosirophycidae;Cymatosirales;Cymatosiraceae;Minutocellus	GCTTACATCGCAAGGTTCAACAATATGACGACGATGATGTCTGGGATCCCTGGCACGAGGATATCGTTACATCCAACTTTTTCCTTGGTTACGAGGGAAGTCTAACAGAACCGCCTTGCACCGAATTCTTGTCGTGGCGAGTAATCGACCGTCCGGCTCTCATCTCCAAATCACAGCTGGGTCAGATGAAGACGCTACTTTTTGGCCACGTCGACGGCAAATGTCGCCCCACCTCCAATCACTACAAGGGTAGCGTCGCCCGGCCTCTCCAGC
MATOU-v1_97768276	CA_alpha	Bacillariophyta;Bacillariophyceae;Bacillariophycidae;Bacillariales;Bacillariaceae	CACGGATAACGCTAATTTCTGGTTGCTCGAATTAGGGTTTCGTTAGTTGTGAGAATTGATGCTTGCTTGCTTGTTTCCCCCTAAGAAGAGCTTTTTCGTCACTTTCAAATATTACtttttttAGAACCCGTCTTGTTGCCAGTTGTAGGGATTGTTAAAGAGCCGCAACTCGGGGTCGCGCTGCTGCCACTTTTCGCACCAAGCTCGTTCCTGTGGGAACTTGGATGGCCAGTCCTGGCACTCGCAAAATACCATTCGGTGGCCCTTCTGAAGTTCCTGAAGTGGGCGGTTAACGTTAACGGCGTCCGGATTGTCCTTGCGCTCCTTTCCGGCGGTCGACCTTTTGCACTGTCCGTTGAGCCTCCATGCCAGCAAACGTTCCAGTTCGGTGATCTGGTG…
MATOU-v1_98007495	CA_alpha	Bacillariophyta;Mediophyceae;Cymatosirophycidae;Cymatosirales;Cymatosiraceae;Minutocellus	TGTGCGTCATCTCTTGCTTTTCGGGGTTGATGCGTTCTAAAGGGCGATAGTTCTCCCCGCGGGGCGACGCAGCAGAGGCACCCTCGCATGTCTCTGGGTCGATGTAGCCTGTCAAAAGACGGGCAAGCTGCTTAAATTGCTTGCGAGAGATCAACAAAGGCTCATCGAGAATCCTCCAGACCACAATTTCACTGCAAGGTGGAGCAGTCAGTTGTCCCTGGTACCTGTAAAAATATATGGTTGGC
MATOU-v1_98056467	CA_alpha	Bacillariophyta;Coscinodiscophyceae	TTTGACTACACCACCATGCACGGAGAAAGTAACGTGGAGGATATTAGACTTACCAATGAAAATGTCCATAAATCAATATGAAAGAATGCAAACCATTCTAACCAATAGAATAGACACTACAACTTGTGAAATCACAAGTGCAGCGTACAATGGCACAGTCAATCGACCACTTCAAAATGAAACAAATCAAAATGCAGTTTCAAATGGACCGAATAAAATGTTTTGCTGCAATGCTTACAATTGGCCTTTTAGTGATGAGAATGATCCTAACTATTGGTTGGAGTCTTGGCCTTTGGATTATCATGGGTGGCAGGGTACTACTGTTGCCACTTACAAAAGtttttttGATTTTGGTGGGATATAATGCAAG
MATOU-v1_98152902	CA_alpha	Bacillariophyta;Coscinodiscophyceae	GCCATGATAATCTATGGGCCAACTCTCATACCAAAATTCTGGATCCTTCTCCCTCAAAGGCCAATGATCACCATTACAACACCAAACAGTTTGTCTAACACTCTGCAAAGGCCTATTGACTTTACCCTTATAAGCAGCAGTTACCTTTTGACAATTGGAATCAAGTCTATTAACAATAAGATTCTGCATTCTATTTAATTGCGAACGTGAGATAGTAATAGGCAAATCCATAATTCTCCAATGTATCTTTTCCGTGCATGGTGGAGCAGTC
MATOU-v1_98210424	CA_alpha	Bacillariophyta;Mediophyceae;Cymatosirophycidae;Cymatosirales;Cymatosiraceae;Minutocellus	GGAAGATAAGGCAGCGTTTAGTACTTTGCTGGATGAACCAGAGGAAGTGAGCGGTGTATTTGAAGCCAACCTCCGAGCCGCTAGACGACGTGCCCAAGAGGGTCGTACGTGGGATCCCTGGCATGAATCTATTATGAAGACGTTCTGGTTCTACGGCTACGAAGGCTCCCTCACAGAACCACCTTGCTCCGAATTCGTTGAGTGGAGAATCATGTTAGAG
MATOU-v1_98239694	CA_alpha	Bacillariophyta;Coscinodiscophyceae;Coscinodiscophycidae;Coscinodiscales	TCCATCTGATACTTATTCAGAACCCTCAAGAACACCAGCGTTGTCTTCTACGTTAAGTCCAAGCTTGGAAGATTCACTTGCAAACATTAACATTACAAACTCAACCAATACGACCAATGCAACAAAGTTTGAAGATGCAATTGATGGGCTTGATATATCAGCAATAGGTTCAGATAAAGATGCAAATAACGATAACGGTTTTGATATTATATCAATTGGTTCGGACAATCCCAACCGTGGTAAAGAAGATGATCACCCAATATTTAATTACCTAGATGCGGGATATTTAATTACCTAGATGCGGATTATGATGTTTATAGATTCATTACCACATCATGGTACTGTGGTTATGATGGAAGTTTAACGGAACCACCTTGCAGCGAGAGAGTTTACTGGAGA…
MATOU-v1_98249810	CA_alpha	Bacillariophyta;Coscinodiscophyceae	AAACCGGCATGTTACTTAAAAGCTTTCCCATTCTTATTCTATATTGCAGCTATATTTCTAGCATTTCGTCTGAAGAAATAAGTACTCTTGCAACGGCAGCAACATTAGAGGAAAAGCCATCTGAATATTTTAACTACGACCCTTATTCTAAATGGGGACCTGAAAGATGGGATAATATCAAGATCAAGAAGAGCGAATACTTCGATTTCACCAAAGTAAAAAAGAATCAGTGTGATGGAAAAAAGCAAAGCCCAATAAACATAAGAAAGACTAAGAGCTGCCAGGATGATCACATTACTTTTAATAACCGAGGAAAACAAGACTTCGATACTGTTGATTTTGTTATTCAGCCAAGTAGTCTCCGAGCAAATTTAAAGATAAACAAGAGTTTAAGTCAAA…
MATOU-v1_98249811	CA_alpha	Bacillariophyta;Coscinodiscophyceae	AAACCGGCATGTTACTTAAAAGCTTTCCCATTCTTATTCTATATTGCAGCTATATTTCTAGCATTTCGTCTGAAGAAATAAGTACTCTTGCAACGGCAGCAACATTAGAGGAAAAGCCATCTGAATATTTTAACTACGACCCTTATTCTAAATGGGGACCTGAAAGATGGGATAATATCAAGATCAAGAAGAGCGAATACTTCGATTTCACCAAAGTAAAAAAGAATCAGTGTGATGGAAAAAAGCAAAGCCCAATAAACATAAGAAAGACTAAGAGCTGCCAGGATGATCACATTACTTTTAATAACCGAGGAAAACAAGACTTCGATACTGTTGATTTTGTTATTCAGCCAAGTAGTCTCCGAGCAAATTTAAAGATAAACAAGAGTTTAAGTCAAA…
MATOU-v1_98252794	CA_alpha	Bacillariophyta;Coscinodiscophyceae	TCCTGCAAGTTCTTCACTTTAAACCTTTCCTTCCATGATACTTCTCAGGCCATAAGCTTTTCCAGTAATCGTGATTACTAACGTCTGCCTTGAAATCATCTCCTTCGCAGCAAAATACACTCTGTCTTTTTCTTTGAATTGGGCGACTTACTGTTCTATTATAGGCGATCGATACTATATTGCAGTCATCGTCCAATTGACTGACTAAAAGATTGGACATTCTAGCTGACTGATCTTTACTTATTTTCAATGGAACGTCAAATATACGCCAGTGGGTATTCTCAGTACAAGGAGGAATGGTCAAGCTTCCTTTGTAGCCACAATACCAAAACGTAGGAATAAATCTGTACACATCCCAGTCAGCGTCATTCTTTGAGCATTTTCTGTTACCACAACTAG…
MATOU-v1_98253756	CA_alpha	Bacillariophyta;Mediophyceae;Biddulphiophycidae;Hemiaulales;Hemiaulaceae	GGAACAGAAAGTGGCCTTGATCACTCTAACACTACTTTTACTCCCGATTATCCTGAAGATGATACCGAAAGGCATCGACGATTGAATATGGACCACTTCAATCCTTTTAGTGGTGAGATTGTGCGAACACAAtttttttACGGATACTGGGGAACTGTCACTGAGCCTCCCTGTCTAGGTGCAGCAGGTAATCCAAATAGATTCATAGCTTGGCGTATAATGGATACACCAACTACAATGAGTGCAAATCAACTTAACAGATTGAGACAAGCACTACTGACGAACAAAGACAAGAATACTTGTAAATGTACCAGTGTTGCAAGATGGCACGGTGGTAAGTGGAGTGTAGCTAGGGATCTACAACCAGAGCAAGGTAGACAAATTTATAAATGTCGCCGT…
MATOU-v1_98266157	CA_alpha	Bacillariophyta;Coscinodiscophyceae	TGTGTGGAACAAAGTTTTTTGATTCCATTCAATTTCAGATTCTTCCTGGAGTATTAAGGGCTGAACTTCCAAAGACTGGTGGTCTAACTGCTGATTTTTTAAACTTGTCGGAGTTTATACCAGCTCTTCATATCAAAGTCAAGGTGAGTTAGATGATAAATGAATAGTATCATTTGATTAGGATAATCTAATTTAtttttttACAGGCAGTCTAACTGTCCCTCCCTGCTACGAAACAGTCTATTGGTGTGTCTATGATTTGCCAATGAAGTTTTCTACAGGCCAGTACAAAAGAATTAGAAAACTCATCGTCAAGTAACTTGATAAAAATTATCAACAAAGTACAAGCTCTTATAGGCGTAGTGCTAAGTGCTAATCGTCCATTGCAAAAGAATATGT…
MATOU-v1_98267356	CA_alpha	Bacillariophyta;Coscinodiscophyceae	TTTATGGACATTTTCATTGGTAAGTCTAATATCCTCCACGTTACTTTCTCCGTGCATGGTGGTGTAGTCAAACTACCTTGATATCCACAATAATATCCCGTTGGCATGAACCTCCACACATTGAAATCAGCACGCAAAGTACTATTCCCATCACCCTGAGGTAAATCCCAAATTTCCTTCATAACATTCTTTCTATAAACATTATAATACGTCGGAGCATACTCTGCAACACTTGGATCCTTCTTACGTTCACATTCATTCTGTCGCTTCCACGATTTCTCCTCCTCCTCCCATTGTCTGATAAATTGTTCCAATTGCACATTCTCCTCATCGTTTTCGTCAAAATCCATGAATATTCCCAAAGCTACTAGTTCATCCTCTGTATTTTCTTTGTGCTCA…
MATOU-v1_98271990	CA_alpha	Bacillariophyta;Coscinodiscophyceae	CTTGGGATCATAAGAATGAATGCGATCGAAGGATTGATCCTAATATACCTAAACGGCCGAGAACTTATTTTAATGTTTTGTCTGATAAAGAAATATTAGATATTTGGGACATTGACAGAAAAGATGGTGGAAGAGCCGATTTTGATATTTACAGACTTGTTCCTACTAGCTGGTATTGCGGTTATAGAGGGACATTGACTGCTCCACCATGCACGGAAAAGATACATTGGAGAATTATGGATTTGCCTATTACTATCTCACGTTCGCAATTAAATAGAATGCAGAATCTTATTGTTAATAGACTTGATTCCAATTGTCAAAAGGTAACTGCTGCTTATAAGGGTAAAGTCAATAGGATTCCAATTGTCAAAAGGTAACTGCTGCTTATAAGGGTAAAGT…
MATOU-v1_98273469	CA_alpha	Bacillariophyta;Coscinodiscophyceae	AAAATAGATCTTCTCACAATTTCGAAGTCAAACAATACGAACAAAATGATTTTCCTAAGAAGTTGTTTAACAGCATTACTACTAACCACAGTATCATCCCTAACAGCGGATGACCTCccaacaggccaaccaacaactgcagaaccaaccaaaagtccaacaacggatgaaccaacaaTCTCACCAGAACCTACACCACTCCAAACATCCAGAAGGAGTAGGTATTACTTCAATTACGACCCAGATGATAAAGAATATGGACCAGAAAAATGGGATGATGTAAAGGTTTCCGGATCTGAATATTTTGAAATGACAAAGAGGAAGAGTAACATGTGTGATGGCCGTAAACAATCACCAATCAACGTAAGGAAATCCAGTGGTTGTCAAGATGATCATCAA…
MATOU-v1_98288184	CA_alpha	Bacillariophyta;Coscinodiscophyceae	TACGGGAAATCCTACTACCACACCAACAGCAACCCCAACCTCATCTCCAACTGCATCCTCCACTAACCTCCCAACAGAAGCACCAAGTGTTTCACCCACTATAGCACCCACCACCAAAGTCCCAACCTTCCCCACAAACTTTCCAACATTCTCACCGGACTATCAATACCCACTCGATTGGTTCAATTACGATGCATCCGATGACATACATGGTCCAAAATGGTGGGCGAAAGTAGTACCTAAATCCGATAACACATATTTCTCCTTTATAGATGATACAACGAATGAATGCAATTGGAATGGAATGCAAAGTCCTATTAATTTTGAGCCGAACCAGCAATGTCAGGATGATCATACTCCTGGGACATATAGGGGTAAAAATAATTTTGCAGATTTGAA…
MATOU-v1_98288899	CA_alpha	Bacillariophyta;Coscinodiscophyceae	TCAAAGTTCGAGCAATTTCCCAACCAATGCATTTGAATCATCACCAACACTATCTCCATCCCTCGTTCCAGAAAATTACGATAATTATGCAAAATTGTTAACGAATAGATTTGGTTCAATCAAAATAAGAGAAATCAATTTTGATGATTTAGTGAAAGATAAAAACGACCAATGTAATGAATCTACATTAAGTCCAATTAACATTAAAAAGGATGAGGAATGTCGTGATGATCATCAAGTTTTTACTAATCGAGGAATGCAAGACTTTGATACAATTGATTTTTTAATTGAACCTAGTAGTCTACGAGCTTATCTAAAGGTTGCAAGTCTGAATGACTCTGCTTCAGCTGATCCATCAAATCTTGCTGAACTTTCCAAGGCACTCTTTGTCGATGTCAA…
MATOU-v1_98288900	CA_alpha	Bacillariophyta;Coscinodiscophyceae	TCAAAGTTCGAGCAATTTCCCAACCAATGCATTTGAATCATCACCAACACTATCTCCATCCCTCGTTCCAGAAAATTACGATAATTATGCAAAATTGTTAACGAATAGATTTGGTTCAATCAAAATAAGAGAAATCAATTTTGATGATTTAGTGAAAGATAAAAACGACCAATGTAATGAATCTACATTAAGTCCAATTAACATTAAAAAGGATGAGGAATGTCGTGATGATCATCAAGTTTTTACTAATCGAGGAATGCAAGACTTTGATACAATTGATTTTTTAATTGAACCTAGTAGTCTACGAGCTTATCTAAAGGTTGCAAGTCTGAATGACTCTGCTTCAGCTGATCCATCAAATCTTGCTGAACTTTCCAAGGCACTCTTTGTCGATGTCAA…
MATOU-v1_98295892	CA_alpha	Bacillariophyta;Coscinodiscophyceae	GTAAAGTTGAATCAAAGTCAAGTAAATCGAGAGCAATAAAATCAAATAAATCAAAGAGTAGAAAGGTAGTAGATGAAGAATATACTTATATGCCAACTCATCGTCTTCCTACTCATACACCTACCAAACCACCAACTCATCTTCCTCCTACTAATACACCTACCAAACCACCAACTCATCTTACAGAAGCACCTATAGCGGATGCACCAACCGTTGAATCAGATTCTTCAGATGATACAGCATCACCATCCCCTCAAAGTTACTCCATGCCTACAGCAATGGACGAAAATATGGCAATCACATCCATCCCATCATATTTATTACAAGCCCGATCCAATACTTCCCCCAAACCCCCATCCTGGTTCGACTATAATCCAAACTCCCCCGACGGCCCACCCA…
MATOU-v1_98298287	CA_alpha	Bacillariophyta;Coscinodiscophyceae	GTGAAATACAAATGTATCACTACAAACAAAAAGAAGTTAACGAGACGCTAAAAGACAACAAATTTGTGATAACATCCATACTTCTAGATGATTCAAAAAACAACACAAACATTCAATTAGAACAGTTCATACGTGAATTTGAAGAAGTGTCATGGCaaaaaaaGAATGAATGTGATCGAAGGCACAATATAAGCATACCGATTTATAACAGAACCTATGTTAGACCTACCACGCAAGAAATGAAGGAAATTTGGGGCATAGATGAGAATGACGAACCTCATAAATCTGATTTTGATGTGCATAAATTAACAACTACAGGATGGTACTGTGCATATCAAGGCGGTGTAACAGAACCACCTTGCTACAACGGTAAAGTGCATTGGCGCGTATTAGATGTAC…
MATOU-v1_98352870	CA_alpha	Bacillariophyta;Coscinodiscophyceae	CTTAAAGACATAAAGTACATAAACACGATGTGTCAACTAAAACTCTTCATACATCTGGCAATATTATGCATAATAAGCAACAAAAGAGTTCTTTCGGACGATTACGGATGGGATTATGAGTACAGCAACAGCGAGTCAAACGTCTTTAATCCAAACACACCAGGTTACTTCAATTACGATCCCGAATCTGACTATGGACCGAAACGTTGGCATAAAATAGATGAACCGACGGAGGAATTTCAGACATGGATTAACAAAGATGAAAATCAATGCGATGGTGATCAGCAGAGTCCTGTGCATGTGAAGAGTGAGACTGAATGTAAGGAGGATCATAAGATTAATACTAGGAGAGGATCTAAAAAATTTGACACAATCGATTGGGTAATACTACCACATGCT…
MATOU-v1_98358329	CA_alpha	Bacillariophyta;Coscinodiscophyceae;Thalassiosirophycidae;Thalassiosirales;Thalassiosiraceae;Thalassiosira	CTCTTCGGCACCGTCGTCCTATCCGTCGTCCATGCCGAGCTCGTCGCCCAGCGGCGCCCCGTCGGGAATGCCCTCCGCGACGCCGACCGAGAGCGTCCCCCCGACGTACGCGCCCACGGCCGAACCCACCCCGATGCCCACGTCCGCGCCGACGTATGCCGAGGCGTACGTGCCTCGCAATCCTCGATCGGGATACTTCAACTACGATCCGTCCGGTCCGTACGGACCGAGGAGGTGGAAGAATGTCGACGGGATCGAGGAGGGAGATCCGGGATACTTTTGGCACACGTTCGACCTGGAGGATTCGAAGAGGGTATCGAACGATTGCGGGAGCGGTAGGAAGCAGAGTCCGATCGATGTATGTACTAAGCCGAGGGATAGTTGTACGGAGACTCATGA…
MATOU-v1_98983640	CA_alpha	Bacillariophyta;Mediophyceae;Cymatosirophycidae;Cymatosirales;Cymatosiraceae;Minutocellus;Minutocellus polymorphus	TCAAATCACTCTCTATAAATTAAGATCGATGTACGTAGCTCTAGTTAGAAGGCCGCCCACCAACCTATGCCGGAAGCAGCTGCCTTCTCAGCGGCCTTTTGTCTCTCGATGGCTTCTTTTCGGGCTCGTTCTTCCGCCTCCTTCCGGAGCTCTTCATTGTAATCGCTGCAGCTGCCGAATACCTCGCACTCTTGGTGTGCTGGAGTGTCGTACAGGTTGTGTGCGCGGTACCAATCCCTCGTGTAGATGTCCGGATCGAAGCCGTATTCATCCTGATCGTCGCGATCGCACTCTCCATCGCCCGTCTTCTTCTTGAATTTGTCCGTCATGAAATTGACGCACGTGCATCGATGGACCATCCGTCCGTTGTAGGGCTGCAACGGTCTGGCAACACTGCCT…
MATOU-v1_99010238	CA_alpha	Bacillariophyta;Mediophyceae;Cymatosirophycidae;Cymatosirales;Cymatosiraceae;Minutocellus	ACATGGGTCGGGACGAGCTTCCGGTGCCGAAGATTGGGCAGGTTTTGTGAACTACAACTACGACCTGAGTGATATGGACCATGGCCAAATCGGTTGGAGCGATCTGAACGCTGCCAATAACGAGTGGCAGGAGTACGACGCTCCCAGCACCAGCACCAACGAATGCGACGGCGACGCGCAGAGCCCCATCGACCTCACCTTTGCTAACAACATTTGCGAGGAAACGCATCACATTTACACCTTTTCTGGCGACATCGACTTCTACAACGGTGCCGGCGCCATCGAGTTCGCCATCGACGCCTTCCGCCTCAGGATCAACTTCAAGGAACACATCGGCGATATGGCTCTGCCCGGCATCGACCCGCCCGGCGGCATTGCCGGAGGCGTCAGCCAGAAGGA…
MATOU-v1_99029170	CA_alpha	Bacillariophyta;Mediophyceae;Cymatosirophycidae;Cymatosirales;Cymatosiraceae;Minutocellus	CTCGGAGGTTGGCTTCAAATACACCGCTCACTTCCTCTGGTTCATCCAGCAAAGTACTAAACGCTGCCTTATCTTCCTCTTTGGCCAACAGATTGAACATCGCAGCATCCAACCTCCTCTGCTTTCGCTGAGTTTCCTCGCATTCCGTCAAATCTTTTTCATAAACCATCTCAAACTCCTTGATCAGAATTTCCATGTGATCGTTCGGCTTATCATTGGGGTGTATGTCGAACAGCACGGAAATTACTGGCGCTCCGCGTCTCTTTGTAAGTCGGTTCTGAATCAACGATATTTGATATTCCATCGGGTACTGCTTCCCATCCATGTAGTGCTCCGAGGGAAACTTGATGTCCACGTGCGTTACAGGAATCTGATAGCCCCAACGCTTCGGCATGTCGG…
MATOU-v1_99110217	CA_alpha	Bacillariophyta;Mediophyceae;Cymatosirophycidae;Cymatosirales;Cymatosiraceae	CTTCGATGTCGGTGGTCTAGGCCCCCAGCGCTGGCCGGGCCTTCAGCTCGAGGGCAACCAATGTGCCGGCACCAACCTCGTGTCCGGCTACGGCCAGTCCCCCGTCGCCATCCCCGACATCGCCCCCGACCAGTGCGACACCAACACCCAGAACGACTACACCTTCGACGGCGGAGACTGCACGTGGGACGACCTCCAGTACTCCATCGGCAACAACGGCGTCAAGGTCGAGCCCAAGAGGGATGTCTTCGGCAAGGCCGCCTGCAAGTTCGCCGGCATGAGGATCCCCCACCTCCCCTTCGATTACTGGGATTCCATTCAGTTCTACATCCACTCCCATTCCGAGCACTCCGTCGGCGGCCAGTACTTCGACGCCGAGCTCCACTCCGTCCACATGAT…
MATOU-v1_99266926	CA_alpha	Bacillariophyta;Fragilariophyceae	CTTCGTTCTGAACACCTTCTCGATGGTAGGCGATATGACGGTGAGTTGCAAATGTATCATCTTGGCCAAGGTGATCAAAAGCGGCAGTTGGCCGCTGTCTCTGTGATGCTTGATGCGTCAGCGTATTTTGATAATCCTAAGCTTCAAATGTACATCGACGAGTGGCAGGTTATTGCAAACGAGATGCAAACGAATTGTACAAAGAGAAGAGAGCTGAGCAGTGGCGAACGCGATGGCATGACTTCGAGAAATAAGAGCGGGAAAGATGTCGCAGGTGCAGTCCACGATCAAGATAGCCGCCAAGACAAAGAAAGAAGGCAACTGCAGGACGAAGAAGATGAAGAAAACTATGGACCTCGACGAAAGATGTTCCCTTACGATATTTGGCCAACGATTTAC…
MATOU-v1_99308661	CA_alpha	Bacillariophyta;Bacillariophyceae;Bacillariophycidae;Bacillariales;Bacillariaceae;Fragilariopsis	GGAGACGAAATCGAATGGTTTAATTATTGGCCTATGTTGGGGGTACGCACAGAGTACTACTACAGGTATGAGGGAACACAAACCATTCCACCTTGCCACGGAAAGTGGATCAAAGGAACACGTCGTAACACTAACCATTGGCGTGTAATGAAGGATCCAATTCGAATCCATCCTCGTCAATTGTTGGAACTGCAACGACTATTAGCGGATCGAATTGCACCATCAGATGATCCTGTTGTGCCCTGTCAACCTGATACGGCTGCGAAAGTGAGACGAAATCCAGATGATGTTCGACAAATTTTGGAAATCACTGCGGCACGACCTATCTCTTACACTACCAAGGCACATTATGAAACATTTTGCGAATGCAAAGATTGGCCAAGTAAATGGAAGGAAGAT…
MATOU-v1_99377521	CA_alpha	Bacillariophyta;Coscinodiscophyceae	AGAAATTAACCGAGCATATACTAGTAATAGTTATGATAAATGCTACCTATGGACTTAGTGGAGTAAATTGATCTTTAACTTTACTCCAACCATGATAATCATCCGGCCAAGATTCAAACCAATACAATGGATCTTTATCCGTTCTAAACTTCCAATCGAAGCTTGTGCAGCACCAAACATCTTCTGTAATTTTTTGAATAGGCCTATTCACATTTCCACTATATGCTGCTGTCTCTTGCTCACAATTTTCATTCAAACGTCCTACGATAAGATTTTGAATTCTTTCAATTTGTATCTTACTAACTTTCATAGGAACGTCCAGTATCCTCCAATGCACACGTCTTGAACAAGGTGGTTCTGTTAAGCTCCCATTGTATCCACAATACCAACCCGTTGTCA…
MATOU-v1_99774907	CA_alpha	Bacillariophyta;Mediophyceae;Cymatosirophycidae;Cymatosirales	GAGGGGGGCTCCCGTCATCAGCATCCTCATCGACGAGGACGACAATGACGTAGACAACAGGGCCCTCCAGGTCGTGCTGGACCGCTTCCAGAAGGAGTACGATGCCGACATGGCAGTCTGCGAGTCCAGGAAGCGAGATCTGAGAAGGCTCGACGCGCTCCTTACCTCCGACCTCGAcgaggtcaaggagaggaggagggagcagagcacctggctcgacgagcccgaggaggagcaggagaggTTCCGCAGCCACCTTCGCAGGACCCAGGCGGCCGTGCAGCCCAAGCAGGCGGGGTACACCTACTACAACCCATGGAACAGTGAGATCATGAAGTCCATCTGGTTCTTCGGCTACGAGGGATCCCTAACCGAGCCTCCGTGCAGCGAGTTCCTGGA…
MATOU-v1_101385731	CA_beta	Bacillariophyta	GGCTGGGTCTGTTTTCATGAGTAACAATGTTGGGAATATAGTTTGTAATACTGATTTTAGTCTTAATTCAGCATTACAATATGCTGTTGATATATTAAAAGTACCACATATTATTCTTTGTGGTAATTATGATTGTGGTGGTGTTAGAGCTAGTACTAATAAAATTGATTTAATGGCACCTTTGGATAATTGGTTAAGAAATATTCGTGATGT
MATOU-v1_107474359	CA_beta	Bacillariophyta	GTCTTGAACAACGATGCTAATCTAATGGCAGTATTACAATATGCTGTGAACTATCTCGAAATCCCGCACATTATTGTTGGTGGGCACTATGACTGCAGAGGTGTCAAGACTGCAATGGATGCTAAAGATCATAAGCCTCCATTGGAAAACTGGTTGTGTAGCATACGTGACGTGTATGAGGCGAACCGAACGGAATTGAATGCAATCGCTGATGAGAATATGCGACATCGACGATTAGTGGACTTGAATGTTATTGCGCAATGTATTAACCTCTTCAAGACAGGTGTTGTCCAACGACGTCGTTGGGATACCTTCAATGACAGTGATTTCCCATTTACGCAACCACGTATTCATGCTGTAGTATTCCAACCTGAAGACGGTTTATTGAAACACCTGGAC…
MATOU-v1_112370661	CA_beta	Bacillariophyta;Coscinodiscophyceae	CTGCTGGGTTAACAGTACTATTACTTTTTAAAGAGTGGCGCAAGCGCACACCTATATATAATGTCCTGCTATTTCATCAAGAACAATTTGGCTATTATGGACTTGTTCATTGTGCTTAATATTAGATATTGGATTGCTACAACAAACAACAATCCCTAATCTTTCATCCACCCCCACCTCGCTCTCTAACTGGTATAATATCATATTATAAATATATTTCCCCCTATTGTGGATGATACGTAAGATTTAAAATCTAATAAATATTCCAATATTTTTTACTAAACATATAAATGAAAGAATGTATAATAACGTTATCGTCCTAGCGGTTGAACCGAGATGGAATAATCGCCTCTCGTAATTCTATTTCGGAAATTTTTGCAAATCCGTTAATGTCAAGAG…
MATOU-v1_112370662	CA_beta	Bacillariophyta;Coscinodiscophyceae	CTGCTGGGTTAACAGTACTATTACTTTTTAAAGAGTGGCGCAAGCGCACACCTATATATAATGTCCTGCTATTTCATCAAGAACAATTTGGCTATTATGGACTTGTTCATTGTGCTTAATATTAGATATTGGATTGCTACAACAAACAACAATCCCTAATCTTTCATCCACCCCCACCTCGCTCTCTAACTGGTATAATATCATATTATAAATATATTTCCCCCTATTGTGGATGATACGTAAGATTTAAAATCTAATAAATATTCCAATATTTTTTACTAAACATATAAATGAAAGAATGTATAATAACGTTATCGTCCTAGCGGTTGAACCGAGATGGAATAATCGCCTCTCGTAATTCTATTTCGGAAATTTTTGCAAATCCGTTAATGTCAAGAG…
MATOU-v1_112825650	CA_beta	Bacillariophyta	TTATGATTTATATGACACATCAAATAACGATAGTAACATGATATCATCATCTTCATCATCATCGTCTAAAGAACAAAGTCAAACTAGCACTCATAATGCATATGCTGATaaaaatagtgatattaaaaatttatttaaacaaaatgaaaaatgggcgaaaaatAAGCTCGTAACAAATTCTAATTATTTTAAAGAATTGGTGTCTATTCATAAACCATCTTATTTTTGGATTGGAAATTCAGATGCACGAGTTTCAGTTAATGACATTATAGGGGAAGAAGCTGGGTCTGTTTTCATGAGCAACAACATTGGGAACATAGTTTGCAACACTGATTTTAGTTTGAATGCAGCTTTGCAATATGCAGTTGATGTGTTAAAAGTACCACATATTATTATTTG…
MATOU-v1_113085432	CA_beta	Bacillariophyta;Coscinodiscophyceae;Chaetocerotophycidae;Chaetocerotales;Chaetocerotaceae;Chaetoceros	TCGGTGCTATTTTATGCAGTGACTGTTTTAAAAGTTAAAGAAATAATTGTCCTCGGCCATTACGGCTGTGGAGGCGTCTTGGCCGCGAGTGGGGATGGAGACTTGGGCTATTTCCAGCATTGGCTACGCAACATTCGGAACGTCCAAAATCAATACAAGGAGGAACTAGATAAGTTATCCGATCCAGAGGATCGGCATCGCCGTTTGGTAGAACTGAATGTGCAAGAACAATGTTTTAATCTCCATGCGAATAGCATAGTGCAAAACTCGCAAGCAAAGACCGACCGGCCTCGAATTCATGGGATGGTGTATGATAT
MATOU-v1_113122764	CA_beta	Bacillariophyta;Coscinodiscophyceae;Coscinodiscophycidae;Aulacoseiraceae	GTAAGTGCGGTTTGAATAAAATGATTTTTGAACGATTAGCTTCaaaaaaaCACTTTCGATGAGTATAACGTAGCTGATTGAAAAAGATAATCACATCTAGAGACAATAGTTGTTCATCGTATTAATTTTCATCTTCCATAGAATGATACGCAACAGTTATCACAGAACCATCGGCTTTCAACAATCTTTCAAGACGTTCTCTTTCACAGGATCAAAATTCGTTGGATATGATTGCCGATACCTTGGTAGAAGAtttttttCTGGCGATAAGAACGATGAAAAAGGCTCTTTTCGAACGAACAAATCAATATGGGATGCTGCAGATCTTCAGAGGATTTTTAACAACAATCGTGAATGGAGAAAGGACATGTTATCTCAAGACTCACAGTTCTTTACCAA…
MATOU-v1_113285602	CA_beta	Bacillariophyta	AATGTGGCGAATTTAGTAGTGGCGACGGATTTTAATCTGATGAGTGCGTTGCAGTATGCGGTGAATGTGTTGAAGGTTCCGCATATTGTGGTGTGTGGGCATTATGATTGTGGGGGGATTAGGGCGAGTACGGAGGTTAGGGATCATGTTCCGCCGTTGGAGAATTGGTTGAGGAATATTAGGGATGTGTATCGACTCCATCGCGTAGAACTCGACCTCATTACCGAC
MATOU-v1_113349176	CA_beta	Bacillariophyta	CACAAACGATTATATGTGGTACTTTTAATACATCAACGGCATATTGCAATACTGAATTAAGTGCAAAATCAGTTTCACATACTATATTTCCAATGTTGTGTGCTGTTATGACTGACCCAGCGTCTTCACCTATGATTTCATTCACTGGAACTATCCGTGCATCGGATGATCCTATCCATAGATAAGATGGATTGTGTTTTGGCGAAT
MATOU-v1_113652462	CA_beta	Bacillariophyta	ACATGGGCGTCGCTGTCATCAAATATACTAGTATCTGCTTTTTCTTTTTCGCGCCCACGTATTTTCCAGCGTATTCTGGGACGTGaaaaaaaaGATGCAGTGTCCAATGGAACAAAGGTGTCGAAACTCCCTCCTATTGATCAAAAAGTTGATACAATGACCAGCAAAATTTCCAAACTTCCTCCTATTGATGATGAAGTTCGTTCGGTAGATGATGCGATGTCCTCAATTTTTGAAAATAATGAAATTTGGAGaaaaaaaaTGAAAGAAAATGATCCTGAGTACTTTGATAAACTTGGAAGTGGACACAAGCCGGAATACATGTGGATAGGATGTTCAGACGCACGAGTTCCAGCAAGCCAAATTATGGGCAAATCTGCTGGTCAAGTATTTGCTGTG…
MATOU-v1_113703011	CA_beta	Bacillariophyta;Coscinodiscophyceae	GTATAACGTAGCTGATTGAAAAAGATAATCACATCTAGAGACAATAGTTGTTCATCGTATTAATTTTCATCTTCCATAGAATGATACGCAACAGTTATCACAGAACCATCGGCTTTCAACAATCTTTCAAGACGTTCTCTTTCACAGGATCAAAATTCGTTGGATATGATTGCCGATACCTTGGTAGAAGAtttttttCTGGCGATAAGAACGATGAAAAATGCTCTTTTCGAACGAACAAATGAGGATTTTTAACAACAATCGTGAATGGAGAAAGGACATGTTATCTCAAGACTCACAGTTCTTTACCAAATTATCTCAAGGACAAGAACCGGATTATCTTATTATCGGATGCTCAGATTCTCGTGTTGGGCCTGAAGAAATTATGGGATTAAAACA…
MATOU-v1_115210219	CA_beta	Bacillariophyta;Coscinodiscophyceae;Corethrophycidae;Corethrales;Corethraceae;Corethron	CAAATATAATTCTCCATTATATATTCTAACCCCGACGGACACCATGCAGCTGTCGCCGATATCCTCCTTCGCCCTCCTCTCCTTCCCATTCCAGGCAGCGGCATTTCGACCCCCTGCGCTTACAGCTGGAATTCGGGCCACATCGCCGCGGCGGCGCCCCCGGATATCCGCACCCCGAACATCCGCATTGTCAGGCGCCATCCCCATGCCTGGCGGAGGGACCGACCGCGTGCCCGATAAGAATATTTCCAACATTTTCGAGCAGAACGAGGCCTGGGTACGGGCGAATTTGGACAAGGACGGGAATTATTTTGATAATCTAGGGAGCGGCCACAAGCCGGACTACCTATGGATAGGCTGCAGCGATGCTAGAGTACCGGCCAACGAAATCATGGGTGA…
MATOU-v1_115222041	CA_beta	Bacillariophyta	TCCCTCTTTAGGATCGAAGACAAGAGGATGGATCCTCGGTGTGCTCATTTCCTCCTCAGGATCAAAGTATGTATCTAAACGACGACGCTGTACTACACCAGTCTTATAAAGATTAACACATTGTTCAATGACATTTAATTCAACTAGTCGTCTGTGCCGTGCTTCTGTGTCATCAATAGCATTAAGTTCAGCAGAATGAAGACGATACACATCACGGATATTTCTCAACCAATTATCT
MATOU-v1_115262063	CA_beta	Bacillariophyta;Coscinodiscophyceae	AGCGAGTAAGGAAGATCCTCTCCGCTCTTGGCGCAAATCAGCACGAGATTCTCCGGCGGCGCGTCCTCTTCCGCATTATTCAGCACGTTTTTGATGTTCATGGGCTGCTTAAAGTCCGCCACGGTGTAGATATTGCGCGTGTCGTGCACCACGGATTTGAAATTAATGTCCAATCGTTTCAAGAGACCTTGCGAGATGTCGTACACCAAGCCGTGAATTCGAGGCTTGCCCTTCTTGGCTTGCCTTTGCTGCACGATGCTGTTGGCGTAAAGATTGAAGCATTGTTCCTGCACGTTCAATTCCACCAGTCTCTTCTCGCGTTCCTCGGAGCACGAAATGCTCGATAATTCCTCGTCGTGAAGTCTACGAACGTCCCTCACGTTCTGCAACCAGAGATCC…
MATOU-v1_115307733	CA_beta	Bacillariophyta	CTGTGCTAAAAGTTCCTCACATTATTGTTTGTGGAAACTATGACTGTGGAGCGGTCCGAGCAAGCATGAAAAATAAAGATCATGAGCCGCCTTTGGAAAATTGGTTGAGAAATATCCGAGATGTGTACCGAATTCATGCGAATGAACTTGATGCAATTACTGACCCTGAAAAGCGTCATAGGCGTTTAGTGGAACTTAATGTTGTTGAA
MATOU-v1_115523120	CA_beta	Bacillariophyta;Coscinodiscophyceae;Chaetocerotophycidae;Chaetocerotales;Chaetocerotaceae;Chaetoceros	GTATAGATTAGCTACTATGATTATTAGTCACTATTTTGAATTAGACCCTTTTAGAAGGAGATATAATAGAATACAATTTCTTTCCTCCAGGCTAGTTAGTACCGCTCCCTAGCTAGATTTGTGTTCGGTAGTCGCGTCGTACGCCCCATCATTTTGTGTTCGTTTCCCACGAAGGAAGGTTACCCTACCCTGCTCTGTAAACAACCACGATGGATCTTACGTGATTGTTTATTGTTCACTCAAGCGGAGCATGGGGTTTAACTTCTGCAATGCTATCCGCTTCAGAGTCTACCTGATAAAGATCGTAGATGTCGTGTAACTCGTCGATGTACTCCCTGAAGTCAACCTCGAGTCGTTTCATATATCCTGTAGCCGGATCATAGACGCAGGCGTGTATGC…
MATOU-v1_115824836	CA_beta	Bacillariophyta	GCTCGATGTAAGAGTCGAACTTCACATCCAATTCTTGAAGCAGTCCATCGCCAGGTTCGTAGATCATTGCATGCACTTGCGGGATAGCGAACGGCAGTGTCGAGTCTTGAGATGACGCGACTCTACTCCGCTGCACGACTGCCGTCTTAAACACATTCAACGTCTGCTCGACTACATTCAATTCGGTGAGCCTTCGATATCTCTGCTGGGGATCTGTGATGAGATCTAGTTCCCGATGATGGATTCGATAGACATCACGGATGTTGCGGAGCCAGTCTTCGAGAGGCGACTGATGGTCTGAGGTCTCCATGGCCGCCTTGAC
MATOU-v1_115877243	CA_beta	Bacillariophyta	TATCTGCTTTTTCTTTTTCGCGGCCACGTATTTTCCAGCGTATTCTGGGACGTGaaaaaaaaGATGCAGTGTCCAATGGAACAAAGGTGTCCAAACTCCCTCCTATTGATCAAAAAGTTGATACAATGACCAGCAAAATTTCCAAACTTCCTCCTATTGATGATGAAGTTCGTTCGGTAGATGATGCGATGTCCTCAATTTTTGAAAATAATgaaatttggagaaaaaaaatgaaagcctcaatttttgaaaataatgaaatttggagaaaaaaaatgaaagaaaatgaTCCTGAGTACTTTGATAAACTTGGAAGTGGACACAAGCCGGAATACATGTGGATAGGATGTTCAGACGCACGAGTTCCAGCAAGCCAAATTATGGGCAAATCTGCTGGTC…
MATOU-v1_116150053	CA_beta	Bacillariophyta;Coscinodiscophyceae	ACGGTGTAGATATTGCGCGTGTCGTGCACCACGGATTTCTACGGGAGAGAAAAGTTACAAACAAGAACCGCCAAAGAAAGAAAAACTCACGAAATTAATGTCCAATCGTTTCAAGAGACCTTGCGAGATGTCGTACACCAAGCCGTGAATTCGAGGCTTGCCCTTCTTGGCTTGCCTTTGCTGCACGATGCTGTTGGCGTAAAGATTGAAGCATTGTTCCTGCACGTTCAATTCCACCAGTCTCTTCTCGCGTTCCTCGGAGCACGAAATGCTCGATAATTCCTCGTCGTGAAGTCTACGAACGTCCCTCACGTTCTGCAACCAGAGATCCAGCATACCCACCCCCTCGTTCTCGCTGGCCGCTTTGCACCCCGCGCAGCCATAATGCCCGAGGACCAA…
MATOU-v1_116311223	CA_beta	Bacillariophyta;Coscinodiscophyceae;Chaetocerotophycidae;Chaetocerotales;Chaetocerotaceae	ATTGTGGTGTGCGGGCATTATGATTGTGGGGGGATTAGGGCGAGTACGCAGGTTAAGGATCATGTTCCACCGTTGGAGAATTGGTTGAGGAATATTAGGGATGTGTATCGGTTGCATCGGGTGGAGTTGGATTTGATAAAGGATCCGGAGGAGAAGCATCGGAGGTTGGTGGAGTTGAATACTATTGAGCAGTGTATTAATTTGTTCAAGACGGGGGCGATTCAGAGGAGGAGGTTGGAGACGTTTAGGAAGGGCTGTCGGTTGACTACGCCAAGGATACATGCTTGTGTGTATGATCCGGCTACGGGGTATATGAAGCGACTCGAGGTCGACTTTAAGGAATACATCGATGAGCTACACGACATCTATGACCTGTATGAGCTAGACTCTGGCACGGAT…
MATOU-v1_116402864	CA_beta	Bacillariophyta;Coscinodiscophyceae;Chaetocerotophycidae;Chaetocerotales;Chaetocerotaceae	CGGGAAGATATGATATGTTATATGTGATTGTGCATTATACGGGAAGTGAGAATGAGAATACTATCGAATATTTTTGGACGATCAACTGTGACATCTTTCTCTCGAGCTATCCCATCCAATCCCCAGCTACTAACGACTAACTACTGTACTATAATATCATTAGACAGACATAAGACATAAGATATAAATAAAACGCATCGATCGAGCGATCGATCTTCCTCTGAAGGGAGAGAGACATAGAGACAATGAAATTATCACATTTTGCCGTGACGGGCACTCAATTAGCGGTATTGCTGCCTACGTTGCTCCATAATGAGGCATCGGCTCTGTCGATGGGACCGATGAGTCGGATTCGAAATAAGTTTCGTCTCGGACGAACCTCTATGCCACCTGTTAACA…
MATOU-v1_116422465	CA_beta	Bacillariophyta;Coscinodiscophyceae;Chaetocerotophycidae;Chaetocerotales;Chaetocerotaceae	ATTGGAGTAGTCACTTCAAtttttttATTTCGAGATGATTCATTTTACCAATACCTGATAAGTACTTAGCTCAGTGAGCCATCAAATATTTCCGAATCTGAATCTATAATCACATGAGGGAATACTCTTTGTCTTAGCCTCTTTTCATTTGTTCAGTAGAATATTATTAGAGCCAAAATGCTTCAGAGGGAACTATTATTAAAGCCACTACCTCAGCAAATCGTTAAGGTTACTATTTCATTTTATTAGATGTAGTAAAGCTCATGCTCATTCAAAATTCGTTAATTTGTATCACTGTGCGTAGAACAATTGTGTGGTACTGTGAATACGAGTCTGTATCAGAGATATATGGGACAGATGATGCAACCTGGTCCCAACAACCCAATGCACCCATCTTAC…
MATOU-v1_116422466	CA_beta	Bacillariophyta;Coscinodiscophyceae;Chaetocerotophycidae;Chaetocerotales;Chaetocerotaceae	ATTGGAGTAGTCACTTCAAtttttttATTTCGAGATGATTCATTTTACCAATACCTGATAAGTACTTAGCTCAGTGAGCCATCAAATATTTCCGAATCTGAATCTATAATCACATGAGGGAATACTCTTTGTCTTAGCCTCTTTTCATTTGTTCAGTAGAATATTATTAGAGCCAAAATGCTTCAGAGGGAACTATTATTAAAGCCACTACCTCAGCAAATCGTTAAGGTTACTATTTCATTTTATTAGATGTAGTAAAGCTCATGCTCATTCAAAATTCGTTAATTTGTATCACTGTGCGTAGAACAATTGTGTGGTACTGTGAATACGAGTCTGTATCAGAGATATATGGGACAGATGATGCAACCTGGTCCCAATGCACCCAATGCACCCATCTTA…
MATOU-v1_116495928	CA_beta	Bacillariophyta;Fragilariophyceae;Fragilariophycidae;Thalassionemales;Thalassionemataceae;Thalassiothrix;Thalassiothrix antarctica	AGACAGGTTTCCCTCGAGTGTTCAAATTTGCCCTCTCTATCATCATATTGTCAAAGTAAATCTATAACAATGGGTTCCTATGTAGATGATAACGAATACGATGCAGATAGCGGTATAATTATTAGTAATGCCAGAATTGCCAGCAATCCCGTCTCGAAGTCAACAAACGGAAGGAGATCTGAGGAATCAAGTTCTAATCATCCCTATAAGAAAACATCTGAGGAATCAAGTTCTAATCATCCCTATAAGAAAAccccccccACGTTCCTTCAAAATAATCGCACCATCATCCCCGACGAAGAGACAGTTATTGCACATCCCCGGGGATGGTCCATGGAAGATGCTCTAAATCATGCCAAGGATGGCTCGGCTCGGGCCAAGGCAATGAGCCCTGCACAG…
MATOU-v1_23360178	CA_beta	Bacillariophyta	GGTCCTCAAACGTCTCGACCCTCTTCCTCTGCACGACGCCGGTCTTGAAAAGGTTGATGCACTGCTCAATGACATTGAGCTCAACGAGTCTCCTGTGCCTCTTCTCCGGGTCTTCAATTTTGTTAAGCTCGTCAGCGTGAAGGCGGTAGACATCCTTGATGTTGCGCAACCAGTTCTCCAGCGGCGGAGAGTGGTCGGTGTTCTCAGTGCTGGCCCTAACC
MATOU-v1_29881957	CA_beta	Bacillariophyta	TTTTTTGGCAGaaaaaaagaaaaaGTTTCATTGGAAGTTCCACACGGAGTGCTTCACAGAGACGAAGTCGGCGTTTTGTACAGATCGTAAATGTGCCGGCGGTTCTCAATCTCCTCCTTCCAGTTAACCGGAAGCGTGTGCAGCACACCATCCTTTGGGTCAAACACGAGTGCGTGCACTCGCGGAGCGACGAAGTTCTCCTCATTCGGCGTCACGTCATTCTCCACCATCTTCTTGTAGTTGGCCAGGCGCTTCTGCTGCACCACACCGGTCTTGAAGATGTTGAGACACTGCTCAATCACATTCTTCTCGACAAGGCGGCGGTGTCGCTGCGTCTCGTCCTCAATCGCGTCCAGCTCCTCCCGATGCGCGTCGTACACGTCACGGATGTTGCGGAGC…
MATOU-v1_37157077	CA_beta	Bacillariophyta	AATCCACAAACTATCATGCGCGGCCTTCTGGCGCATAAATATCATACACAGGCCCCAGCTCCTCCAAGTACTGCGCCCAGTCCACCTCCATCTCGCTCAGCAAGCCATCCTTCGGATCGTAGACAAGTGCGTGAATCCTCGGCTGCGTGAAGGGAATGTCCGGATCCTCGTACGTTTTCACTCGTCGTCTCTGCACGACGGCCGCCTTGAAGACCTCAAGGCACTGCTCCACCACGTTCACTTCGATCAGCCGCCGGTACCTTGCCTCCTCGTCCTCGATCGCGTCCAGCTCCGTTTTGTGGATCCTGTAGACATCGCGAATGTTGCGGAGCCAATTTTCAAGCGGCGCCTTGTGATCCGTCGACTGCATGGCCGCTTTAATGCCGCCGCATTCGTAGT…
MATOU-v1_44270130	CA_beta	Bacillariophyta	CCGTCTTCAACAACAATCAGAAATGGATCGACTCCAAGACCGCCGAGGACCCAGACTTTTTTGAAAAACTTGGTTCTGGACATTACCCTCAGTACCTTTGGATAGGATGTTCCGACGCTCGCGTTCCAGCGAACGAGATCATGGGCGAGGACGCCGGTTCCGTCTTCGTCGTCCGCAACGTTGCGAACATGGTAACGGGTACCGATTTCAACGCAATGTCAGCCATCCAGTACGCTGTTGGTGTCCTTGAGGTTCCGCATATCATTGTTTGCGGA
MATOU-v1_45185092	CA_beta	Bacillariophyta	TCCGTCCTGAATTTGCTAGGAGCGTGTGGTTTAACCCCGTCAACAGCCATACCCCTAGCCTTATCAATAAGctcctcatccttcttcctcctcttatgctcctccttcccctccGGGTCGACCTTGTAGAGGTCGTATATATCGTGTAGCTCTTCGATATAGTCCCCAAAGTTTACGTCAAGCGGTACGAGTTTCCCTCGGGTCGAACACCACCGCGTGGATTCGGGGCTGGGTCATTAGGTAGTCTGGGTTCTGGTAGGTTTCGACGCGCTTACGCTGGACGACGCCGGTTTTGAAGAGGTTTATGCACTGCTCAATTACGTTCAACTCAACCAAACGACGGTGACGGGCTTCGGGGTCGGAAATTGCGTCGAGCTCCTTGTTGTGAAGCCTATAAAC…
MATOU-v1_54432574	CA_beta	Bacillariophyta	CTCTCCTTTGTTTCATCTTCTTCACCTCCTCTGACTTCGTCGGGCGCGTTTGGTGTCGCGCCCATGTCGCTTAGTAtttttttCCTGGCGACAGTCTCACGTCGATGCATGTCTGCGTCGTCCACTTTATAGAGGTCGTAGATATCATGCAGCTCTGTCATGTACTGTCTGAAGTCGACCTTGAGCGGAGTGAGTAGGCCCGTTCTCGGATCGTAGACACACGCATATATTCTCGGTGTAGTCAGTTCACTCTCCTCGTCGAGAAAGGTTTCGACCCTACGCCGCTGAACCACACCGGTCTTGAATAGATTGATGCATTGCTCGACAACATTACACTCCACCAATCGGCGATGGCGCTCCTCCCTATCTTCGATACTGTCGAGCTCGCTCTGGTGGAGA…
MATOU-v1_6186450	CA_beta	Bacillariophyta	CTGCTCTTCAATACGCTGTGTCTGTACTCAATGTTCCACATATCATCGTTTGTGGACATTATGATTGTGGTGGAGTACGTGCTTCCCACACAAACATGGATCATATTGCTCCACTCGAAAATTGGGTGCGACACATAAGAGATATATACCGTATTCATGCTAAAGAGTTGAATGCAATTAAAGACCCTGAAAAGAGACACCGTCGTCTTGTCGAAATTAATGTGAAGGAGCAATGCCTAAACCTTTTTAAATCAGGGGCAGTACAACGTCACAGGGTTGAAACCTATGCAAGGAATGATTTAGCATTCAGTACCCCACGTATACACGGTGTTGTTTTCGATCCCAAAACTGGTTACTTAAAGGAGGTAGAGATCAACTGGAAAGAGGAAATTACTGCTT…
MATOU-v1_64867431	CA_beta	Bacillariophyta;Fragilariophyceae;Fragilariophycidae;Thalassionemales;Thalassionemataceae;Thalassionema	ATCACGTTCCTCCCCTCGAGAATTGGCTACGGAATATTCGGGATGTCTACCGACTGCACAAGGACGAATTGAACTCCATTGCGGACCCAGAGGCTCGTCATCGAAGGTTGGTAGAACTAAACGTCATTGAACAATGTATTAATCTATCCAAGACGGGAGTTGTGCAACGTCGACGTGTAGAAACGTACAAAACAAAAGAGGATGGTGTATATACCACCCCGCG
MATOU-v1_75054124	CA_beta	Bacillariophyta	TACGGCGTGAACAACCTCAATATACCTCACATTATAGTTTGCGGGCACTACGACTGCGGCGGGGTTAGGGCCAGCGTTGAGAACACCGACCACTCTCCGCCGCTGGAGAACTGGTTGCGCAACATCAAGGATGTCTACCGCCTTCACGCTGACGAGCTTAACAAAATTGAAGACCCGGAGAAGAGGCACAGGCG
MATOU-v1_91565225	CA_beta	Bacillariophyta	GGTTGCGCTGATGCAAGAGTACCTGAGACCGAGATTACGGGTGTAGATCCCGGTAGCAttttttttGTTCGTAACGTGGCAAATATGGTGGTAAACACCGATTTCAACCTCATGGCGGCCCTGCAGTACGGAGTGGGCGTGCTCAAAGTTAAGCACGTTATCGTCTGCGGACACTACGATTGTGGTGGTATTCGGGCTAGCGTGGAAGCAAAAGACCATGTTCCGCCATTGGAAAACTGGCTGCGCAACATTAGAGACGTCTATCGCTTACACAAGGATGAACTGGACCGAATTAAGGACCCGGAGCAGCGCCATAGGAGACTGGTGGAGTAAGTATCAGTTGGCAATTTCCTGTATCATCATCATCATCTACCAGTACCCGATCGATAGTAAATCTCA…
MATOU-v1_94729236	CA_beta	Bacillariophyta	TTAAAATGCTACTTCCACGTCCTCGGGACTGTACAGGTCATATATCTCCTTAAGTTCCTCATTGTAGTCTCTAAAGTTCACTTTCAGTCGTTTCATGTCGCCAGTCTTGGGATCGAAGACACAAGCATGAATTCGCGGCGTCGTGTACGCGGAACCTCCTACTTTGGTTTGAACCAGACTGCGTTGCACAGCTCCAGTCTTGAAGAGATTCAAGCATTGTTCTATTACATTCAACTCAACAAGCCGGCGATGGCGACGTTCCGGGTCGCGAATAGAATCCAGTTCTCGCTTATGAAGACGGTACACATCACGGATATTCCTCAACCAATTTTCAAGCGGAGGAACATGGTCCtttttttCCACGCTTGCCCTGACGCCACCGCAATCATAATGTCCACA…
MATOU-v1_94730438	CA_beta	Bacillariophyta	GCGTGCATTAATCACTATGAAACGCGATTATGCGTCGGTGACAGGCGGCCTTCTTGTTGCCGCATTGACGGCGACTACGATGACCATGGGGTGTGTGGAGGCCTTGAATGTCAAGAAGCTATTTCGTTTTGGTGCCAGATCTATGCCAAAATCTGAGTCAACCTCGCCTCCTTTGCTCACCAGAGAAAACGGCAAGTTGTTTCCGGAAAAGGACATTGCGACCATTTTTGATCAGAATCAAAACTGGAAGAACAAAAAGCTGGAAACTGATCCGGCCTTTTTCGACAAATTAGGCAGCGGACACTACCCGGACTATATGTGGATCGGTTGCGCTGATGCAAGAGTACCTGAGACCGAGATTACGGGTGTAGATCCCGGTAGCATTTTTGTTGTTCGTAA…
MATOU-v1_96564814	CA_beta	Bacillariophyta	ATATGGTTGTTGGTACGGACATGAATCTAATGGGGGCCCTTCAGTATGGAGTTAATTATCTGAAAATTCCTCATATTATAGTGTGTGGTCACTACGATTGTGGGGGCGTTAGAGCAAGCATGACGAATACTGATCATGTTCCGCCTCTTGAGAACTGGCTTCGAAACATTAAAGATGTATATCGGCTGCATCGTAAGGAACTAGATCGTATTGCAGATCCGGAAGCAAGGCATCGTCGATTGGTAGAGCTAAATGTCGTTGAGCAATGTTTAAACCTTTTTAAAACTGGTGCAGTCCAGAGAAGGCGAGTAGAGACTTTTCAGGATAAGGATGTCCCATTCACTGAACCAAGGGTTCATGCTTGTGTTTTTGATCCTAAGGATGTGATCCTAAGGATGG…
MATOU-v1_98266949	CA_beta	Bacillariophyta	TTGAATAATGATCATACATCTGCTCCCCTTGAGCACTGGTTCAGAAACATTCGTGATATATACTGTATGCACGCTACTGAACTTAATGCAATAATCGACCCAGGAATGCGGCAGAGGCGTTTGGCCGAGCTCAATGCCATTGAACAATCCATTAATATTTACAAGACTGCGGTGGTTCGGAAAGAATTACTTGAGACATGCAAAAATAATACATGTACTAGGTTCCCTAGGATTTATCCTCTTTTGTTAGATCCTAAAACTGGATTTCTGAAATCTCTACAGCCCGACTTCGAAAAAACAATTAAGACATTAGAAGGCATTTATGACTTATGCAACTTCGAAGGCAGTAATAAGGAAAATTTTTATCATGAGAGAGCTCAAAACAAATATGCAGCGAAA…
MATOU-v1_9942649	CA_beta	Bacillariophyta	AAGCACATCATTGTATGCGGCCACTACGACTGCGGTGGAGTTAAAGCATCTCTGCAGAATGCTGATCATCGTGCACCCTTGGAGAATTGGTTGCGAAATATTCGTGATACCTACCGCCTACACAAGGGCGAACTGGACGCCATCAAAGACCCGCAAGCGCGCCAGAGAAAGCTTGTCGAGCTGAATGTCGAAGAGCAGTGTATCAATGTCTTTAAGACAGCTGTAGTACAGAAAAGGCGTGTAGAGACTCATTTGCAAGCTAAGGCGGGTGAGGATCCTCACATCACCTTCTCTGAGCCACAGGTTCACGCTATGGTATATGAGCCAACAACAGGTGAGGCTTCTATGCTTAATGTCGACTTCAAGAAGTATATTGAGGACTTACACGATGTGTATGAT…
MATOU-v1_100977283	CA_delta	Bacillariophyta	CGCCCCTCCACGCCGATAGCCAAATGGGTAGCACCTGTGAAACCTAACGCTTGTGCCGCGTGTGTCATATTTAAATTCTTATCACTTGTAAGCTCGAACCTGCAGAAAACACCGTCATAGAACGGGGTCTGGTACTGGTGGATACTGCCGCAAGCACCAGCGGCGGAGTGAGGCCAATGCACTTCATAAGTTTCTCCGACTCTCATATTTTTGCAATGTTTCCATTGATACTCCGTGGTGAATTTCGGGTCCGCAGCGTTGTAATGGTGACATCTCGATCCGAGAGTCACTGGATAGCCTCCTGCCAGACGGCGATTGGCTTCTGGATTTGAGCGATTAACAGCGTAATTT
MATOU-v1_101030579	CA_delta	Bacillariophyta	GAGGAATCAACCAGTGGCAATCTCCGTTTTATGATGGAGTTTTCTGTAACAAAGATCCTTTATTAACCCCTGCTGCTTTAGCTTTAGTCAACAAGAACGTCGGTGTTGAAGGACAAGTATTCACCATTGTCAATGATGAAGACTATTTCTACCCCAACTTAATGCAAGGAGCTGTCAAGGAAGGTGACTTTTGGAAGGACGTCACTGTGTACACTGGTAGTACTACTGGTACTTCTCGT
MATOU-v1_101124766	CA_delta	Bacillariophyta;Bacillariophyceae;Bacillariophycidae;Bacillariales	CATAAATATCCAACCTGCACCTACACCTACACCTACACCATGGTCAATCCAGCTATCCCCTCTGTTGCTGCAGTATTGTTCCTTATTTGGGCAATCGTTATGACTGTACTTTACACCAAGAAAGCACCCGCGCCTGCAACACAGCCCTCTGCTTCAGCTACTTCCAAATCTGCATCTTCTGACGATGTCACGGCATTGATGACCCACAGATCTTCATTCGGTGGGGAAAATGTATGTGCTGGTGCAAAGATTGAAGCGGCCAACGTTCCTTGCATGGAGGATATGCTCGAAGATGCATCTAACGTTACTGCTGAGTTTCGTTCTACTGACGTAGCTGCAGCTGGTGTTGGTCCACAAGCTGCAGCAAATGTTACCAAAGGATACAAAGGATCTATGGAC…
MATOU-v1_101844631	CA_delta	Bacillariophyta	CGTGCGTGGCACGCAAGCTTGACGGCACAGCTGTTGCATGGGGAGACGTAGATTACGGAGGTGACGCGTCAAGTGTCGATCTCACCAATGTGGCAGATGCGATGTGTGGCGCCTCTGCGTGCGTGGCACGCAAGCTTGACGGCACAGCTGTTGCATGGGGATACGTAGAGGCCGGTGGTGACGCGTCAAGTGTCGATCTCACCAATGTGGCAGATGCGATGTGTGGCTACGCTGCGTGCGTGGCACGCAAGCATGACGGCACAGCCGTTGCATGGGGATCCGGAGCATTTGGTGGTGACGCTTCAAGTGTCGACCTCACGAATATAGCAGATGCGCAGGTGGACGTGGAGATGGGCCACTGCGACAGCGAGCCTCCTCTGAGCCACGCGGCGAGGGTGT…
MATOU-v1_102042583	CA_delta	Bacillariophyta	AAGCCGGTGCGAACGTAACGAAGGGATACGAAGGCGATCTTGAGGTTGGTGATTTGATGCCGATCACCGACCCGTATTACAAAACCTCGTTGTGTCCCGTCAACGTGCATTGGCACAAGGGTACCGAACATTATTCGGTCGGTGAATACGATTGTTCCGATCCATTAAAATGCGGTCCGCCACCGAAAAGCGACGGTTACGACGACAGCGATTACAACCGTCGTGAACTCGCCGAGGATGTTGCGATGGGATTCCAATGCAACCATTACGATCCCGACGATGAAAAATTTACGACGCCGTTCGATTGGAAATTCTGCGTGAACATGGAAGTCGGACAAACGTACGAAGTCCATTGGCCGCATTCGGCGTTCGGTGCGTGCGGTACGCCGAACCAGTACC…
MATOU-v1_102214961	CA_delta	Bacillariophyta;Coscinodiscophyceae	GTCTTTTGCAACTTGCCGTTGGAAACCTTCTTGACGCTCGGAGCGCAAGACGTCGCGTCCGCCGTCGGCGTCCAAGGGCAGATTTACACCGTCGTCAACGACGAATCGTACTTTTATCCCGACATGATGCGCGGTTGGATCGTCGACGCCGACACGGGCATGGGACAAGACATCGCGTACTACACCGGGAGTACCACCGGAACCAGTCGCAACAACGACGTTGCTCCCAGTACACGCCCATCACCTGGCAGGTCGATCGCAAGTGTCACTTGATTTCGGCGTCGTCCTTCGACAAGTTGTGCTACGACATGAAGAACCAGCGCGACGACATGTCCGATGACTTGCATGCGCACGGTTCTCGCGAACTCGTCAAGGATTCCCTCGTTGCGAACAACCAAG…
MATOU-v1_102715057	CA_delta	Bacillariophyta;Coscinodiscophyceae	GATACCGTTGCCACCACTACGACGAGACAGACCCCAAGTTCACCAAAAAATACGACTGGAAGCACTGCGTGGGAATGGAAGTCGGAGAAACCTACGAGGTCCACTGGCCTCATTCTGCCGCCGGTGCCTGCGGAACAGTTGACCAATACCAGACTCCTTTCTACGATGGTGTCTTCTGCAACCTTCCTTTGGAGGCCTTCCTGACTCTTCAACCCCAAGACATTGCTGGCGCCGCTGGTGTCCAAGGTCAGATCTTCACCGTTGTCAATGACGAGGAGTACTTCTACCCCGATATGATGCGAGGATGGATTGTTGATGGGGAGTACGGAAAGGATATCCACTACTACACTGGATCCACCACCGGAACAAGCCGTGACAACGAAATCTGCTCCCAGTACA…
MATOU-v1_102803806	CA_delta	Bacillariophyta	CGGGCTTATGTCCTGTCAACGTTCATTGGCATCTCGGCACTGAGCACTACTCCATGGGCGAATACGACGAGAATGGAATTGGCCCCGACTTTCATGTATACACAGAAGGCGGCGGTGAAAATGACCGTCGTTTGGCTGACAAGGCTCGGGTGGGCTTCCGGTGCCACCACTACGACACGAATGATGAGAGATTCACCAAAGAATATGAGTGGCACCACTGTGC
MATOU-v1_102813573	CA_delta	Bacillariophyta;Coscinodiscophyceae;Thalassiosirophycidae;Thalassiosirales;Thalassiosiraceae	GAGATATGCTCCGTGTACACCCCCATAACGTGGCAGGTTGACCGCAAGTGCCACATGATCTCCGCCTCGAGCTTCGACAAGATGTGCTACGAGATGAAGCTCGAGCGCGACGACATGAGCGGCGACCTCCACGCCCACGGGGCGCGGGAGCTCGTCATCGACAACCTCGTGGCCAACAACCAGGCGGACCGCGACCGCGAGCTTCACGCTCGCAACCTCGCGTCCTTCCTCGACTCCAAGGGAAAGTCCTCCTTCTCGGACCCCGACGACAACACCTGCTCCGGGAAGAAGCTCGCGCTCGACAACGACCTCTGCGTGGACATGGAGGTCCAGCCCCAGGCCGGCGCCAACATCACCAAAGGATACGTCGGCGAAATGGACATGGGGGACATCAAGCCC…
MATOU-v1_102828278	CA_delta	Bacillariophyta;Coscinodiscophyceae	TTCACAAGTATACGGGATCCGTGTGCATGCAAATCGTAGCTCATATCATCGCGTTGCATCTTAATATCGTAACAAAGCTTATCGAACGAAGAAGCGCTGATCATGTGACATTTACGATCCACTTGCCATGTAATCGGAGCATACTGAGAGCAAATTTCGTTGTCTCGACTTGTTCCAGTGGTCGAACCAGTGTAGTAAGCGATATCCTTACCCATTTCACCATCCACGATCCAACCCCTCATCATATCAGGGTAGAAGTATTTCTCGTCATTCACAATAGTGTAGATTTGCCCTTGAACACCAACGGCTGATGCAATATCTTGGGCACCAAGAGTTCCAAATGTCTCAAGATCAAGATTACAGAACACTCCATCGTAGAATGGAGTTTGGTACTGATCC…
MATOU-v1_102839438	CA_delta	Bacillariophyta;Coscinodiscophyceae;Thalassiosirophycidae;Thalassiosirales;Thalassiosiraceae	CCAATCAAAATATTACTAATATTTGGGGCAAAAATACATCTTTTAGGCTGTCAAAAACTTCAGGACCAACGACCACGTCTGTCTAACACACCGGCCCTCCAGAACAAAAACTTGTACAACACCTGCCATTCCGTCCCAGCCCATCTAAAAGCGCTCAGCTCCACGCCACGGTCGCCTCAGGGAGCAAACCTCAAGCTCTAGCGCGGAGACGGCGGTCCGCCTGGTTGTTAGCCACAAACTCGTTCTTCACCAGCTCCCTCGCCCCGTGAGCGTGCAGGTCGCCGCTCATGTCGTCCCGCTGCATCTTCATCTCGTAGCACATCTTGTCGAAGCTCGAGGCCGAGATCATGTGGCACTTGCGGTCCACCTGCCAGGTGATGGGCGTGTACAGAGAGCACA…
MATOU-v1_102934703	CA_delta	Bacillariophyta;Bacillariophyceae;Bacillariophycidae;Bacillariales	CAGGCGTCTTCTTTGTTTGGGCAGTTGTCATGAGCGTCCTTTATTCCAAAGaaaaaaaaaGCTCCAGCTGCAACTACGCCCACCCCTATCGATGTTACGTCTGATGCTAATGAAGTCGTTACCTTGACAAAAAAGGCTTCCTTTACTGTTCCAAATACTTGTGCAGGAGCTAAAATAGATGCAGCTAATATTCCATGTATGGAAACAATGCTTGAAGATAGTTCCGATGTCACTGCTACTGCTTCTGCTACTACTGTAGATACAAATGTTACCGGTGGATATAGGGCAAGTACAGTAGCTGCTAATGTCGGTCCCCAAGCTGGTGCAAATGTTACCAAAGGATACGAAGGATCCATGGATGTCGGTGATCTTATGCCAATTACCGCACCATATTACACA…
MATOU-v1_102934704	CA_delta	Bacillariophyta;Bacillariophyceae;Bacillariophycidae;Bacillariales;Bacillariaceae	TTCTGCAGCAGCAGGTGTCTTCTTTGTTTGGGCAGTTGTCATGAGCGTTCTTTATTCCAAAGAGAAAAAAGCTCCAGCTGCAACTACTCCCACCCCTATCGATGTCACGTCTGATTCCAATGAAGTCGTTACCTTGACAAAGAAGGCTTCCTTTACTGTTCCAAACACTTGTGCAGGAGCTAAAATAGATGCAGCTAATATTCCATGTATGGAAACAATGCTTGAAGACTGCTACTACTACTGTAGATACAAATGTTACCGGTGGATATAGGGCAAGTACAGTAGCTGCTAATGTTGGTCCCCAAGCTGGTGCAAATGTCACCAAAGGATACGAAGGATCCATGGACGTCGGTGATCTTATGCCAATTACCGCACCATATTACACAAAAGGTCTTTGCC…
MATOU-v1_103372287	CA_delta	Bacillariophyta;Coscinodiscophyceae;Rhizosoleniophycidae;Rhizosoleniales;Rhizosoleniaceae	TCTCTCAATGATCACGATACGTAGTTACCTATTAACGTAGATGACGCATTTCTTCGGCGGTAAGGTCTTCACGGTCATGTTCTTCATGTTTGAGCTTACGGGCTTGATTGTTGGCGACAAGTGAATCCTTAACAAGCTCGCGGGATCCGTGAGCATGAGTATCATCGGTCATATCATCACGTTGTAATTTCATGTCATAACAGAGCTTATCGAAGGAACTAGCAGAAATCATGTGACATTTACGATCGACTTGCCAGGTGATAGGTGTGTATTGTGAACAAAGTTCGTTGTTACGAGAAGTACCTGTGGTACTACCCGTGTAATAGGCAATGTCTTGTGCCATGTTATCAACTTCGTCGACAATCCAACCACGAATCATATCAGGATAAAATGACAATC…
MATOU-v1_103874440	CA_delta	Bacillariophyta	TGGCCATACAGATTCTGTATGGCCACAAACGAAACGCTCGGTAAGCTCAGCAAACAGGACATTGCCGACAATGTTGGCGTGCAGGCACAAGTCTTCACTATCGTTAACGACGAGGATTACTTCTACCCCGACCTCATCCGCGGCATGATCGTCGATCCTGACCTCGATATGGGCCAAAATATCTCTGCGTATACCGGTTCGACCACCGGCACCTCTCGAAACAACAAAATATGCTCAGCCTACACGCCCATTACCTGGCAAGTCGACCGCAAATGCCACCTCATCTCGGCCTCGACGTTTGACAAAGCATGCGCCGACATGTTGCAGATGCGCGACGACATGTCTGGTGACCTGGAGCC
MATOU-v1_104172803	CA_delta	Bacillariophyta	TGATGAGACATACTTCTACCCTGACATGATCAGAGGTTGGATCAAGGATGGAGAATATGCCAAGAACGAGAACATTCATGTATACACAGGATCTACAACTGGTACCTCCCGTGACAATGAGATCTGTTCTGCATACACCCCAATCACCTGGCAGGTAGATCGTAAGTGTCATATGATCAGTGCATCATCTTTCGATAAGCTTTGTTATGACATGAAGCAACAACGTGATGACATGACTAATGATTTGCACGCACATGGATCCAGAGAG
MATOU-v1_104366787	CA_delta	Bacillariophyta	ATGGGCGTGTAGGCTGAGCATATTTTGTTGTTTCGAGAGGTGCCGGTGGTCGAACCGGTATACGCAGAGATATCTTGGCCCATATCCCATTCAGGATCGACGATCATGCCGCGGATGAGGTCGGGGTAGAAGTAATCCTCGTCGTTAACGATAGTGAAGACTTGTGCCTGCACGCCAACATTGTCGGCAATGTCCTGTTTGCTGAGCTTACCGAGCGTTTCGTTTGTGGCCATACAGAAAACTCCGTCGTAGAACGGGTACTGGTATTGGTTGGGAGTGCCGCAAGCGCCAAGCGAGGAGTGCGGCCAGTGAACCTCGTACGTGTCTCCCACGTTCATATTCTTACAATACTTCCAATCATATTTCTTGGTAAATTTCTCGTCTGTGGAGTCGAAATGG…
MATOU-v1_104458568	CA_delta	Bacillariophyta;Coscinodiscophyceae	TTCTGCCATTACGATCACGTTGCACATGCAAATTTGACCACTCAAGACATCGCGTCTTCCGTTGGCGTTCAGGGGCAGGTCTTCACAGTCGTGAACGATGACACCTACTACTATCCTGATCTCATCCGTGGGATGATTGTTCAAGGTGACATGGGTAAAAACATTACCAAATACACCGGGTCCACGACAGGCACCAGCCGGGACAA
MATOU-v1_104557812	CA_delta	Bacillariophyta	ATATAAGGACGACCATCTCCACAGtttttttAAGCACGAAGATTCTTCTTGCGGTTTTGTTGGTTGTTCGCAGCGAGGTTGTCGGCGACCAAAATACGCGACCCGTGTGGGTACAAATCACCGCGCATATCGTCACGTTGTGCCAACATGCGGCTACACATTTTATCGAACGACGATGCCGAAACCATGTGGCACTTGCGATCAACCTGCCAGGTGATTGGTGTATATGGGGAACAGATGTCGTTGTTGACTCGGCTACCGGTAGTGGAACCAGTGTAAATTGCCAAGTCAGTGCCCATGTCACCGTCGACGATCATACCACCGAACAAGTCTTCGTAGTAGTAACTTTCGTCGTTCACGATTGTGAATACCTGCGATTGGACGCCGACGTTGGATGCG…
MATOU-v1_104802062	CA_delta	Bacillariophyta	GAAACTTATGAAATCCATTGGCCCCATTCAGCTTTGGGTGCATGTGGGACGACGGATCAGTACCAAAGTCCATTTTATGATGGCGTGTTTTGCAACTATAATGCAGTTTTGGCTGAATCTTTAACCAGCCAAGACATCGCGAATTCTGTTGGCGTTCAGGGGCAAGTATTCACAATCGTGAACGATGAGAGATACTACTATCCCGACCTAATCCG
MATOU-v1_105982372	CA_delta	Bacillariophyta	TGATATGCAAGCGCAAGAAACTCCGAAGAGACGAGAAGATCTTTCTCAGTCTCAAGGACGCGCTTCTCTGAAAGTGAAGCATGATCCTGGAATCTCCTCAGTGACTCCTGCTCAAACAACAAAACTTCCATGCAAACACTTCAGACGTCGAGAATTTGTCACTCCCTTGAAATTTGAGTTGTTGCGGTCCAGATCATCGGGTTCGGTCATGGGTGTCGGGCATGTCCTGCAAGTTGGGTGCCGAGTAGTTTTGCCAGACAAGCTCACGAGCTCCGTGCGGGTGCAAGTCACTGGACATGTCATCTCGCTGTTGCTTCATGTCGGCGCACATCTTGTCAAACGACGAGGCGGAGATCATGTGACATGTGCGGTCGACTTGCCAAGTGATTGGTGCGTAAT…
MATOU-v1_106075093	CA_delta	Bacillariophyta;Coscinodiscophyceae;Thalassiosirophycidae;Thalassiosirales	GCGATGTCCTGTGCTGAGAGTCCACCAAGAGCTTCTGCAGTGGCATGGCAGAACACGCCATCGTAGAAGGGCGACTGCCACTGGTTGACAGTGCCGCAAGCGCCCAGCGATGAGTGTGGCCAGTGGACCTCGTATGTCTCACCCACGTGCATGCCGATGCAGTGCTGCCACTCATAGTCGTCGTTGAATGCAGCGTTGTTCCCATCGTAGAGACCGCATGCATAACCGTAGCGAACCTCCTCATCAAGTCTCCTCCTGGTGGGAGCCCCAGTATCAGGGGTGCCAGCAATGCCTGGGCTAGTCCCCTGCTCGTCGAATTCACCCTCAGATCTGTGTTCCGCACCAAGGTGCCAGTGCACGTTGACCGGGCACAGTTGTGTTTGGTAGTAGGGAGTGGTG…
MATOU-v1_106438772	CA_delta	Bacillariophyta	GGAACATCGTTCGCAAGGCGAATACGACGAGACATTCGATCAAAAGGGTCCTGCAGAAAGACGATTGGCTGAAGGAGGAATTCGGTTGGGATTCCGGTGCAAACATTATGATAGCGCTGACACTAAATTCACGAAGGATTATAATTGGACACACTGTGTGGACATGAAGGTCGGTGAGACCTACGAAGTTCACTGGCCCCATTCGG
MATOU-v1_10662824	CA_delta	Bacillariophyta	CGACACGTCCAACACCGCCGGGCAGATCGGCGTGCAGGGCCAGGTCTTCACCATCGTCAACGACGAGAACTACTACTACCCCGACCTCATGCGCGGCATGGTCGTCGACGCGGCGCTGGACATGGGTGTGGACATCGCGTACTACACGGGCTCCACCACGGGCACCTCGCGCGACAACAAGATCTGCTCGGCGTACTCGCCCATCACCTGGCAGGTCGACCGCAAGTGCCACATGATCTCGG
MATOU-v1_106793004	CA_delta	Bacillariophyta	TGGGTTTCCCCCGCGACACGACGGGGTAGGGGCTCCTCGTCCTCCGTCATCCGACGAGATGGTGCAAGACTGGATGGCATCCCTGAGGAGCCAGGGCCTTTGCCATCCTCATCGAACTCGCCCTTGGACCTATGCTCAGTACCCAAGTGCCAGTGAACATTCACTGGACACATTGCTTTCTTCCAGTAGGGCTCTGTCTGTGCAGTTGTAGTAACGTCCATTGTACCCTTGAAGCCTTTTGTGACATCGGCACCTGCCTGGTCGATAGCCTTG
MATOU-v1_106817285	CA_delta	Bacillariophyta	GACTCGCAACAATGAGATTTGTTCTTCCTACACGCCGATCACGTGGCAGGTCGACCGCAAGTGCAACCTCATCTCGGCCTCCAGCTTCGACAAGATGTGCGCCGATATGAAGGCCCAGCGCGACGATATGAGTGATGACTTGGTCGCGCACGGAGCGCGCGAGTTGGTAGATGATGCACTTGCGGCAAACAACCACCAGCATCGCCGGCTTGGGCAGATGGTTTT
MATOU-v1_106926719	CA_delta	Bacillariophyta	CAAGTGTTCATCATCGTCAATGATGAAGATTACTACTATCCAGACCTCATGCGAGGTATGATCGTGGATCCAAATCATGCTGATGAGTACGGGAAGGACATAGCAGTTTACACTGGATCAACCACTGGCACATCACGCAACAACACGATGTGTTCGGCATATTCACCCATCACATGGCAGGTCGATCGCAAATGCCACAAGATATCAGCTTCCAGCTTTGACAAAATGTGCGCAGACATGAAACAGCAGCATGATGACATGCCAGTGATCTGGTGGCACATGGGTCGCGCGTGCTGGTGTCGGACAAATTGACGGCGAACAATCTGTACGACCTGACATATCAGGCAGGGGAAATCTCTGCACGCTGAAACCTGTTAATGTTTCCGGCTGAAGGCTCAT…
MATOU-v1_107096231	CA_delta	Bacillariophyta;Coscinodiscophyceae	CAACACGAAACAACGAGGTTTGTTCTTCATATGCGCCTATTACATGGCAAGTTGACAGAAAATGCCACATGATTTCAGCTAGTTCTTTTGACAAGCTATGCTATGATATGAAAATGCAGCGTGATGATATGTCTGGTGATCTCTATGCGCACGGTTCTCGAGAACTTGTGAAGGACTCTCTTGTTGCCAATAACCAACAAAGCCGCAAACTTTCTCAAGATCGTGATCATGATCACGAGCAGGTAACAGCGGCAGAGATTCGCAACCTTCGTGTTCATGGAAAATTTTAAATAGTAATGATCATTATGAATGGTATGAGTAATAAGAACGTTCACTCACCTATATCAAGCTAATGTGAAACCAAATATGAC
MATOU-v1_107121321	CA_delta	Bacillariophyta	CAGTACCAAAGTCCGTTCTATGATGGAGTCTTTTGTGGAATCGACGAGAAAGATTATGGTATTTTGACCCCAAACGTCACTGCCGGTCATGTTGGAGTTCAGTCGCAAGTGTTTATCATAGTCAATGATGAAGACTACTACTATCCAGACCTCATGCGAGGTATGATAGTGGATCCAAATCATGATGATGAGTACGGGAAGGACATCGCAGTCTACACTGGATCGACCACTGGCACATCACGCAACAACACGGAATGTTCGGCGTACTCGCCCATCACATGGCAGGTAGATCGCAAATGCCACAAAATATCAGCGTCCAGCTTTGACAAGATGTGCGCAGACATGAAACAACAGTATGATGACATGACCAGTGATTTGGTGGCACATGGGTCGCGCGTG…
MATOU-v1_107693295	CA_delta	Bacillariophyta;Coscinodiscophyceae	CGTCGGCGCCACGTATGGGGTCCACTGGCCGCACTCAGCTTTTGGCGCTTGCGGCACTCCCTACCAGTACCAGTACCCGTTTTACGATGGCGTCTTGTGTGGCCTGACAAAACAGGTTCTTTTAAGCGTTTCTGAACAGACAATCGCTTCGAATGTTGGCGTGCAGGGGCAGGTTTTCACCATCATCAATGACGAAAGCTACTACTACCCCGATCTTGCCCGCGGAATGATCGTCGACGGCGAGTATGGCAAGAAGATAACCGTGTACAGCGGCTCAACCACTGGCACCAGCCGGAACAACCAGATATGCTCGGCATACACACCCATCACCTGGCAGGTCGACACACAGTGCCACCTGATCTCGGCTTCGTCGTTCGACAAGATGTGCTTCGACATGAA…
MATOU-v1_107900922	CA_delta	Bacillariophyta	GCGAGGATGGATTGTTGATGGGGAGTATGGAAAGGATATCCACTACTATACTGGATCCACCACCGGAACAAGCCGTGACAACGAAATTTGCTCCCAGTACACTCCTATCACCTGGCAGGTCGATCGCAAGTGCCACATGATCAGTGCCTCTTCCTTCGACAAGCTCTGTTACGACATGAAGCAACAGCGTGACGATATGTCCTACGATTTGCACGCCCATGGATCCCGTACTCTCGTTGCTGACAAGTATGTCGCTAACAACCAGCAGCGTCGCAGGCTCCGTGACCACACCCATGGACATGACCACGAATGGTTCTAAACAATCACGACTCGCTACCGGGAATGTGCCCGAAGAACTAC
MATOU-v1_1082417	CA_delta	Bacillariophyta	ACGGCCGTGAAGATCGACAACCTCGAGGCGAACCTCGAGAAGACTGACAACGCCCCGGCTCCGGCGCCCCAGGGTACGCGCAAGGCGGACAGCGTCATTGGGACGTTGAAGACGGTCATTGGCATCCTGAGTGTCACAACGATCTTGCTTGTCGTTGCCGTGTGCGTTCTGGCCGCTGCCGACGACAGCTCGTCCTCAACCACGACTACGCAGCTGCACCCTACGCTGGCCGTGGTCTTACCAGGCGACGGCGCGACTACGAAGCCGCCAGCCGGCACAAATATTTGCCACGGTGCCAAGCCCGATAAGGGTGCTGGATTCGACAACTGGGATTGCATGGTGTCTGGTGTTGTTCAGGCTGTTGAGCAATCTGGTGCAAACGTGACCGCAGGCTATCAA…
MATOU-v1_108346792	CA_delta	Bacillariophyta	GCAGGTCGCTCGACAGGTCGTCGCGCTGGTTCTTCATGTCGTAGCACATCTTGTCGAAGCTTGACGCCGATATCATGTGGCACTTGCGGTCGACCTGCCACGTGATGGGCGCGTACTGCGAGCAGATCTCGTTGTTGCGCGACGTGCCGGTGGTCGAGCCCGTGTAGTACGTGATGTCCTGGCCCATCTCGCCGTCGACGATCATGCCGCGGATGAGGTCGGGGTAGTAGTAGTCCTCGTCGTTCACGATGGTGAAG
MATOU-v1_1084467	CA_delta	Bacillariophyta	CTACCATACAAAGTCGCGCTTGGAGTGGCAGGTGTGGCCATTGTCGGCCTTCTTGTTGGTATTATCGTCTTAGCGATATCACCCAGTGACACCACCATTATTACTGTGCGCTTTGACTCTACTAAGCCACCGATGCAGCCGGAGGGAAACCCGTGCGATGGAACAAAGCCAAAAACAGGTTATGATAACAAGGATTGCTTCATCGGCCTGACGCTCAATGCTGTCGAACAGGCCGGTGGAAATATCACCAAAGGATACGTCGGCAATTTCAATACGAGTGCCACGCCTATTTTGACACAGTACTACGAAACGGGTCTATGTCCGGTCAACGTTCACTGGCATCTCGGAACGGAACACTTATCGGTAGGGCAATTTGACGAATATGGCTCTGGCTCAAGC…
MATOU-v1_108657270	CA_delta	Bacillariophyta	TATCCAGACCTGATGCGAGGCATGATTGTTGATCCGGATCACCCTGAACAGTTTGGAAAGGACATTGCCATCTACACTGGATCAACGACTGGCACTTCACGTGACAATGTGCTGTGTTCTAAGTACGCGCCCATCACATGGCAGGTCGATCGTAAATGCCACTTGATCTCAGCCTCAACTTTCGATAAGATGTGTGCAGATATGAAACAGCAGCGTGACGACATGACAAGTGACTTGTGGGCGCACGGTTCGCGCGAGCTGGTGGCAGACAAACTCACAGCGAACAATTTGAAGAACAAAGAGTATCAGGTTCCCACGCTGGTTCGCTGAGAGGATGCCGTCCATCTTGCAGCTTTTGTTCCGCTATTTCGGTGCTGTCGTTGTTCCCTTGCACGTATG…
MATOU-v1_108685168	CA_delta	Bacillariophyta	GCAGAGTGCCTCGAGTTGCACAGAGCCTCGAGTTACACAGAGTCCGGACCCCCCGCTTCTTCAAAGTGCCTCAATAAATTCTGAGACAAATAGCAGTGAAGGGCCCATGTCTTGGGGCCACTGGCATTTCCCCTGTGAATTTCATCTGCTCGAGCACATGCCCCGCTGGGCTGCTATGGGAACTCAAGCGCAGACACAGCAGATAGCAACCAAGACCATCTTGGGTACTGCGCGATCTGGCTCCACATAAGTTCCAGGACAAACAATGACACGAACCTAGGGCTGAAAACATGCAACCTGACAATGCGGCCAAGATGGCAGCATTCTACGGTGTTTCCTGTCATCTAGACCTGTCCTGATCCTGCTGGTTGTTGGCCGTCAAGTTTTTCCAGACGAGCT…
MATOU-v1_108711136	CA_delta	Bacillariophyta	TACAAGAAACAATGAAATGTGTTCACAATATACGCCCATTACATGGCAAGTTGATCGTAAATGTCACATGATTAGTGCATCCTCATTCGACAAGCTTTGTTACGACATGAAAAATCAACGTGATGATATGTCTGATGATCTACATGCACATGGTTCAAGAGAACTCGTGAAAAATGAGTATGTTGCTGACAACCAGGTGTACGCAGGGGATCGTCGCAGACTTCATTTGTGGGCAGATGGAAATAATCGTCTTCATGAAGACAAGCATTACGAATCAGCTTCACGTAACCTCAGGGAACATCACCAGCACGATCATAACCATGATCATGAGCATCATGAATGGTATTAAAAGTCGTCAATTGACCGTAGGATGATAATATGATTTTGTGACTGTATTCG…
MATOU-v1_109087792	CA_delta	Bacillariophyta;Coscinodiscophyceae;Chaetocerotophycidae;Chaetocerotales;Chaetocerotaceae;Chaetoceros	GTCCAGTGAACGTTCATTGGCATTTAGGAGCTGAGCATGCGTCAAATGGTCAGTATGACATGAATGGAATGGGCCCATCTAAAGTTGCTGAACGTCGTAGGTTGGCTGGCAAGGTGGACCCAGGTGGACAGTGCTACCTCTACGATGAAAACAATGACATCTTTACAGATGAATACGTTTGGCAGTATTGTACGGATATGGAGGTTGGTCAGACCTACGAGGTGCACTGGCCACACTCTGTCCATGGTGCCTGTGATACAGAAAACCAATACCAGGAGCCATTCTATGATGGGGTATTTTGCCATTTTGCAGAGAATGGTGTCAGCAAAAAGTACGATGGTGTAGCGCTGTCACAGCAGATTGGTGTCCAAGCACAAGTTTTTGTGATTGTCAACGACA…
MATOU-v1_109094757	CA_delta	Bacillariophyta	ACATGGGGTTGTTGTGAACGATGAATCATTTTATTACCCAGACTTAATGAGGGGTATGATTGTTGACGCAGATTCAAATATTGGTATGGATATCACAGCTTATACAGGGTCAACGACAGGAACCAAAGTAAACAATACCCTTTGTTCAGGTTATGCTCCTATCACTTGGCAAGTGGATAGGAATTGCATTAAGGTTTCAGCTTCGTCATTTGATAAGCTGTGTTCTGACATGCTGTCGCAACGTGATGATATGTCCGATGACGTGTATCCACATGGTTCCCGTGAGATTGTTATTGACGAGCTTACAGCAAATAATCAGCAATTTCCATAGATCTGTTGCATTTTAAAGTAATATCACGAAGAAGAGAGTTTATATACTGTGCAATACAGTCCATGTAT…
MATOU-v1_109095122	CA_delta	Bacillariophyta;Coscinodiscophyceae;Chaetocerotophycidae;Chaetocerotales;Chaetocerotaceae;Chaetoceros	GACCACCTATGCGTGCCAACCCTTGTGAAGGTGCAAACCCTAAATATCCAAATGTTCCCTGCACAGATAATGGTGTACGCCCACAATCTGGAACTAACGTAACCCAAGGTTACAAAGGAAATCGATCTACTGAATTTAAACCTCAAAGAAAAGACTACGTTAGGGCTGGAATGTGCGCAGTAAATGTTCATTGGCATCTCGGCTCAGAGCACCTGTCAACGGGCGAGTACGACGAAGATGGTTCTGGTCCCAGCGCAATTGCCCACCGCCGCCGGCTAGCCGGTAAGCCGACCCCAGGTTTCCAGTGCAGTAAATACGATTCAGGCGTGGAAATGTACACACGTCCTTATGATTGGCAGCACTGTCATGATATGGAAGTTGGGCAGACCTACGAAGTAC…
MATOU-v1_109096096	CA_delta	Bacillariophyta;Bacillariophyceae;Bacillariophycidae;Bacillariales;Bacillariaceae	GCGATCGTCGTGACCGCCATTCTCGCCAACAAGAATAACGAAACAACGTCCGATCCCATGACTGCTGCTCCAGCCGGACTCAATATGATGACCTCCAAGAGCGCACTAGAAGCCCCCAACGCCTGCGACGGCGCCAAACTCAATTCCCCCGACGTTGCCTGCTTGATGGAAGCCCTCGATGACGGCTCCGATGTCACCGAGGTTGCCGATGGTGTTGGGCCTCAAGCCGGAGGAAACGTCACCTCCGGATACAACGGAGGATTGGAAGTCGACGTTGTCCCAATCATATCTCCCTACTACAAAGAGGGACTCTGCCCCGTTAATGTCCACTGGCACTTGGGAGCTGAGCACTACAGCGCTGGCGAGTACGATTGCTCGTCCCACGGAGACGACCACCGT…
MATOU-v1_109101208	CA_delta	Bacillariophyta;Bacillariophyceae	GACATCGATTCTCAGAAAGACATTATTGATTACCATTTCACATCGACGCAAGCCAATTTGGGTTGCGGAGAGCTGGTAGAGATGATGGACAGCAAAGATTCGAGAACCCTTTGCGAGTCCGATATTCCGATGTACCAAAAGGGACCGGCCAATCTCAAAACGAATCCACCCAAATTCAACGTCACCGACGCTATTTCCGTTTGCGGTGACGCTATGATGTACAGCGTCGATCAGGTGATGCTCCCGAGGGAGTACACCCAAGGCGAGAAAGGTGCCGTTACCATCACGGTCGTGACCGGCGAAGAAGTGTATTCGAATGCGACCCAAGCACATTTCGAAGATTACTACCTCTACATGTTAACAGCCAAGAGTGCCGCGGAGGGTCTTAACGTCCAGGAC…
MATOU-v1_109101618	CA_delta	Bacillariophyta;Bacillariophyceae;Bacillariophycidae;Bacillariales;Bacillariaceae	GCCGAGCACTACAGTGCCGGTGAGTTCGATTGCTTGGGACACGGCGACCACGACGACCACCGTGAAATGATGGAGGAAGACCACAAAATGTGCGGTCCTTCCGAAATCCACGATCGCCGCAAGCTTGCCGGAAAACTCCGCCAGGGATTCCAGTGCAACCATTACGATCCCGAAGACGCGAAGTTCACCAAGCCCTACGAATGGAAGTACTGCGACAAGACCATGGAAATCGGACAGACCTACGAGGTCCACTGGCCCCACTCGGCTCTCGGAGCGTGCGGCACACCCAACCAGTACCAGTCTCCATTCTATGACGGTGTTTTCTGTAGACTCCCCGTAGAAGACTATTTGGCACTTTCCGAACAAGCAGTTGCAAGCAATGTTGGTGTTCAGGGCCAG…
MATOU-v1_109104804	CA_delta	Bacillariophyta;Bacillariophyceae;Bacillariophycidae;Bacillariales;Bacillariaceae	TGTCTTTGTTCTTGTGGAGACGCGTCTTTGAGGAACAATTTTTTGATGCCGATTTGCGTTTGGATTTGTTGAGTATGGGCTGTCAAGATTCGATGCCAATGCCAATGCCAATGCCATTCAAATTTGAGTATGGGCTGTGGATGTTCGATGCCCATGGGCGTACACGTTCGAGTACGACAACGTTGGGCTGATTGCTTTCGTACCGTTTGTTTCATCTCTTTGTTGCTGCTTGCAATTGTATTGTAACATCAGAAATCGATGACAGAAGATGATGATTCCGGATTGGTTCAAGACCAAAATTGTTTTGCTTGACCATCAAAATTGTTTTGCTTGACCATGACATAATTAGAGAAATAATTCTATAGCTCCGCGTAATGCACAAGACACATTCAGTGCTAG…
MATOU-v1_109109446	CA_delta	Bacillariophyta;Bacillariophyceae;Bacillariophycidae;Bacillariales;Bacillariaceae	GGAAGAAGAGAAAAAACAAGACAAGTCTCTCCTTTTTGGAGCCCTCGCTGGCGCCTTCTTCATTTGGGCGGTCGTTGTGACCGCCTTGCTTGCGAACAAGGACGGGGAGGGTGAAGCCTCTTCTTCCATGGCTGGAACCACTGACATGATGACAACGAAGACCTCTCTCGAAGGTCCTAATCCTTGCGAAGGTAAGAAGATCCAATTGGACGACATCGCATGCATGATTGAAGCTCTTGACGACGGCGCCGATGTTACCGAAGGAGTCAACCCGTTGGTTAGTGTTCAAGCAGGAGGCAACGTTACTGAAGGATACAACGGTGATTTCGAAATCGACGTTGTCCCTAACACCAAGCCTTATTATCAAAGCGGCCTATGCCCCGTCAATGTCCACTGGCA…
MATOU-v1_109119043	CA_delta	Bacillariophyta;Bacillariophyceae;Bacillariophycidae;Bacillariales;Bacillariaceae;Pseudo-nitzschia	GCCATGGAATCCACCGAAGGTGGCATGGCCTCTGACCTGATGACTGCAACCACCTCTCTCGAAGCCCCAAACGTCTGCGATGGAAAGAGGATCGATCTTCCCAATATCGCCTGTATGATCGAAGCTCTCGACGATGGCGCCGATGTCACCGAACTTGTCAACCCCGACGTCGGACCCCAAGCCGGAGGAAATGTCACTGCAGGATACAATGGTGATTACGAAGTCGATTTTGTTCCAATCACCCAGCCCTACTATCAAGTTGGTCTTTGTCCCGTTAACGTGCACTGGCACTTGGGTACCGAGCACTACAGCGCAGGTGAGTACGATTGCGAAATGCTTGATGATCACGATCGCCGCGAAATGATGGAAGACAAACACCCTATGTGTGGTCCTTCCGAA…
MATOU-v1_109149697	CA_delta	Bacillariophyta	AAACCTAGTTTTATTGCATTAAGTTCTTTATACTGAATTTGTATTGTACCTTAAACACATAGCAGAATGAAAAAGATTCCCATTTTCTTTGGACAAATAGAGTGATGATCGCGAATTCAAATGATTCATATATTCACAATTTCAGGAGAAGCATATTTATTTAATTCCCAATATTCACGTGGTTATTAGCGGCAATACTATCGTCAACCAACTCCCTGGATCCATGTGGATAAAGATCATTACTCATATCACCACGCTGGGATTTCATATCTGCGCACATCTTGTCAAATGTGGATGCAGAAATCAAGTGGCAATTTCTGTCTACCTGCCATGTAATGGGAGAATACCCAGAGCAATCCACGTTGTCACGACTGGTACCAGTGGTGGATCCAGTGTAAA…
MATOU-v1_109155405	CA_delta	Bacillariophyta;Bacillariophyceae;Bacillariophycidae;Bacillariales;Bacillariaceae	GAAAAAAGTGTTAGTTTCCAGCACGGAGGTGTGTGTTACTTTCGGGGAATGTGTTACTTTCGGGGAATGTGTTACTTTCGAGGTATGCGCTGGTTTCGCGGTAGCGCTGACGGTTGAGTCTGCGGTTGTTCTGGTTGTTTGCGACGAACCTGCTGTCGACGAGCTCTCTGGATCCATGAGGGTAAAGATCGTCACTCATGTCATCACGTTGGGCCTTCATGTCAGCGCACATCTTGTCGAAAGAAGAGGCGGAGACCATGTGGCACTTTCTGTCAACTTGCCAGGTGATAGGGGAATAAGCAGAGCAGATTTCGTTGTTACGGGTGGTTCCAGTAGTGGATCCAGTATACTTGGTGATATCCTTTCCCATTTCACCATCAACGATCATTCCATGCATGA…
MATOU-v1_109165169	CA_delta	Bacillariophyta	AAGGGAGGTGCATGTGGTACCGTGAACCAGTACCAAACTCCATTTAAAGATGGTATTTTCTGTAACGCTGGTAAATTAACTGGTCCACTACCATTTGCTGTTGGTGTTCAAGCACAAATTTATACTATCGTAAACAACGACAAATACTATTATCCAGACATGATCAAAGGTATGATTGTTGATGGTGATATGGGTTCGGATATTGCTTATTACACAGGTTCGAGTACAGGAACCACCACAACCAATGAAATTTGCTCTCAATACTCTCCAATCACTTGGCAAGTGGATAGGAAATGCCATAAGATTTCTGCATCGGCGATTGATAAATTATGCATGGACATGAAAGCGCAGAGGGATGATATGTCTGGCGACCTTTACCCACACGGATCACGTGAACTT…
MATOU-v1_109168568	CA_delta	Bacillariophyta	TGAGATGAAACCTCCTTGCACGCATGCCGCCAGTAGCGTTTCCTGCGGTTAGATTTACATGGGGCGATCTTGAAGGTTGTTAGCAATGAGACTCCCATCGACGAGTTCTCGAGAGCCGTGGGCGTGGAGGTCGTCACTCATGTCGTCGTGCTGAGCCTTCATGTCAGCGCACATTTTGTCAAAGGACGAAGCAGAAATGGGGTGGCACGTGCGGTCGACTTGCCATGTGATGGGAGCGTAGGCAGAGCAGATGCTGTTGCTTCGAGATGTTCCCGTGGTGGATCCCGTGTAGATGCCGACGTCAATGCCGTGGGTGTCATCGATGATCATTCCGCGGATGAGATCCGGATAGTAGTACTTTTCGTCGTTGACAATGACGAACACTTGCGCTTGCACGCC…
MATOU-v1_109178455	CA_delta	Bacillariophyta;Coscinodiscophyceae;Thalassiosirophycidae;Thalassiosirales;Thalassiosiraceae	ATGTCTGCAATGCCAAGGATGTCAAACTTGAGAACTTTCCATGTGTTGATATTGAAGTCCAACCCCAAGCTGGAGCGAACATCACGATGGGCTATGTTGGCGACCTCGTGGTGGGTGAGATTAAACCCATTACGACAAGTTTCCAAGGACACAAAATGTGCCCTGTGAATGTACACTGGCATTTGGGCACTGAGCATTACTCTGTTGGAGAATTTGACGAAGGAGGTGATGGTCCCCACGGCAACGTAGGTCGTCCTGACTGGGCTGCTCGTGCACGTGCTCTCGCTGGAGACGGTGAGGTTCAGGCTGGATTCCGTTGTCACCACTACGATAAGGATGATACCAAGTTTACCAAGCCCTACGAATGGAAGCACTGCGAGGGGATGGAGGTTGGTGAGA…
MATOU-v1_109228116	CA_delta	Bacillariophyta;Coscinodiscophyceae;Thalassiosirophycidae;Thalassiosirales;Thalassiosiraceae	CGTTCACATAAAATAGTTTAGATTATCTTCACTGCCTCTaaaggtagaaaaggaaaagagaaatgaaaaaagacaaaTTACCACCAAACCGTAGAAATCATCCTAAAACAACTCCAGTATAAACACGTCCAAAAAATTAAATTCTCTAGCCCCTCAGGTACTTGCCACGGCGGTCCCCTGTGTGGACATGGTTGTCAGGAGCCCAATCATGACTGACGACAGGACGGGCTCCATGCGCGTACAGGTCCGAACTCATGTCGTCGCGCTGCATCTTCATATCATAGCACATCTTGTCAAAGCTCGAGGCACTAATCATGTGGCACTTGCGGTCAACCTGCCAGGTGATGGGACTGTAAGTAGAGCACAACTCGTTGCTGCGGGATGGGCCCGTGGTGGAAC…
MATOU-v1_109252133	CA_delta	Bacillariophyta;Fragilariophyceae;Fragilariophycidae;Thalassionemales;Thalassionemataceae;Thalassiothrix	TACTAACGAAGAAATTCTATGAATTATCTTCGGGTTTATTTGCTTGAATCACCATACAAAACAATTTACTGTTGGCTGTGCTGAGCATGCGAATGCATTATGTATTTTCCTGCGTTTTCTTGGCAAGAATCAGGATTATTGTGTATTGCAGTGGAAATTCTTAGAGTTAGAACCTTCTTTCTGGCTTAGTTACGATTTGCATGGTTGTTATTAGCGATTTTATCATCAACTAATTCTCGCGATCCATGGGCATGTAAATCATCACTCATATCATCACGTTGAGACAACATATCGGCACACATCTTGTCAAAAGAGGATGCTGAAATCTTGTGACAAACTCGATCAACCTGCCAGGTAATTGGAGAGTATGCAGAACAAAGAGTGTTGTTGCGACTTGTT…
MATOU-v1_109280202	CA_delta	Bacillariophyta	ACGATAGGAACGGTACCGGACCCGACGTAACAGAAAAAGCAGAAAATGATCCTGACGTTTCCCGTTGCTATTACTACAACGCCTCCGAGTCCGAGTTCACTACTAAGTACGACTGGAAATACTGCAAGGGAATAGAGGTCGGCGAGACCATCGAGCTCCACTGGGCGTCCCAAAATGAAACCGATGTCGGTGTCCAGGCGCAGGTGTTTTCTATCGTCAACGACGAAAGTTACTATTGCTCCGACCTAGTGGCCGGAATGATTGTGGGCAAAAATGTTGGAAGTGAGCTCATGGGAAGTGATCGCGCCCTA
MATOU-v1_109343731	CA_delta	Bacillariophyta;Coscinodiscophyceae;Thalassiosirophycidae;Thalassiosirales;Thalassiosiraceae	GTGCACGTGCTCTCGCTGGAGACGGTGAGGTTCAGGCTGGATTCCGTTGTCACCACTACGATAAGGATGATACCAAGTTTACCAAGCCCTACGACTGGAAGCACTGCGAGGGGATGGAGGTTGGTGAGACGTACGAAGTTCACTGGCCTCACTCCAGCGCAGGAGCTTGTGGCACTGTCAACCAGTACCAAACTCCCTTCTATGATGGTGTCTTCTGCAACCTTCCCGAGGATGACTTTAAGAATATGGGAGCACAGGACGTTGCCTCGAATGTTGGAGTGCATGGACAAGTCTTCACCATTGTCAACGATGAATCTTACTTCTACTCTGATATGATCCGAGGCATGATTGTGGATGGTGAGATGGGGAAGGATGTTACCTACTACACTGGCTCCACGA…
MATOU-v1_109376416	CA_delta	Bacillariophyta	TTGTCTGTTGGTGAATACGATGCCAGTGGAACAGGACCAGATGGGGATCATAGGCAAAGAGCTCTTGCGGAGATGTGCGATTGGGAAACAGGTGTAACAAATACAACACAGCCGATGCGAAGTTCACTGAGCACTATGATTGGAAATACTGTAAGGGAATGAAGGTTGGCGAGACGTACGAAGTGCACTGGCCACACTCTGCTTTCGGTGCATGTGGCACACCTAATCAGTACCAGCTGCCTTTTTATGATGGTGTTTTCTGTCATATTGGTACTCGTTACGATACGTCGAAGGAATTGTCTGCCCAAGTTGGTGTGCAAGCACAAGTGTTTACTATTGTGAACGACGAGGCGTACTATTATCCCGATATGATGGGGGGAATGATTGTGGATGGGGAGT…
MATOU-v1_109376417	CA_delta	Bacillariophyta	TTGTCTGTTGGTGAATACGATGCCAGTGGAACAGGACCAGATGGGGATCATAGGCAAAGAGCTCTTGCGGAGATGTGCGATTGGGAAACAGGTGTAACAAATACAACACAGCCGATGCGAAGTTCACTGAGCACTATGATTGGAAATACTGTAAGGGAATGAAGGTTGGCGAGACGTACGAAGTGCACTGGCCACACTCTGCTTTCGGTGCATGTGGCACACCTAATCAGTACCAGCTGCCTTTTTATGATGGTGTTTTCTGTCATATTGGTACTCGTTACGATACGTCGAAGGAATTGTCTGCCCAAGTTGGTGTGCAAGCACAAGTGTTTACTATTGTGAACGACGAGGCGTACTATTATCCCGATATGATGGGGGGAATGATTGTGGATGGGGAGT…
MATOU-v1_109378660	CA_delta	Bacillariophyta;Bacillariophyceae;Bacillariophycidae;Bacillariales;Bacillariaceae	CGATTCCGAAGACGAGAAGTATACCAAGCCCTACGAATGGAAGTACTGCGACAAGACCATGGAAGTCGGACAAACCTACGAGGTCCACTGGCCCCACTCGGCTGCCGGAGCGTGCGGCACACCCAACCAGTACCAGACTCCATTCTATGACGGTGTCTTCTGTAACCTCCCCATGGAGGCCTTTGTGACTCTTAAGCCCCAAGATATTGCAAGCGCTGTTGGTGTGCAGGCCCAGGTGTTTGTCATCGTCAACGCCCAGGTGTTTGTCATCGTCAACGATGATTCCTACTACTACCCCGACCTCATCAAGGGAATGATCGTCGAACCTGAGCTCGAGATGGGTTTCGATGTCGCCATATACACCGGATCCACCACCGGTACCAAGCGCAACAACGAGAT…
MATOU-v1_109420495	CA_delta	Bacillariophyta	TATCATTTAAAACTCATGAAGTCTGTTTTTAAGGCACTTGGTTATTGGCGGAGTATTTGTCATCCACCAATTCTCGGGATCCATGAGGATACAGGTCATCGCTCATGTCGTCACGCTGAGCAAGCATATCAGCACACATCTTATCAAAAGTGGAGGCTGAGACGAGGTGACATTTTCTGTCCACCTGCCATGTAATGGCTGAATAGCCGGAGCAATCGGTGTTGTTACGGGTTGTACCAGTGGTAGATCCGGTGTACTTGGTGACGTCATTTCCCATGTTGAAATTGGTGTCCACAATCATACCACGGAAGAGATCTGGGAAATAGTAGTTCTCGTCGTTGACAATGGTGAAGACCTGAGCCTGAACTCCAATCTGTTCAGGCAATTTGTCGCCATTGA…
MATOU-v1_109430069	CA_delta	Bacillariophyta;Coscinodiscophyceae;Chaetocerotophycidae;Chaetocerotales;Chaetocerotaceae;Chaetoceros	TTACACTGGAGATTTAGATACGACTCAGGTACCTCTCACCGTCCCATTCTATGAAGCTGGTCTGTGCCCGGTGAATGTGCATTGGCATCTTGGCACGGAACATAGATCAGATGGTCAGTACGACGAGGATGGATCGGGTCCCACCGAAATTGATCACCGCCGTCGACTAGCTGGTAAGGCACGAAAGGGCTTCCAATGTCAGTTGTACGATGATTCTGTGCCAATGTTCACCAAACATTACGATTGGCAGCACTGTGAGGATATGGAGGTAGGTCAGACCTATGAGGTACATTGGCCAAGTTCAGCTGCAGGCGCATGTGGAACTATTAACCAATACCAGACTCCATTCATTGATGGCGTGTTCTGTAGAGATGATATTCTTAATGATCTTCCCTCTCA…
MATOU-v1_109453241	CA_delta	Bacillariophyta;Coscinodiscophyceae;Thalassiosirophycidae;Thalassiosirales;Thalassiosiraceae	ACATGGGAAGGGTGATTTAGTGGCACAGACTGTTCCTAATATGAAGACGtttttttCCAGTCAAATGTGTCCCGTGAATGTACACTGGCATTTGGGAACAGAGCATTACTCTGTTGGGGAGTATGACGAAAATGGTAGTAGCCCTCATGGATCCCGTGACCTAGACGACTGGGCAAAACGTAACCTCGGAGAAAGTGAGCGTGCAGGATTCCGTTGCCATCACTATGATGCTGAGAAGCCAATGTTCACTAAGAAATACGATTGGCAGCACTGTAAGGGAATGGAAGTTGGTGAAACGTACGAAGTACACTGGCCACATTCCGCAGCGGGAGCGTGTCATAGCATAAATCAGTATCAGACTCCTTTTTACGATGGTCTTTTCTGTAATCTTGATATGGA…
MATOU-v1_109495396	CA_delta	Bacillariophyta;Coscinodiscophyceae	TGTTCATCGTTCACAACGGTAAAAATTTGTCCTTGCACACCGACGGCAGTGGCAATTGTTTGAGCGCTTAACCCTTCAACACCGTTGGGAAGGTTGCAAAATACTCCGTCGTAGAATGGACTTTGGTACTGATCAAGGGTACCGCACGCACCTGCAAGTGAGTGCGGCCAGTGGACTTCGTACGTTTCACCTACTTCCATTCCCTTGCAGTGCTTC
MATOU-v1_109507754	CA_delta	Bacillariophyta;Coscinodiscophyceae;Chaetocerotophycidae;Chaetocerotales;Chaetocerotaceae;Chaetoceros	AGCTAAAGCTGGGAGTATgaagtctgcgaagtctgcgaagtctgcgaagtctgcgaagtctgcgaagtctgagaagGCTAGTAATGATGTTGCGAGACCACCTATGCGTACCAACCCTTGTGAAGGTGCAAACCCTAAATATCCAAATGTTCCCTGCACAGATCCTGGTGTTGGCCCACAATCTGGAACTAACGTAACCATAGGTTACACAGGAACTCGATCTACTGTATATAAACCTCAAAGAAAAGACTACGTTAGGGCTGGAATGTGCGCAGTAAATGTTCATTGGCATCTCGGCTCAGAGCACTTGTCAACGGGCGAGTACGACGAAGATGGTACTGGTCCCAGCGCAATTGCCC
MATOU-v1_109722948	CA_delta	Bacillariophyta	ACATGGGAACACTGTATTAGCATGGAAGTTGGTGAGACCTACGAAGTTCACTGGCCCCACTCTGCTGCCGGTGCCTGCGGAACCATCGCACAGTTTCAAACTCCTTTCTATGATGGTGTCTTGTGCCGTCCTGAGATTCTTGGTGACCTCTCCCGTCTTCCTGAACAAATTGGTGTCCAAGGACAAATCTTCACCATCGTCAACGACGAAGATTATTTTTACCCCGACCTCATGCATGGAATGATCGTTGATGGTGAAATGGGAAGGGATATCACCAAGTATACTGGATCCACTACTGGAAAGGATATCACCAAGTATACTGGATCCACTACTGGAACCACCCGTAACAACGAAATCTGCTCTGCTTATTCCCCTATCACCTGGCAAGTTGACAGAAAG…
MATOU-v1_109729477	CA_delta	Bacillariophyta	AATATCCTTTGCACATAAGTTTACTTTCTTCTTTGCAAAAAGTTTATTCAGTTGGCATCAGAGTTTCCTTTTTTCATTCCAACGTGCGTGCTAGAACAACAATCATCTTCAAAAGGAGGACATTACATTAAAACACAAAAGATAGGTAACGTGAATTGTACATATAATTACTAGAACCACTCATGATGCTCGTGGTCATGTTCATGATGCTCGTGGTCATGATGATGAACATGATTATCCTCTCCTTGGCTACTTTCCCTTAAATTACGTTCAACATAATGCTCGTCAGGATGAAGTTCACCGTTTCCGTCTGCCCAAAGATGACGATGGTGACGAGCTTGATTATTTGCCACATATTCCGTCTTCACAAGTTCGCGAGCTCCATGGGCATGTAAATCA…
MATOU-v1_109770960	CA_delta	Bacillariophyta	TTCACTGTGGTCAATGATGAGGATTACTACTATCCAGATCTAGTCCATGGTATGATTAAGGATGGTGAATTTGGAAGCGATATTGCTTACTACACAGGATCCACAACTGGTGTGAGCGTCAGCAACGAAATCTGCTCACAGTATGCGCCAATAACATGGCAGGTGGATCGTAAATGCAACCTTATCTCGGCCTCGACCTTCGACAAGATGTGCGCCGATATGAAATCGATGCGTGACGATATGACGGAAGATCTCCATCCTCACGGATCGCGTGCGCTTGTAAGTGACGACCTCGCAGGGGATGATCATCAGGGTAAAACACCATAGTAATTATACATATAAACGCAGAACTATGCTAAAAATGAGCGGAACAACAAGTCAATATGATTTATGCGGAGA…
MATOU-v1_109789241	CA_delta	Bacillariophyta	TAAATAATATTTGTGTATGGTAATTTAGCTATATACTCTTAGTGTCCGATGATACTGTTTTATTTTATTATCCTCTCCTCTCTCACCACACACGATACAACGCACAGTTTTGTACATAAGTTTATAACGAAACTAGTTTTTATGACTACATGGGGTTCAAATAAGATTCATATTTCATACCTATTATTATTCACAACGTACTGGCATGGAGAATACGCTTAATTTTAACAGTTCTGACGGTCGGTGAACGACACAAATTTTCCAAAAAACTATCCTGTTACATCAATATACAGCAACAGTTACAGTTCAAGTGCCCTGCTTTCTTAAAACCATTCATCATGATGATGATCATCGCCATGATCGTGGCCATGAGAATGTCGGAGGTTGCGTGTAGCAGCT…
MATOU-v1_110056637	CA_delta	Bacillariophyta;Bacillariophyceae;Bacillariophycidae;Bacillariales;Bacillariaceae;Pseudo-nitzschia	GCAAGGGTTACCAGTGCAATCTTTACGATGCCGAGGATGAGAAGTTCACCAATGATTATGACTGGAAATTCTGTGACAAGACCATGGAAGTTGGACAGACCTACGAGGTCCACTGGCCTCATTCGGCTGCCGGAGCGTGCGGCACCCCCAACCAGTACCAAACTCCGTTCTACGACGGTGTCTTCTGCAACCTTGACGCCGAGACCTTCGGAAATCTAGGACCCCAGGATATTGCCTCCAACGTCGGTGTCCAGGCCCAGATCTTTGTCATTGTCAACGACGAATCCTACTTCTACCCCGATCTTATCAAGGGTATGATCGTCGAACCCGAGCTCGAAATGGGATCGGATGTCGCCATGTACACCGGATCCACCACATGTCGCCATGTACACCGGATCC…
MATOU-v1_110085738	CA_delta	Bacillariophyta;Bacillariophyceae;Bacillariophycidae;Bacillariales;Bacillariaceae;Pseudo-nitzschia	TTCAAACCCTGTTTGTCATACAGCCAAATTAAACACACTGGATCCTTAAGTAACCGAATCTTTCTATCAAAATGGTCGAAGCTAGCAACGAGGAAAAGTCCAATAAGCCGCTCCTCTTCGGAGCTCTGGCAGGAGTCTTCTTCATCTGGGCGGTCGTTGTGACAGCCTTGCTTTCAAATGAGCACAGCCAGCACAACCATGGTGATGTCGATACTGCTCCTTTGGTGGACAGCTCTTCCTCTGACTTGATGACAACCAAGACTTCATTTGAAGCCCCAAACGTTTGCGATGGCAAGAAGTTGGATCTTCCGAACATCGCATGCATGATCGAGGCTCTCGATGACGGTGCAGACGTCACTGAAATGGTCAACCCCGATGTCGGACCTCAAGCTGGAGGCA…
MATOU-v1_110102264	CA_delta	Bacillariophyta	GTCAATGTTCACTGGCATCTCGGCACCGAGCACTTGTCGGTCGGACAATACGACGAAACCGGAACCGGACCTACTGAGATCGCCCACCGTCGCAGAGCCGCAGGCAAGGTCCGCGAAGGATTCCAATGCAAGCTCTACAACAGTGCTGAACCAACCCACACCAAGAAATACGACTGGAAGCACTGTGACTCGCACATGGAAATCGGCCAAACTTACGAGGTCCATTGGCCTCACTCCAAGGGCGGAGCATGCGGCACCATCCACCAGTACCAG
MATOU-v1_110124531	CA_delta	Bacillariophyta	TTTCATTTACCTTTCATTTATGTAAGAGAAACCCCCTCAATCATGAATCATACTTCATTACTGTATCTTTCATAATGAACGTCTATGTGCTAAAATTTTGATACTTTGTTTCCGCGATTTAGTTGTTTGTTGTTTCGTGATTGTCGGCAGCATATGCGTTAGAAACAAGTTCTCTCGATCCATGGGGGTAATAGTCATCCGACATATCGTCTCGCTGACTAGCCATATCAGCGCACATCTTGTCAAATGAAGAAGCTGATATCAAGTTGCATTTTCTGTCAACCTGCCAGGTGATTCCAGTGTACTGAGAGCAAGAATCATCGTTGTTGCGAGAGGTCCCAGTGGTAGATCCTGTGTATATAGCAATGTCAGCCCCCATGTCACCATTGATGAGCATAC…
MATOU-v1_110152260	CA_delta	Bacillariophyta;Bacillariophyceae;Bacillariophycidae;Bacillariales	CCGCATTTTACCACAGGATCCTTCCACAAGACTCCCTATCAAGATGACCGAAGCCGACCAAGCCCCAAAAAAGGTGGACAACAAGACCACCATCGCCGCCATGGCCGCTGGTGCCTTCCTCATATGGGCCATCTGGGTGACCGCACTCCTCGCACAAGAAAAGGGAAAAGACAAGAGTGTTGTCACCGCCTCGACCCTCACCGCCGCGGGGATGCTCGGGGTTGGCAACGCACTACAAGCCCCCAACACTTGCGCCGGCAAGCAACTCGCTCTTCCTAACATCGAGTGCATGGCGGAAGCATTCGATGACGGCTCTGACATCACCGAAGTCGCCCCCGGAATCGGAGGACAAGCCGGAGGTAATGTCACCGCCGGATACAATGGAGAACTCGAGGTTGG…
MATOU-v1_110237267	CA_delta	Bacillariophyta	GCAACAGTCAAAAACCGATTACCGTCCCATACAACAAGGCCAGccccccccTGTGCCCTGTAAATGTCCATTGGCATCTCGGTGCCGAGCACCGTTCTAATGGCTCATACGACGAGACGGGCACCGGCCCCACTCCCATCGCCCACCGCAGGCTCGGTGCTGGCAAGGTTCGCCAGGGCTTCCAATGCAAGCATTACAACAAAATGGAGAAGAAGTTCACCAAGCCGTACAACTGGCAGCACTGCCAAAAGATGGAAGTTGGACAGACTTACGAGGTTCACTGGCCGCACTCGGCGTTCGGAGCATGCAACACGCCGAACCAGTACCAATCTCCTTTCTACGACGGCGTGCTGTGCCAG
MATOU-v1_110430978	CA_delta	Bacillariophyta;Coscinodiscophyceae;Thalassiosirophycidae;Thalassiosirales;Thalassiosiraceae	GGGCGAGACTTATGAAGTGCACTGGCCCCACTCCGCGGCCGGAGCATGCGGTACGATCAACCAATACCAGTCACCCTTCTATGATGGCGTCTTCTGCAACCTCCCTATGGAAAGTTTCGTGGCCCTTTCAAAGCAGCAGATCGCTAGTGCTGTTGGAGTGCATGGACAGGTCTTTACCATTGTCAATGACGAGAACTACTTCTATTCTGACATGATCCGTGGTATGGTTATTGATACCAATAAAGGCATGGGAACTGATGTGACCTACTACACCGGCTCTACCGCTGGTACCTCCCGTGACAATAACATATGCTCCACATACAGTCCCATCACCTGGCAGGTTGACCGCAAGTGCCACATGATCAGTGCCTCCAGCTTTGACAAGATGTGTTACGACAT…
MATOU-v1_110444014	CA_delta	Bacillariophyta;Bacillariophyceae;Bacillariophycidae;Bacillariales;Bacillariaceae	GCAGATGAGTATAAAGATGATTTCTTGGCGTATCATTTTACCAATCAAGTACTGGATGACGAGGATGAGGATGCCGAGGATGCCTTGGATCTCTCGCAATGCAGTGCCAAAGTCACCATGGTCAATGGGTTGAAAACACGGTTGGTGTGTGATACGACCGAACCGATGTCGACCCGTCGCCGGCCGATCTATCTCAAGGGGGATGGGAATTCACGGGTGGATTTACCCCAATTCGATCCCGATGCCGGGATTCCTATTTGTGGGGGTGGGACCCTGTATATCATTGATCATGTCTTGGTGAGTAAAGATTATTTCATTAATGAAGATGGTGGTGTGGTACCGGTCGAAGATGCACGAGAGGAAGTTTCCGTGGATGTCAATGATGGGAAAGATTATTTC…
MATOU-v1_110444015	CA_delta	Bacillariophyta;Bacillariophyceae;Bacillariophycidae;Bacillariales;Bacillariaceae;Fragilariopsis	GTGGTGTCGTCTCGATGGAAGATGCCCGTGAGGAAGTGGTCGTGGATATCAATGACGGGAAAGATTATTTCAAAGAACTCTTGATTGCCACCACGAGCGTCGTGACGGGTGAAAATATTTGTGCAGGCATGAATCCACAATTCCCCAACATCGATTGTATGGGAGAAGATGGTGTCGTCGATGTCTCCGAACAAGCCGGACAAAATGTCACCAAGGGTTATATCGGTGGCATGGAGTCGGACATTGTACCCATTACCGAGTCTTATTATAAGGTCGGGTTGTGTCCCGTCAATGTGCATTGGCATGCCGGTGCCGAACATTATTCCGCCGGTGAATTTGATTGTCTGGATCACAAAAAATGTGGTCCGTACCATGCCAGTAAAGATGGTGACGACGAGC…
MATOU-v1_110464653	CA_delta	Bacillariophyta;Bacillariophyceae;Bacillariophycidae;Bacillariales;Bacillariaceae;Fragilariopsis;Fragilariopsis kerguelensis	TTTTGTGACAAGAGTATGGAAGTCGGACAAACGTATGAAGTCCATTGGCCGCATTCGGCAGCGGGTGCCTGTGGAACGCCCAATCAATATCAAACACCCTTCAAGGATGGTGTCTTTTGCAATCTGCCCATTGAAGCCTTTCAAACGCTCACACCGCAAGATATTGCGTCCAATGTCGGTGTCCAATCACAAACGTTTGTCATTGTCAATGATGAAAATTATTATTATGGAAACTTATTGGGTGGCATGATTGTCGAAGGTGATTTTGGTACCGATATGGCCATCTACACCGGCTCCACCACTGGTACCTCGGTGAACAATGAAGTCTGTTCGCAATATACACCCATTACGTGGCAAGTCGATCGCAAATGTCACATGATTTCTGCCTCGAGTTTCGAT…
MATOU-v1_110464654	CA_delta	Bacillariophyta;Bacillariophyceae;Bacillariophycidae;Bacillariales;Bacillariaceae;Fragilariopsis;Fragilariopsis kerguelensis	TTTTGTGACAAGAGTATGGAAGTCGGACAAACGTATGAAGTCCATTGGCCGCATTCGGCAGCGGGTGCCTGTGGAACGCCCAATCAATATCAAACACCCTTCAAGGATGGTGTCTTTTGCAATCTGCCCATTGAAGCCTTTCAAACGCTCACACCGCAAGATATTGCGTCCAATGTCGGTGTCCAATCACAAACGTTTGTCATTGTCAATGATGAAAATTATTATTATGGTAATTTATTGGGTGGTATGATTGTCGAAGGTGACTTTGGTACCGATATGGCCATCTACACCGGCTCCACCACCGGAACGTCCGTGAACAATGAAGTGTGTTCGCAATATACACCTATTACGTGGCAAGTCGATCGCAAGTGTCACATGATTAGTGCCTCGAGTTTTGAT…
MATOU-v1_110464656	CA_delta	Bacillariophyta;Bacillariophyceae;Bacillariophycidae;Bacillariales;Bacillariaceae;Fragilariopsis;Fragilariopsis kerguelensis	TTTTGTGACAAGAGTATGGAAGTCGGACAAACGTATGAAGTCCATTGGCCGCATTCGGCAGCGGGTGCCTGTGGAACGCCCAATCAATATCAAACACCCTTCAAGGATGGTGTCTTTTGCAATCTGCCCATTGAAGCCTTTCAAACGCTCACACCGCAAGATATTGCGTCCAATGTCGGTGTCCAATCACAAACGTTTGTCATTGTCAATGATGAAAATTATTATTATGGAAACTTATTGGGTGGTATGGTTGTGGAAGGTGATTTCGGTACCGATATGGCCATCTACACGGGATCAACCACCGGTACCTCGGTGAACAATGAAGTCTGTTCGCAATATACACCCATTACGTGGCAAGTGGATCGCAAATGTCACATGATTTCTGCCTCGAGTTTCGAT…
MATOU-v1_110466975	CA_delta	Bacillariophyta;Coscinodiscophyceae;Thalassiosirophycidae;Thalassiosirales;Thalassiosiraceae;Thalassiosira	ATTATTGACTTATCTTTTCATGTATTGCTGGTAGGCATTGATTCAGGGGTGATTTCTTAAAATGCCTGCATTGTTCTTCACTTCTCCAAAGACTGGATTTTCACACAGAACAAAAACGACGAACAGCTGAAAGAACACTGAAATCTAATTAGATAAAACCGACATCCGGGTTGTTGCCAGCGTCAGACTGGTTGTTGGCAGCATGATCATGATGGACAAGCTCACGAGAGCCATGAGCATGCAAGTCGTCGCCCATGTCATCACGCTGCATCTTCATATCAAAACACATCTTATCAAAACTGGATGCACTGATCATGTGACACTTGCGATCAACCTTCCAGGTGATGGGTGCATACTGAGAGCACATCTCATTGTCGACAGAGCTTCCAGTAGTTCCCA…
MATOU-v1_110473931	CA_delta	Bacillariophyta;Bacillariophyceae;Bacillariophycidae;Bacillariales;Bacillariaceae;Fragilariopsis	CGTAGCATATAACACCACACATCACACCTACCCCGCCTGACCATTAGTGTGTGTATGTATGTATGTTTATGAATAAAATAAAACGACGCACGGCAtctttcttctttctcttgggtctctcttttcgttttgattttgcttttatttctgtttgacttaatttttgtttCCGCACAAATAAATGAAGAATACTACAGTACTATCATAAGTAAATAGGATGATAGAACTGATCAAATTGTTCATCGATTGTGTGTTTGTTTGTTGTTGATTTTGATTTTCTGATATAAAGGATCCAATGCAGCACACGCACACGACTGCATACGACATCTGAATATGTCGGTATGTATCTGTATGTATTTCTTTCGTTAATTTCGAGTACGTAAATTTTTGCGTTCACGA…
MATOU-v1_110473932	CA_delta	Bacillariophyta;Bacillariophyceae;Bacillariophycidae;Bacillariales;Bacillariaceae;Fragilariopsis	GTTGATTTAGATTCCGAATATAATGTATAGCATATATATAACATCTCAGCACACACTATCCCGCCTGACCACATCAGTGTGTGTATATGTATGTTTATGAATAAAATAAAACGACGCACGGCAtctttctttctcttgggtctctcttttcgttttgattttgattttatttctgtttgactttttttttgtttCGGCACAAATAAATGAAGAATACTACAGTACTACTGTATCATAAGTAATAGGATGATAGACTGCTGAATTGTTCATCGATTGTGTGTTTGTTTGTTGTTGATTTTGATTTTCTGATATAAAGGATCCAATGCAGCACACGCACACGACTGCATACGACATATAGATAGAGTGTCGGTATGTATCTGTTGTATGTATTTCTTTCGT…
MATOU-v1_110504143	CA_delta	Bacillariophyta	ACATGGGGCGGCGCACGGCCTGGGGCAGGAGGTCACCAAGTACACCGGCTCCACCACCGGCACCTCCGTCGACAACGAGATGTGCTCGCAGTACGCCCCCATCTCCTGGCAGGTGGATCGGAAGTGTCACCTGATCAGCGCGTCATCCTTCGACAAGCTGTGCTATGACATGAAGATGCAGCGCGACGACATGAGCGACGACCTTCACCCCCACGGCAGTCGCATCCTGGTTGATGATGAGTACGTGGGTGACAACCAGGTGAACCGCAAGAAGCTCCGTGGTCTCGGCAGCATGTAAACAGAGGGAAGAGGTTTTTCTAGAGGAAAAGGACTATACCTACTGTAATTATTTTCTGCTAAGTAGCACAGTTATGGGCATGTTTTCTTTTGGGAGATTCT…
MATOU-v1_110528674	CA_delta	Bacillariophyta	ACATGGGGGATACCAAGGAGACCGTGAGACGGACTCGGTTCCCATCAGCTCTCCTTACTGGGACGCCGGTCTCTGTCCCGTCAATGTTCACTGGCATTTGGGAGCGGAGCATTATCTGTTGGAGAATACGACGAGGCCGGCAGCGGTCCCACCGATGTCAATGCTCGCAGAAAGCTGGCCGGAAAGTCAACCCAGGCCGGATTCCAGTGCAATTCTTACGACGAGACCGACCCCAAGTTCACCACTCCTTACGACTGGAAGTACTGTACCGACATGGAGGTTGGACAGACCTACGAGGTTCACTGGCCTCATTCTGCTGCCGGATCTTGCGGTACCGTCAACCAGTACCAGACTCCGTTCTATGACGGTGTCTTTTGCAACGGAGGGCTCCTTGTGGAC…
MATOU-v1_110528705	CA_delta	Bacillariophyta	AACTGTCGCTAGCCCCAGCACTCATTGCGAGCGCACTCGCAACTTCATTTGCAGATCACTGTGATACGGAAACCACGTTTGATTTGATCAACTCTTCTGATTTGAAATTCAGTGGTTACAATGTTGTATCGACCTCACGTTTTGTTTCTGCTGATGGTGATAAAGCCACATTGAAGAATTATGGAGCGACCCCAGTTGTGACATCGTCTGATAATGGAGGATTTCTTGTAACCCCAGGAAAAGCGTGCGGGGCTGATGATTCAACTGCTGATGATTTAACTGGCGCCAGTTCGGCTATGTCTATCATTGGAATTTCTTCATTTATGATGGGATACCCTGCTCTATCAACAGCAGTGTTCTTTATGGATTATCTACCTTCTGTTGTAGCCATGGAAGATA…
MATOU-v1_110538214	CA_delta	Bacillariophyta;Bacillariophyceae;Bacillariophycidae;Bacillariales;Bacillariaceae	AACGTTATCACCAGTTTTATTATATTCTTAGGGTATCATTCTCGAAACCTAAAAATCTTAGATCGCGTACTGTTCCACCTCTTAGCGAAAATAGTGAGCAGGAGATTACCATCATCACCTAATAAACCGAAAAACGTGAAAAACTTGGACTATCAATGCTTGTGAGACATATAGCTGAAAAACTTACCCCATTAAAAAGAGATTGTCTTGCATTTTTCTTTCCGTCGAGCAATCGAGTTGAAAACTATCGTATAGCGTCTTCTTGTTTGCACGGGTCTTTGTGCGGCTGCACTGAAGATATGAATAAACATATATAAAAGGATACATGGCTTTACCAAATTTACGCACGCAGATTCGCGTGGTTGTTAGCGGTGAGGTGATCGGCGACAAGTACGCGGG…
MATOU-v1_110571469	CA_delta	Bacillariophyta	TTCAGATTCATAGAAGATATATTAATTGACGCTTAGAAACTGTTTAGTAACGATATTTCGTTTCAGATTCATAGAAGATATATTAATTGACGCTTAGAAACTGTTTAGTAACGATATTTCGTTCCAAATTTATAGAAGATATATTAATTGACGCTTAGAAACTGTTTAGTAACGATATTTCATTCCAAATTTATAGAAGATATTTTGATCGAGGCTAAGCTACTCCTAATCACGAAGATAGTGGTTATGACTGTGATCATGATCTCCATCGGCATGACTATGGTCGTGGTCATGATCTTCGTGAAGATGACGCACCTGGTTGTTAGCAACCATCGCTGCAGGGACAAGCTCTCGGGCTCCGTGAGCATGCATATCACCTGACATGTCATCACGTTGCAT…
MATOU-v1_110574881	CA_delta	Bacillariophyta;Bacillariophyceae;Bacillariophycidae;Bacillariales;Bacillariaceae	TAGGAAAGGAAATACCTATCTCCGGAAAGTTACAAAATAAACCTCGATAGAACGGACTTTGGTATTGATTGGGTGTGCCACATTGAGCAAAAGGACCAGTTCCCCCTGTAGTTCCTGTCCCCACGGCAGATCCATGTGGCCAATGCACTTCATACGTTTCACCGACCATCATCTTTTTACAGTATTTGAAATCATAGGTGTCGGT
MATOU-v1_110582119	CA_delta	Bacillariophyta;Bacillariophyceae;Bacillariophycidae;Bacillariales;Bacillariaceae;Pseudo-nitzschia	AAGAGTGTTGTCACCGCTCCCACCACCTCGACCCTCACCGCCGCGGGGATGCTCGGGGTTGGCAACGCACTACAAGCCCCCAACACTTGCGCCGGCAAGCAACTCGCTCTTCCTAACATCGAGTGCATGGCGGAAGCATTCGATGACGGCTCTGACATCACCGAAGTCGCCCCCGGAATCGGAGGACAAGCCGGAGGTAATGTCACCGCCGGATACAATGGAGAACTCGAGGTTGGCGTTGATCCCATCACCATCCCTTATTACCAAGCCGGACTCTGCCCTGTCAACGTCCACTGGCATTTAGGTACCGAGCACTACAGTGCTGGCGAGTACGATTGCGAGATGCACGACAACCACGACAACGAAGACCACCGTGACTTGATGGTGGACGTGCCCGAA…
MATOU-v1_110599068	CA_delta	Bacillariophyta;Coscinodiscophyceae	CTATGTAAATACGGACTCATTATTACTATTATTATGCATTAGCTTCAGCTATGCAATCATTGATAAGACGTAAGAGATGATGAACAAATAATGGCGAGGGCCTTCGTTTTATCTTCATGTTTTAAGTAAGTTCTAACACATGTTTATTTTCTGTTGCGCACTCTAATCTCTATCTCTCCCGTCTTCTATACACATTTAAGACAGTTTAGAACCACGCTGCATGATCGTGGTCGTGATGGTCATGGTCGTGATGGTCATGATCGTGATTATGGTTACTACGAAGCTTGCGTTGAAAGTTGTTTGCATTATATTTTGGGTTCACAAGTTCCCGCGAACCATGCGCATGGAGATCGTCGGACATGTCATCACGCTGGTTCTTCATGTCGTAACATAGCTTGT…
MATOU-v1_110599649	CA_delta	Bacillariophyta;Bacillariophyceae;Bacillariophycidae;Bacillariales;Bacillariaceae;Fragilariopsis	ACTCAAAACACAGTATCAATCGTCTCTCATCCTCCATTGTCAAGAGCAGGAACACTTTCACTGCACAATCACGTGTGGTGGAGAAAACCCACCGAGACCAAAGGAAAGCAACGGAGATCATACGtttcttatttttttcacgagtaatttcatttcattatcattttctgtattgttcttttttctttcttccacatattttACGGTATGTTCAAGGTTCCGACACGTGGATCCGCCAGGGCATCGGCCACTAATTCACGGGCACCCGCGGGTTCTATATCATCCGTCATATCTGCAGGTCTTTGGGAGAGCATATCGGCACATAATTTATCAAAACTACTGGCCGAAATCAAATGACATTTCCGATCCATTTGCCACGTAACGGGTGAATAACTCGAG…
MATOU-v1_110604609	CA_delta	Bacillariophyta;Bacillariophyceae;Bacillariophycidae;Bacillariales;Bacillariaceae	AAAGAAGaaaaaaaGCGATACTGCTACTAAACCACTATTGTATTGGTAAATTTGAAAGTTTCATCTTATTTCATTTTATTCTTTTTGCGACATGGTCGACAAAAATCTTCACCCGACACAGCGTCAACCAACTGAAAAGAAGGCACAGATTTTGATCACCAAAAAATGATCACAATCAACCGAATAACACGAACAACAAtttttttGGAACAAATAATAATCAACTTACAAGATAGACGCAGCCGCTTCGTAGAATCTCTCCACCGTTTCATACAACATAGATTGTTTGACATTTGAGTCTTCGAATCGGCTGTTTGTCCAGCTTCATCGATTTAAAGGATACATGGCTTTACATAGTTTACGCACGGAGGTTTGCGTGGTTGTTGGCGGTGAGATGAT…
MATOU-v1_110614815	CA_delta	Bacillariophyta;Coscinodiscophyceae;Thalassiosirophycidae;Thalassiosirales;Thalassiosiraceae	GCCGCTGGTGCGTGTGGCACGATCAATCAGTACCAAACTCCCTTCTACGACGGCGTCTTCTGCAACCTTCCCTTGGAGTCTTTCCTGGCACTCGGCAAGCAGGACATTGCCAGTGCTGTTGGAGTACATGGACAAGTGTTTACCATTGTCAATGATGAAAACTACTTCTACTCTGACATGATCCGTGGTATGATTGTTGATGCCGACATGGGTATGGGAACTGATGTTACCTACTACACCGGCTCTACAACTGGTACCTCTCGTGACAATGACATGTGCTCCACATATACTCCCATCACCTGGCAGGTTGACCGCAAGTGCCACATGATCAGTGCCGCAAGCTTTGACAAGATGTGTTATGACATGAAGATGCAACGTGACGACATGAGCGATGACTTG…
MATOU-v1_110651481	CA_delta	Bacillariophyta;Bacillariophyceae;Bacillariophycidae;Bacillariales;Bacillariaceae;Fragilariopsis;Fragilariopsis kerguelensis	ACATGGGGATGAAGATTATTATTATCCCGATTTATTTCGTGGCATGATCCGTGGTGTCAAGGGCAAGGATTATGGCAAAGACATGGCCGTCTACATCGGCTCTTCCTCCGAATCCAGACGCAATAATGAAATCTGTTCGAGTTATACACCCATTACGTGGCAAGTAGATCGGAAATGTCATTTGATTTCGGCCAGTAGTTTTGATAAATTATGTGCGGATATGTTGTCGCAAAGTCCCACGGATATGACGGAGGAATGTGGAACCCGCGGGTGCACGTGAATTAGTGGCCGATGCATTGGCGGATCCACGCATCGAGACCTTGGACCAAACACCCTGGGAGAATTAATATATGTTACGAAAACGATTCAAACTATTGGAGCTGTCGTTCTTTGTCAGTA…
MATOU-v1_110722589	CA_delta	Bacillariophyta;Coscinodiscophyceae;Thalassiosirophycidae;Thalassiosirales	GGGATGGGCCCGTGGTGGAACCGGTGTAGTAGGTGACATCCTGGCCCATGCCGCGATCCTTGTCGACAACCATGCCACGAATCATATCAGAGTAGAAGTACGATTCGTCGTTGACAATGGTGAAGATTTGCCCGTATACACCAACATTGTCAGACACAGTCTGTGTACCTGCGACGTCATCGTAAACATCCCTAGGGAGGTTGCAGAAGACACCATCCTCGAAGGGGGACTGGTACTGGTCGATGGTGCCGCAG
MATOU-v1_110752121	CA_delta	Bacillariophyta;Coscinodiscophyceae;Thalassiosirophycidae;Thalassiosirales;Thalassiosiraceae	CTATCCTCCTTTTATGACGATTCTGAAGCCAATTTGTGTGCAGGAAAGAAACTTGACTCGCCCAATGCAGCATGTGTTGATCTCGAAGTTTCTCCTCAAGCTGGAGCAAATGTTACACTAGGCTATCTTGGCAAGCTCGATGTGGGTGACCTTGAGCCCAACACAAAGAACTACTTCGCGAGCAGCATGTGTCCTGTGAATGTGCACTGGCATTTGGGTACAGAGCACTACTCCGTGGGGGAATACGACGAGGACGGTGCTGGTCCTGACGGAAATTCCGCGAAGCCTGATTGGGCTGACCGTACACGTGCTCTTGCCGAGG
MATOU-v1_110791608	CA_delta	Bacillariophyta;Bacillariophyceae;Bacillariophycidae;Bacillariales;Bacillariaceae;Fragilariopsis;Fragilariopsis kerguelensis	TTGTTCATACATTGTTTGTTATTGTGTTTGATTTTCTTAACATAAGGATCCAATGCAGCACACTGCACACGACATATTCACGTCGGTATGTATCTGTATTTAGTTAATTTCGGCTACGAAGATTCTTGCGTTCACGAACTTGATTGTTCGACGACAAGAAATCAGCCACGAGTTCACGGGCGCCATGAGCATAAAGGTCATCGGTCATATCATCTCGTTGGGCCATCATATCGGCACACATCTTGTCGAAACTCGAGGCACTAATCATGTGACACTTGCGATCGACTTGCCACGTAATAGGTGTATATTGCGAACATACTTCATTGTTCACGGAGGTACCAGTGGTGGATCCGGTGTAGATGGCCATATCGGTACCAAAATCACCTTCGACAATCATAC…
MATOU-v1_110819904	CA_delta	Bacillariophyta	GGAGGTTGGACAGACTTATGAGGTTCACTGGCCTCATTCCGCTGCCGGAGCTTGCGGTACCGTCAACCAGTACCAGACTCCTTTCTACGACGGTGTCTTTTGCAACGGAGAACTCCTTGTGGACACTGCCGCACAAATTGGAGTCCAGGCACAAGTCGTTATCGTCGTCAACGACGAAGACTACTTCTACCCCAACCTCATGCGTGGAATGGTCATTGACGCAGAAATGGGAGCCAGTGTTGCCAAATACACCGGATCCACCACCGGCGATAAGGTCAACAACGAGATGTGTTCTCAGTACACTCCCATCACTTGGCAAGTCGACAGGAAGTGCCACATGCTTTCGGCTTCTGCTTTTGACAACCTTTGCAAAGACATGCTCAACGAACGTGACGACATG
MATOU-v1_110859688	CA_delta	Bacillariophyta	CTCATGAAGGGTATGGTTGTCGAACCCGAGATGGGCATGGGTATGGATGTTGCCATGTACACAGGATCCACCACCGGTACTTCCCGTGACAACAACGTCTGTTCCTCTTACTCTCCTGTCACCTGGCAGGTCGACCGCAAGTGCAACCTCATTTCCGCCTCTTCCTTCGACAAGATGTGTGCCGATATGATGGAGCAGCGTGACGACATGTCCGACGACCTCTATGCCCACGGTTCTCGAACTCTTGTTGCCGACCACCTTGCCGCCAACAACCATCAGAACCTCCGTGCCTAAACCCAGTAAAGCCATGAATCCTTATAAGTTGTGGCAGTCTGTGATTCCTGTCAAAGGGAATTTATCTGCTGCCACAGCCATTTCTATTACATTATGTGAGAAGAC…
MATOU-v1_110960563	CA_delta	Bacillariophyta;Bacillariophyceae;Bacillariophycidae;Bacillariales;Bacillariaceae;Fragilariopsis;Fragilariopsis kerguelensis	CCACCCCGTATGATTGGCAATTTTGTGACAAGAGTATGGAAGTCGGACAAACCTACGAGGTTCATTGGCCCCATTCGGCAGCCGGTGCCTGTGGGACACCCAATCAATATCAAACACCGTTCAAGGATGGTGTCTTTTGTAATTTGCCCATCGAGGCCTTTCAGACGCTCACACCACAAGATATTGCGTCCAATGTGGGTGTCCAATCACAAACGTTTGTCATTGTCAATGATGAAAATTATTATTATGGAAACTTATTGGGTGGTATG
MATOU-v1_111003883	CA_delta	Bacillariophyta;Bacillariophyceae;Bacillariophycidae;Bacillariales;Bacillariaceae;Fragilariopsis;Fragilariopsis kerguelensis	TATGATTGGCAATTTTGTGACAAGAGTATGGAAGTCGGACAAACGTATGAAGTCCATTGGCCCCATTCGGCAGCAGGTGCCTGTGGGACACCGAATCAATATCAAACACCGTTCAAGGATGGGGTGTTTTGTAATTTGCCCATTGAAGCCTTTCAAACGCTCACACCGCAAGATATTGCGTCCAATGTTGGTGTTCAATCACAAACGTTTGTCATTGTCAATGATGAAAATTATTATTATGGCAACTTATTGG
MATOU-v1_1110350	CA_delta	Bacillariophyta	GCCCATCAATGCGCAGCTCAGCAACGTTCCGTGCGAGGATGCCTCTGTCCAGTCGGGCGCTAACGTCACCAAGGGTGCCGTTGGCCTTCTTGCGGCCGAAATCGACCCGATCCCGCTGCCCCTCAACGACCACGCCTGCGTGGTCAATGTGCACTGGCACCTTGGCACCGAGCACTTCTCGGCCGGCGAGTACGACCAGGCCCCGACCTCCACCGCCGCAGGCCGCCGCAAGCTCGCTGGCCAGGTTGACCCCGGCTACACCTGCGCTCACGATTCCAACGACGCTATGTACACCACGCCGTACGAGTGGAAGTACTGCGTGAACATGCACGTCGGCGAGACCTACGAGATCCACTGGCCCCACTCCAACCTCGGCGAGTGCGGCACCAAGTGGCAGAT…
MATOU-v1_1110351	CA_delta	Bacillariophyta	GCCCATCAATGCGCAGCTCAGCAACGTTCCGTGCGAGGATGCCTCTGTCCAGTCGGGCGCTAACGTCACCAAGGGTGCCGTTGGCCTTCTTGCGGCCGAAATCGACCCGATCCCGCTGCCCCTCAACGACCACGCCTGCGTGGTCAATGTGCACTGGCACCTTGGCACCGAGCACTTCTCGGCCGGCGAGTACGACCAGGCCCCGACCTCCACCGCCGCAGGCCGCCGCAAGCTCGCTGGCCAGGTTGACCCCGGCTACACCTGCGCTCACGATTCCAACGACGCTATGTACACCACGCCGTACGAGTGGAAGTACTGCGTGAACATGCACGTCGGCGAGACCTACGAGATCCACTGGCCCCACTCCAACCTCGGCGAGTGCGGCACCAAGTGGCAGAT…
MATOU-v1_111055044	CA_delta	Bacillariophyta;Bacillariophyceae;Bacillariophycidae;Bacillariales;Bacillariaceae;Fragilariopsis;Fragilariopsis kerguelensis	CACACATCTTGTCAAAACTACTGGCAGAAATCATGTGACATTTGCGATCAACTTGCCACGTAATGGGTGTATATTGCGAACAGACTTCATTGTTCACGGACGTTCCGGTGGTGGATCCAGTGTAGATGGCCATATCGGTACCAAAATCACCTTCCACAATCATGCCACCCAATAAATTCCCATAATAATAATTTTCATCATTGACAATAACAAACGTTTGTGATTGGACACCGACATTGGACGCAATAT
MATOU-v1_111067967	CA_delta	Bacillariophyta;Bacillariophyceae;Bacillariophycidae;Bacillariales;Bacillariaceae;Fragilariopsis;Fragilariopsis kerguelensis	CACATTGAGCAAAACCATTACCTCCTAACCCCCTTGCAGATCCATGTGGCCAATGCACTTCATACGTTTCACCGACAGTCAtttttttACAGTATTTGAAATCATAGGTGTCGGTAAATCGATGATCATTCTTATCATAGAAGTTGCAACGAAATCCATCACGAGGTGGATCAGGGTCAACCAATTCACGATGAGTAGTTTCATCGGCGTTATGAACGTCTTCGTCGTCTTGCACTAGTCCAAACTTGGATAATTGCCGT
MATOU-v1_111170510	CA_delta	Bacillariophyta	AATATCCTTTGCACATAAGTTTACATTCTTCTTTGCAAAAAGTTTATGCAGTTGGTATCAGAATTTCCTTTTTTCATTCTCCAACGTGCGTGCTAGAACAACAATTATCTTCAAAAGGAGGACATTACCTTAAAACACAATAGACAGGTAACGTGAATTGTACATATAACTACTAGAACCACTCGtgatgatggtgatcatggtcatgatgctcgtggtcatgatgatgaacatgatTATCCTCTCCTTGGCTACTTTCCCTTAAATTACGTTCAACATAATGCTCGTCAGGATGAAGTTCACCGTTTCCGTCTGCCCAAAGATGACGATGGTGACGAGCTTGATTATTTGCCACATATTCCGTCTTCACAAGTTCGCGAGCTCCATGGGCATGTAAAT…
MATOU-v1_111170511	CA_delta	Bacillariophyta;Coscinodiscophyceae	AATATCCTTTGCACATAAGTTTACTTTCTTCTTTGCAAAAAGTTTATTCAGTTGGCATCAGAGTTTCCTTTTTTCATTCCAACGTGCGTGCTAGAACAACAATCATCTTCAAAAGGAGGACATTACATTAAAACACAAAAGATAGGTAACGTGAATTGTACATATAATTACTAGAACCACTCATGATGCTCGTGGTCATGTTCATGATGCTCGTGGTCATGATGATGAACATGATTATCCTCTCCTTGGCTACTTTCCCTTAAATTACGTTCAACATAGTGCTCGTCAGGATGAAGTTGACCGTTTCCGTCTGCCCAAAGATGACGATGGTGACGAACTATATTATTTGCCACATATTCCGTCTTCACAAGTTCGCGAGCGCCATGGGCATGTAAATCA…
MATOU-v1_111298594	CA_delta	Bacillariophyta	CCTGGACCTCCCGTCCCTGGACCTCCCGTACCTGTTCCCGTCCCTGGACCAAACGTAGCAGCACCTGGAATTACACAAGCTACCCGCGACAAATTCAACCAGAAGTGCCCAGGCTACGAGGAGTCGATGACTAAGCCGGGGAAGCAACCACGTGCAGATGCAGCAGGCTACACAGGCAACATGTTCGCTGAGTGCAACCCATGCCGTGATTCGCATAATAATACCCAAATTAAGAGTTTGAAAGACAAACCAGAATGTTTCAAAGAAGGAACTGTTGATGTTACCACAAATGTGCAAGGTCCAGCAGTTCCCGCTGTCGGTCCACAAGCTGGTGCCACCGTGACCGCGGGCTACCAAGGAAACATGGAAGTCATCAACGCTAATTTGGGCGGGACTGCC…
MATOU-v1_111324720	CA_delta	Bacillariophyta;Coscinodiscophyceae;Thalassiosirophycidae;Thalassiosirales	ACATGAGGGGACGCCCTACCAGTACCAGACACCTTTCTATGACGGCGTTTTCTGCGGTCTTACAGATGAACTTGCCGCATCATTGCTTGCCGCACCACAAGGTATTGCTGACAATGTGGGAGTGCAGGGGCAAGTCTTCACCATCGTCAACGATGAAACCTATTTCTACCCCGACCTCATCCGTGGCATGCTTGTCGATAGTGAGCACAGCATGGGCATTGACATCAGCTCCTACACAGGCTCTACCACTGGCACCAGTCGTGACAATGCTATGTGCTCGGCCTACACGCCTATCACTTGGCAAGTCGACCGCAAGTGCCATCTCATCTCGGCTTCGTCCTTTGACAAGATGTGCGCCGACATGAAGCAGATGCGCGCCGACATGAAGCAGATGCGCGA…
MATOU-v1_111389715	CA_delta	Bacillariophyta;Coscinodiscophyceae	ACATTGGCATTTGGGAACCGAACATTATTCCATTGGAGAATATGACGAGAACGGCGACGGTCCTCATGGTAACATACCAGCCCCCGAGTTCGTGCGTCGTCTCGCCGATGATGTCCGCCCAGGATTCCGTTGCCACCATTACGACTCATCGGATGATAAGTTCGTCAAGGAATACGAATGGAAGCACTGCAAGGAGATGGAAGTTGGTGAGACATACGAAGTTCACTGGCCACAATCCGCCGGTGAGACATACGAAGTTCACTGGCCACAATCCGCCGCTGGTGCCTGTGGTACGCCTAATCAATACCAAACCCCCTTTGCTGATGGTGTGTTTTGTAAGGATGGAGTTTTGGTTAATGTCCCAAATCAAGTAGGTGTCCAGGCACAAGTTTTTACTAT…
MATOU-v1_111546656	CA_delta	Bacillariophyta;Coscinodiscophyceae	GCACCAAACAAATAATTAAGTTATTaaaaaaaCAAACGTTACAAAACAAATTGTTACTCAAATCAAAACTCTTAACGTAGATGACGTTGTTCCGCAGAAAGTTGCTCTTCCATCAACTTTGCTTCTTGAAGTTTACGTGCTTGATTATTAGCAACGAGCGAATCTTTGACAAGCTCACGGGATCCATGGGCATGGGTATCATCGTACATATCATCACGCTGCAACATCATATCATAACAAAGCTTATCGAAGGAACTGGCGGAGATGACGTGACACTTGCGATCGACTTGCCAGGTGATGGGTGTGTACTGGGAGCACAACTGGTTGGAACGGGATGTCCCCGTGGTACTCCCCGTATAATAAGCGATATCCTTTCCCATCTCATCGACGTCATCAATG…
MATOU-v1_111598302	CA_delta	Bacillariophyta;Coscinodiscophyceae	GGCAGAATGCGGCCAGTGAATTTCATACGTTTGACCAACCTCCATATTGGTACAATGCTTCCAATCATAGTGCTTGGTAAACATTTCCTTTGAATCATCGTACAGACGGCATTGAAAGCCTTGACGTCCCTTACCGGCGAGTTTACGGCGATCGTGAATGTCAGAAGGACCAGTGCCTGCTTCATCGTACTCTCCAACAGACAAATGTTCGGTACCCAAATGCCAATGAACATTGACGGGACACATTTGCGTCTTGTAATAGGCGATCGTGGTAGCATTACCATTGGCCGGAAGGTTGCCCTTGTAACCGACGGTAACG
MATOU-v1_111749185	CA_delta	Bacillariophyta;Coscinodiscophyceae	AAATGGGCAAGGATATCCATTATTACACTGGTTCGACCACTGGTACCAGTCGAAGTAATACCATTTGCTCCGCGTACGCTCCTATTACCTGGCAGGTGGATCGTAAATGCCACATGATTAGTGCCTCTTCCTTAGATAAGCTTTGTTATGATATGAAGTTGCAACGCGATGATATGACCTACGACTTGCATGCACACGGCTCCCGTGAACTTGTAAAGGATGCAATGGTCGCTAACAACCAGCAGCGTCGTCACCTCAAGGAGCATCTTCTTTCGGTATAA
MATOU-v1_111923217	CA_delta	Bacillariophyta	GCGTGCCATACGCCCAGTCAGTTCCAGACTCCCTTTTACGATGGCGTCTTCTGCAACCTCGATATGGCCACGTTGTCGACCTTACAAGCGCAAGATATTGCCAACAATGTCGGCGTCCAAGCGCAAGTCTTTACCGTGGTGAATGATGAAGACTATTACTATCCGAATTTGATGCGCGGGATGATTGTCGATGGCATTGATGGGTTTGGAACCGATATGGCCATTTATACCGGAAGTACGACCGGGTCGTCCGTGAACAACGACTTGTGTTCGTCGTACTCGCCCATTACGTGGCAAGTTGATCGGAAATGTCATTTGATTTCGGCCAGTTCGTTTGACAAAATGTGTGCCGATATGTCCAATCAACGGGATGATATGACCGATGATATGTACGCGCAT…
MATOU-v1_111923218	CA_delta	Bacillariophyta	GCGTGCCATACGCCCAGTCAGTTCCAGACTCCCTTTTACGATGGCGTCTTCTGCAACCTCGATATGGCCACGTTGTCGACCTTACAAGCGCAAGATATTGCCAACAATGTCGGCGTCCAAGCGCAAGTCTTTACCGTGGTGAATGATGAAGACTATTACTATCCGAATTTGATGCGCGGGATGATTGTCGATGGCATTGATGGGTTTGGAACCGATATGGCCATTTATACCGGAAGTACGACCGGATCGTCCGTGAACAACGAGTTGTGTTCGTCGTACACGCCCATTACGTGGCAAGTCGATCGGAAATGTCATTTGATTTCGGCCAGTTCGTTTGACAAAATGTGCGCCGATATGGCCAATCAACGGGATGATATGACCGATGATATGTACGCGCAT…
MATOU-v1_111929528	CA_delta	Bacillariophyta	AGGCGCTCTTCCGTTGCGCGCGTGAGCGCTCAGCGTTGCATTGTTGAGTCGCGTCTCCTTCGAAGTGGCATCATGGTGCGAGTTGCGTCTGTTTTGTTGGCAGCGACCTTTTCGCTCGGGTATGCCGCAACAATATCATCTGTTGGTTCCAACATAACCACTTGTGGGAATCTGAAAGAAGAATACAAGGCGAACATGTGCTGCGGCAATCCTAGCAAGGAGGTTCATCTCCAGATAATTCCTGGGCCTAAGATCAGGTTGGATGGACCATTCAATCCATGCCATGGGCAGAAACCAGGTTGGTCAAATATTTTGTGCGCTCAGCAAGGAGTCACTATGGCTGTTGAGCAGGCTGGTGGAGATGTCACTGTGGGATACAGGGGATCACTTGCGTCAAAT…
MATOU-v1_111976164	CA_delta	Bacillariophyta;Bacillariophyceae;Bacillariophycidae;Bacillariales;Bacillariaceae	CGTGGAATGATCACTGGTTTCAAGGAATTTGCCAAAGACATGGCAGTATTCATAGGGTCATCGACAGGATCAGATCGTGACAATACAGAATGCTCCAGTTACACACCAGTTACTTGGCAAGTGGATCGTAAATGCCATTTGATTTCGGCAAGTAGTTTTGACAAATTATGTGCTGATATGTTATCTGTTAGTCCAGGTGATATGAGGAATGATACTGAACCAGCGGGTGCACGTGAATTAGTTGATGATAGACTTACG
MATOU-v1_111997126	CA_delta	Bacillariophyta	CGGACATATCAGCAGGCTGGTTCAACATTGTTTGACACATATTGTCGAATGATTTGGCTGAAATTTGATGACAAATCCTGTCAACCTGCCATGTGATAGGTGAGTATTGTGAGCATACTGTATTACTGAATCTTTGGCCGGTTGTCGAACCAACGTAATATGCCATGTCCACACCCATTTGTTTGGTATAATCAACAATCATACCATCGAAAAGATTTTGATAGGTATACTCTTCACTGTCATCATTTACAATGGTGAAGACCTGAGCTTGTACACCAACAAAATTTGAGAGTTGATGCCTTCGGGTTGCTAAAAATCCATCAAATTCATCTTTATCTAAGTCACAGAACACACCAGTCAGAAAAGGAGATTGATACTGCCATGCGTGACTATTACATT…
MATOU-v1_112011275	CA_delta	Bacillariophyta	GCTTGCAATAAGTACGATGCACAGGATTCCAGGTTTACGACAGAGTACAACTGGCAGCATTGTTTGGACATGTATGTTGGGGAGACCTACGAGATTCATTGGCCGCACTCCTTGATGGGCGCCTGCGGCACCCCTGACCAGTACCAGACTCCGTTCTACGACGGTGTCTTCTGCCACTTCGACACGCTGCTTGGATCTACGCTTCCAAGCAATCCTCAAGCTATTGCCAATGCTGTTGGAGTGCAGGGGCAAGTCTTTACGATCATCAATGATGAGTCTTATTACTATCCTGATCTTGTCCGTGGAATGATCGTCGATAAGGACAACAACATGGGCCAGGACGTAGCTGCCTACACAGGCTCAACTACTGGTACCACCCGGAACAACAATATGTGCTCG…
MATOU-v1_112036748	CA_delta	Bacillariophyta	ACATGGGCATCGATGAGGCGCGCGAGATGGGAACCGAGGTCACCAAATACACCGGCTCGACCACCGGGACCTCCCGCGACAACGAGATGTGCTCGCAGTACACCCCCATCACGTGGCAGGTGGATCGGAAGTGCCACCTGATCAGCGCGTCGTCCTTCGACAAGCTGTGCTACGACATGAAGATGCAGCGTGATGACATGAGCGATGACTTGTATGCCCACGGAAGTCGCATCTTGGTCGACGATGAGTACATGGCCAACAACCATGTTTCGGACCGCAAAAGGCTTCGCGGCTGAAGGTCTTCGTGTTTGACAGGTCAGCCCCGGCAGCCAGTGAACGAATAGATGGAGGACCTTTTCTACTGGCTAGAAGATTTATTTGTTTCTTATCAGTAGATAA…
MATOU-v1_112169203	CA_delta	Bacillariophyta	TCGGAGAACGTCGACTAGCTGCTGGCAAGATCCATGAAGGTGCTCAGTGTTCATTGTATGATGAAACAGTTGAGAAGTTTACCAAGAAATATGACTGGAAATACTGTACTGATATGGAAGTTGGTCAAACATATGAGGTCCACTGGCCACATTCCAAGCTTGGAAAATGTAATAGTCAATGGCAGTATCAAACTCCTTTCAGTACTGGTGTGTTCTGTAACATATATAAAGATGAACTTGCTGAATATTTAATAAGCCGAAGGGATCAACTCCCAAAGATTGCTGGTGTACAAGCTCAGGTCTTCACCATTGTAAATGATGACAGTGAAGAGTATACCCATCCAAATCTTTTCGATGGTATGATTGTTGATGATACCAAACAAATGGGTGTGGACATGG…
MATOU-v1_112304432	CA_delta	Bacillariophyta;Mediophyceae;Biddulphiophycidae;Eupodiscales	GGAGAATGTAATAGTCACACATGGCAGTATCAATCTCCTTTTCTGACTGGTGTGTTCTGTGACTTAGACAAAGATGAATTTGAAGGATTTTTAAATATCCAAAGGGATCAACTCTCAAAAAATGTTGGTGTACAAGCTCAGGTCTTCACCATTGTAAATG
MATOU-v1_112304433	CA_delta	Bacillariophyta	AAATCAGCTAAATCAGCTAAATCAGCTAAATCAGTTAAATCAGTGAAATGTGAAGATAAACCCCTTTTATCCGATAATGTTTGTGATAACTACGTTACGAAGGGTCTTAGCTTTCCAAACGTTGATTGCTCGGATTTGCCCCAGTCTGCTACAAATGTTACCGCTGGGTTCGATGGTGACTTAACCAAAACATATAATGGTAATGTTGCCTTACCAGAAACAAGAAGTTATTCCGAAACTGACATGTGTGCTGTCAATGTCCACTGGCATCTAGGAACCGAGCATATTTCTGCAGGTGAATATGACGATAGTGGCACGGGCCCAACTACAATCGGAGAACGTCGACTAGCTGCTGGCAAGATCCATGAAGGTGCTCAGTGTTCATTGTATGATGAAACA…
MATOU-v1_112304434	CA_delta	Bacillariophyta	AAATCAGCTAAATCAGCTAAATCAGCTAAATCAGTTAAATCAGTGAAATGTGAAGATAAACCCCTTTTATCCGATAATGTTTGTGATAACTACGTTACGAAGGGTCTTAGCTTTCCAAACGTTGATTGCTCGGATTTGCCCCAGTCTGCTACAAATGTTACCGCTGGGTTCGATGGTGACTTAACCAAAACATATAATGGTAATGTTGCCTTACCAGAAACAAGAAGTTATTCCGAAACTGACATGTGTGCTGTCAATGTCCACTGGCATCTAGGAACCGAGCATATTTCTGCAGGTGAATATGACGATAGTGGCACGGGCCCAACTACAATCGGAGAACGTCGACTAGCTGCTGGCAAGATCCATGAAGGTGCTCAGTGTTCATTGTATGATGAAACA…
MATOU-v1_112304435	CA_delta	Bacillariophyta	TTCTTTTCTCTCCTCTGCTACTCTCTATTGGAAATGTTGCCGATGCGAAGAGAGTATTGAAATATATGAAAATTACTAATCAAGGAAAATCAGCTAAATCAGCGAAATCAGCGAAATCATTTGAACCAACTGTTACTTGTGAAGATAAACCCCTTTTATCCGATAATCATTGTGATGATCTCGCTACGAAGGGTATTCTCTTTCCATCCGTTGATTGCGTGGATTTGCCCCAGTCTGCTACAAATGTTACCGATGGGTTCGATGGTGACTTAATCAGAACATATAATGATTATGTTGCCTTACCAGAAACAAGAAGTTATTCCGAAGCTGGCATGTGTGCTGTCAATGTCCACTGGCATCTAGGAACCGAGCATTTTTCTAAAGGTGAATATGACGAAA…
MATOU-v1_112304436	CA_delta	Bacillariophyta	AAATCAGCTAAATCAGCTAAATCAGCTAAATCAGTTAAATCAGTGAAATGTGAAGATAAACCCCTTTTATCCGATAATGTTTGTGATAACTACGTTACGAAGGGTCTTAGCTTTCCAAACGTTGATTGCTCGGATTTGCCCCAGTCTGCTACAAATGTTACCGCTGGGTTCGATGGTGACTTAACCAAAACATATAATGGTAATGTTGCCTTACCAGAAACAAGAAGTTATTCCGAAACTGACATGTGTGCTGTCAATGTCCACTGGCATCTAGTTTTTTCCGAAACTGACATGTGTGCTGTCAATGTCCACTGGCATCTAGGAACCGAGCATATTTCTGTAGGTGAATATGACGAAAATGGCACGGGCCCATCTGAAGTCGGAGAACGTCGACTAGCT…
MATOU-v1_112311236	CA_delta	Bacillariophyta;Bacillariophyceae;Bacillariophycidae;Bacillariales	AGCCCCTGCTCATAGGACTTGTCGCAGCTGTCTTCCTTATCTGGGCTATCGTTGTGACCGCCATCCTCGCCAATACTGATAGAGGCGGCGTGGACGCTGGTGCCATGACTAAATCCGAGAGCAGCAGCACCGAAATGTTGACTCGCAAGGCCTCATTCGCATGGCCCAACACCTGCATCCATGATGTCGACCTCGCAGCAACCGACTGCATGAAAGCAGCTCTCGACGACGGCGCTGATGTCACGAATGTCGGACCCCAAGCCGGAGGAAATGTTACCCAGGGATACAACGGAGATATGGAAGTCGATGTTGTCCCCATCATCACTCCCTACCACCAACAAGGACTATGTGCCGTTAATGTTCACTGGCACTTGGGTACCGAGCATTACAGTGCCGGTG…
MATOU-v1_112312034	CA_delta	Bacillariophyta	CAGCAGCTAGTCGACGTTCTCCGACTTCAGATGGGCCCGTGCCATTTTCGTCATATTCACCTACAGAAATATGCTCGGTTCCTAGATGCCAGTGGACACTGACAGGACACATTTCAGTTTCGGAAAAAATTCTTGTTTCTGGATAGGCAACATTACCTTTAAATGTATAGCTTAAGTCACCATCGAACCCAACGGTAACATTTGTAGCAGACTGGGGCAGATCCAGGCAATCAAGGGTTGGAAGGAAAAGACCCTTCGTAACGTGATTTTCACAAGGATTATCGAAGACGGGTTTATCTTCACAAGTAACAGTTGGTTCAAATGATTTCGCTGATTTAGCTGCCTTAGCTGATTTAGCTGCCTTAGCTGATTTTCCTTGATTAGTAATTTTACTGCCTT…
MATOU-v1_112314790	CA_delta	Bacillariophyta	GCAAGTTGGTGTTTAGGTTTAGGTTTAGATTAACAAAACACAAACACACCCGCCGTTTTTCTTGTGTTACATGTATAGCGATAAGTGCCATGTCTGCGATCATAAACATTTCCCATTGCCATTTCAACCTGCAATCTGCCAGGCGCTCTATCAGCATCCCGGCTCCGTTACCGCACTTGGCAAGCTATGTGCGGCATCAAGCAATATCTCATATCAATCAAAGGTGCCCAAGGTCGGTGCACCGTTAAGGGTATCGGTGCCCAAAGTCTTTTGGTTGTTTGCGGCAAGCTGGGGCAAGACCGTGTGGCGAGAGCCGTGGGGGTGGGTGTCGCCCGCCATGTTGTCCTGCTGGGCTTGCATGTCGGCACACATCTTGTCGAAGGACGAGGCGGAGATCAC…
MATOU-v1_112314931	CA_delta	Bacillariophyta;Bacillariophyceae;Bacillariophycidae;Bacillariales;Bacillariaceae	AACAGATAACACAATCGTTACAAATTTAAGGAGACTACATTAGTTGTCTTTGATGCGATGATGACATAGTCGTCGTTCGAAAAAAGTCAGTAGCTGTAAAGTACACCTTTTTATTGTTCAGATGTACTAAACAAAACATTAAGGAACAAAATACAGAATTCAAGAATCCTGTATCGGCCTATCGTTTCGTTTAATTCTTGACTATGACCAATACATAATATTTTGAGGGCCGCTGAAAAGACGGACTTGAAAGGATAAATGGCTGGACCGAAGGTTTAGACGCGGAGGTTGGCGTGGTTGTTGGCCGCAAGGTGATCGTCAACAAGCTCTCGAGAACCATGGGCGTAAAGATCACCGGACATGTCATCGCGTTGTTCCATCATGTCAGCACACATCTTG…
MATOU-v1_112323043	CA_delta	Bacillariophyta	CAAGGACACAAAAACAAAGCATCGTCCACACAAATTCTCCAACTTCGCGAGGACAACCAAACAATCACAATGGGGAAATCGAGTATTCTTGCTGTCGTCGCCTTTTTGGCGGCGATCGCTTTTATGATCTCTACGATTGTAGTTGCGGTTCGTTTGAAAGACCGAGAAGACGATATTGACGACCTAGAAAAGAATGTCGCCAATTTGACTCAATATCTCAATAAGTCGACTACAGAACTTAACACCTTTACGGTGAATCCTTGCGACGGTGCGaaaaaaaaGTTTGCAAAGACGCTCGGGGGTTTGTTAAACACGAAGTGCTTTAAAAACGGATCTGACGGTGGCAATAACGCTGATGTTTCCATCACAGTCCCACCTCAAGCTGGTGCTGATGTTACC…
MATOU-v1_112340930	CA_delta	Bacillariophyta	TGGAGGTTGGTCAGACCTATGAAGTTCACTGGCCACATTCCAAGCTTGGAGCATGTGGTACTAAATGGCAGTATCAATCTCCTTTCAAGACTGGTGTGTTCTGTAACATAAATAAAACCGCATTAACGACATTCTTGACCGATTCAAGAGAACATCTCCCACAGTATGCTGGTGTACAAGCTCAGGTCTTTACTATTGTAAACGATGCAAATGATACACTCGGAGAGTATGACTATCCACAACTTTTCGATGGTATGATTGTTGACaaaaaaaaCGAAATGGGTACTGATATGGCATATTATTTAGGTTCGACAACTGGCCAAAAAGTCGGTAATGAAGAAGTTGATGATTGCTCTCCTTACTCACCTATCACATGGCAGGTTGACAGGAAATGTCATG…
MATOU-v1_112349526	CA_delta	Bacillariophyta	CATGTCGCTGTTATTTTTCTATCCCTTGCCACCATAGGTCTTTTGATCAGTACGATCGTCTTAGGAACTCGTGGAAGGAAAACTAAATACATTGACAATGACAAAGAAAATACAACTGAATACATTGTCAAAAATACAACTGAATACATTGTCAAAAATACAACTGAATACATTGTCAAAGAAACATTCATTGACAAAGAAATATACATTGACAAAGAAATATACATTGACAAAGAAATATACATTGACATTGTCGAAGAAAATACTTGTGTAGCTTACACTACGAAGGGTCTTAGCTTTGACAACATTAATTGCGAGGAATATCCTCAGGCTGCTACAAATGTTACTATTGGTTTCAATGGGACATTAAACACGACTTTATTATACAAAGGCGAGGCT…
MATOU-v1_112351906	CA_delta	Bacillariophyta	CAAGAATACTACTTTGAAAATCAAAAGTAATCGCATTATCAAATAAGCTATAATTAGTTAGTTCACCTATATTCCAATCAGTGTAATCAAATGTACATTCATCAAACCAATATCATGTATTTCCAGCATCACCCGTTTCTTTGCCATCAAACCTCTTTCCCCCAAGCCACGCATTCAAGAACCCATAAAACGCAAGCCGTCCTTTCAAAAAGTCATTTTCTTCGGCGGAATGAATAGATGCTAGATGCCCACCCCATTCTACAGCCTTCTTCTTATGCTCGTCCTGACTTAAACCTTCCTTGACGAAAAGATACTCGTAATCGCCAAAAACGTTTGGTTTAGGGTTAGGGGTAAGACTAGGGCTAGGGTTAGGGCAAGGACAAGGGTATAGTAACAATA…
MATOU-v1_112366457	CA_delta	Bacillariophyta;Coscinodiscophyceae;Chaetocerotophycidae;Chaetocerotales;Chaetocerotaceae;Chaetoceros	CAGTTGAAGTCAAAAAAGGATGGAAAATCAAAGTCTTCGAAGCATGGAAAATCAAAGTCTTCGAAGCATGGAAAATCAAAGTCTTCGAAGCATGGAGAATCAAAGTCTTCGAAGCATCCAAAGGTGTCTAAGGATTCGAAGACTTCGAAGACTTCCAAAGGTGGCGGCGGCGCCAAGCCTTCAGGGAAGCATTTTACTTCTTACGAAGCGCCATCAGGCTTAAACATATGTGACGGTAAGGGACCTGCACTTGCCAAGATTGACTGTCCAGATGCATTAGGACAGGCTGGTACCGACGTCACAGAGGGTTACACTGGCAATAAGGATACGGCAAATGTACCTATCACAGTTCCATTCTATCAGGCTGGTCTGTGTCCGGTGAACGTACATTGGCATCTC…
MATOU-v1_112369083	CA_delta	Bacillariophyta;Coscinodiscophyceae	GTCTGTGCCGAAATCACCGCTTCCGGTGATCATGCCGTCGAAAAGGTTGTCGTGGTAGAACGATTCGTCGTTGACAATGACAAACGTTTGCGACTGGACCCCAATGGCGGCTTGGGTCGTGGGCGCAAGCAGGCCGGCGTTGCAAAAGACGCCGTCGTAGAACGGGGTCTGGTATTGGTGGATGGTGCCACAGTCCCCGCCCTTTGAGTGCGGCCAGTGGACCTCATACGTTTGGCCGACTTCCATATCCGAGCAGTGCTGCCACGCGTACGGCGTGGTGTAGATCGGGTTGCTGGGCTCGTAGTGCAGACACTGGAAGCCCTGGCGGACCGTGTCGTTGGCAGACTTGGTTTCGGACGGCCCGGTTCCGTCCTCGTCGTACTCGCCCACGGACAGGTG…
MATOU-v1_112377400	CA_delta	Bacillariophyta;Bacillariophyceae;Bacillariophycidae;Bacillariales	CTATAAGCCAAAGGATCCTTTTTATCGTTCTCCAATCAAGCAAGAAACTATTTGAACAAGATGGTCGATTCCGACGCTCCCGAATCCAAGCCCGACAGAAGCCTTCTCCTTGGAGGCCTCGCGGGTGCCTTCCTCATTTGGGCGGCCTTCGTTACCGTCTTGCTTGGCACGAAGAATGGCAGAGCACCGTCCGAGCCCTCGAGCGGCTTCGATATGACCTCGAGCGGCTTCGATATGATGACCTCCAAGAGCACACTGGAAGGTGTCAACGAATGTGAAGGCATGAATCCCAACCTACCAGATGTTGCCTGCATGATTGAAGCCCTCGATGACGGCTCCGATGTCACCAAGGTTGCCGATGCCAAAGGTCAAGCCGGAGGAAACGTCACCAAAGGGTAC…
MATOU-v1_112384081	CA_delta	Bacillariophyta;Bacillariophyceae;Bacillariophycidae;Bacillariales;Bacillariaceae	CTTTAAAACACTTCTTCAGTATCAGAATCACAAAAATTGCCCATAAAACACCAATATCCAATCTTTTTAAAACACTTCTTCATTTACTCGTCCTCAAGCAAAAGCAGTAGAGTCATCACTCAACTTCTCGTAAAGTTATCGTACGGCAGTTTTGATCTTTTCTATTCGAATAATCCGAATCCAGCGCTTCATTATCATCATGATTTTTACCAAACACGTCACTCTCTTCCTCGTCTCTACCTTCGGCATTCTTTCGGTTGCGGACGGCGGTGCTACTCGTACCAAAAGGGGTCTGAAAAGTTCGAAAAGTAGTGGTCATCATCATACTAGTAGACCCAATTTGATTGACCGTAAACCTGGTGAATTTCTTCGCGATGAAAGTAATCCATGTGCTGAATC…
MATOU-v1_112395005	CA_delta	Bacillariophyta	GTCGCTGTGTTGTCATTTCTGGTTGTGTTCACTGCTGATCTCAGTGCGAGAGAAGCCTCGCACAACCTGCACAAGGACGACAACGTACCCGTtcctgttcccgttcctgttcccgtccctggacctcccgtccctggacctcccgtacctgttcccgtccctgGACCAAACGTAGCAGCACCTGGAATTACACAAGCTACCCGCGACACATTCAACAAGAAGTGCCCAGGCTACGAGGAGTCGATGACTATAGGCTTTTCACCACGCCCCGCAGGAAGCAATTTGCTTGAGTGCAACCCATGCCTTGATTCGCAATCGAACAAGCAAATTGTTGGTTTGAAAGACAAACCAGAATGTTTCAAAGAAGGAACTGTTGATGTTACCACAAATGTGCAAGGT…
MATOU-v1_112398506	CA_delta	Bacillariophyta	TTACGCTCACGTTGTCTCAAAAAATAGTTTCTAAGCATGACGAGATTCACTGCCGTATTTTTTCTGGTGGTGGCATTCTGTAGCGTAGCTTATAGCATAGACCTTCCAAGTATAGGCGTAGCTGTTAGCATAGACCTTCCAAGTATAGCAGAGTTGGTAACTACTACACCTGCACTAAAGAAGCTTCTACACACTCTTGAAGCCCATGAAGAATTTTTGGAACCCCTTTCAAATTGTGAGGCAGGCCCTTTCACAGTTTTTGCACCAACAAATAAATCTTTCAAACAAAGAAAAGATATACTGCGAGATGTTGACATGATGAATAAGGCAGAAAATATTGATAAAGACGAGGATGTAAAAGCTTATCTTGGTAATGTGCTTGGTTTCCATGTGTTGACG…
MATOU-v1_112401617	CA_delta	Bacillariophyta;Coscinodiscophyceae	GCAGCTAAATCAGCGAAATCATTTGAACCAACTGTTACTTGTGAAGATAAACCCCTCTTCGATAATCCTTGTGAAAATCACATTACGAAGGGTATTGACCTTGCACACGTTAATTGCACGGATGCGCCCCAGGCGCCCCAGTCTGGTACAAATGTTACCGAAGGGTTCGATGGTGACTTAAGCTATACATTTAAAGGTAAGGTTGCCTTACCAGAAACAAGAATTTTTTCCGAAACTGGAATGTGTGCTGTCAATGTCCACTGGCATCTAGGAACCGAGCATATTTCTGTAGGTGAATATGACGAAAATGGCACGGGCCCATCTGAAGTCGGAGAACGTCGACTAGCTGCTG
MATOU-v1_112414530	CA_delta	Bacillariophyta;Fragilariophyceae;Fragilariophycidae;Thalassionemales;Thalassionemataceae;Thalassiothrix	TCCAATAATAATTTTGCTGAGTAAAGTATTCTTCCAATGAAGTTTCCTTCAAAGGCCATCATATCAGTGTTTATAGTGAATGTATTATGCGTTTTCCTGTGTTTTCTTGGTGAGTATCAGGATTCTTGTGTCTTGCAATGGAAATTTTTAAAAGTTGGAAAATTCTTCCCTTCGGCTTAGTTACGGTTTGCATGGTTGTTATGAGCAATTTTATCATCAACTAATTCTCGTGATCCATGAGCATATAAATCATCACTCATGTCATCACGTTGAGACAACATATCAGCACACATCTTGTCAAAAGACGATGCTGAAATCTTGTGGCAAACTCGATCAACCTGCCAGGTAATTGGAGAGTATGCAGAACAGAGAGTGTTGTTGCGACTTGTTCCGGTTGTT…
MATOU-v1_112434699	CA_delta	Bacillariophyta;Bacillariophyceae;Bacillariophycidae;Bacillariales;Bacillariaceae	TTAAACTTTTTCCTTCGTGCCTTCTTATACATCAATACTCTAAGAAAACCAAGAAACAAGGAAACTTTCGATTTAGACTTTTGTCCTGTCAACGGGAATATATTTTTTAGCCAAAGCTAAACAAGGATACATGACTCTACTGAATTTGAAACTCTCGATTTCGACTTCGGTCCTGTCAACAGGAAAGATATTTTAGCCGAAGCTAAACAAGGATACATGGCTTTACTGAATTTATGCACGAAGGTTGGCATGGTTGTTGGCGACGAGTAAGTCATCGACGAGGACACGGGATCCGTGTGCATATAGATCGTCCGTCATATCATCACGTTGTTCCATCATATCGGCACACATCTTGTCGAAGGAGGAAGCGGAGATGGGGTGGCACTTGCGATCGACCTG…
MATOU-v1_112484147	CA_delta	Bacillariophyta;Coscinodiscophyceae	ATTTAAAACTAATGTGTCCTACAAGGCTAGTCCTTCTGCAAAGGGCAAAATTGTCTTTGAAGACTTCGAGTCCTCTTGGGTTAGCACTACCGAAGGTGGTGTCATGACCATTACTGCAGGAGAGAAGTGTGGGATGTCATCTGGCATGGATGGTTCAGGTTCTTTGGCCGTATTTGGACTTTCTTCAATCGCCATCGGATATCCTCTCCTCTCTGCCGGTGCTTTTTTGATGAACGAATTTTCTTCGGTCGCTGCTGAGAGATCTTTGATGGAAGATACGCATGACAACGACTGCGAGGTACCCACTGTTACTGTTACTGTGTTCACACCCGAGATTAGGAAACCACCACAAGGAGAAAATCCATGTGACGGCACAAAGCCCACCGAGGGATTTGACAA…
MATOU-v1_112485197	CA_delta	Bacillariophyta	ACGATCGTCAACGACGAGACCTACTTCTACCCCGACATGATGCGCGGCATGATCGTGGACGCGGGGCGCGGCATGGGCGCCGACGTCACCAAGTACACCGGCTCCACCACCGGCACCTCCCGCGACAACGAGATGTGCTCGCAGTACGCGCCCATCACCTGGCAGGTGGACCGCAAGTGCCACCTGATCAGCGCCTCGTCCTTCGACAAGCTGTGCCACGACATGAAGCTGCAGCGCGACGACATGCACGACGACCTGTACGCCCACGGCAGCCGCATGCTGGTCGACGATGCTTACGTGGGCAACAACCAGGTCAATCGCAAGAAGAACCGCCGTGCCTGAGCGTCGCGTGTTTTCGAGATTAGATTGTCGTACACAAAGCGAGGACTGGGTTCCTCT…
MATOU-v1_112490862	CA_delta	Bacillariophyta;Coscinodiscophyceae	GTCACAGTGGGTTACAACGGAGGATATGAAATGAATAATACAAAAGCAACCACCACAAGATTTCATAAAACTCCTATGTGCCCCGTTAACGTTCACTGGCATTTGGGAACAGAGCATTATTCTGTTGGTGAGTATGATGAGAATGGTATCGGTCCTCATGGAGGTCGAGAACTCGACGACTGGGCGAAACGTAAACTCTCAGAGGACGATGTTCGTGACGGATTCCGTTGCAGCCACTACAAGGAGGATGATGACAAATTTACGGAGAAATATGATTGGAAGTTCTGCAAGGGAATGGAAGTCGGTGAAACGTACGAAGTCCACTGGCCGCACTCCCTTGCAGGTTCGTGCGGTACCGTTGATCAGTACCAAACTCCATTCTACGACGGAGTATTTTGC…
MATOU-v1_112499174	CA_delta	Bacillariophyta	AATCCAAGGTTTTTTAAGCGCGAAGATTCTTCTTGCGGCTTTGTTGATTGTCCGCAGCGAGGTTATCGGCGACCAAAATACGCGAACCGTGCGGGTACAAATCACCACGCATATCATCACGTTGTGCCAACATACGACTACACATTTTATCGAACGACGATGCCGAAACCATGTGACACTTGCGATCAACCTGCCAGGTGATTGGGGTGTATGGGGAACAGATATCGTTGTTGACTCGGCTACCAGTAGTGGAACCAGTGTAAATAGCCATATCAACACCCATATCACCGTCGACGATCATACCACCGAACAAGTTTTCGTAGTAGTACGTTTCGTCGTTGACGACGGTGAATACCTGCGATTGGACGCCGACGTTGGATGCGACTGCTTGAGCACCAC…
MATOU-v1_112517977	CA_delta	Bacillariophyta;Coscinodiscophyceae;Thalassiosirophycidae;Thalassiosirales	CCACCGGCAGCTACCTCAACAGTGGCATGTGCCCGGTCAACGTGCACTGGCATCTGGGGACCGAGCACTACTCGCTTGGGGAGTACGACGAGGACGGGGACGGGCCCCACGGCGGCCCCGATGACTGGCTCGAGAGGTCCCTCGCCGAGGGCGCGGTCCGCGACGGCTTCCGCTGTCGCCACTACGACGCCGGCGACGAGAAGTTCACCAAGGAGTACGCGTGGGAGCACTGCGTGGGCATGGAGGTGGGGGAGACGTACGAGGTCCACTGGCCCCACTCGGCCGCCGGCGCCTGCGGGACCGTGAACCAGTACCAGACTCCCTTCTACGACGGCGTGTTCTGCAACCTCCCCATGGATGCGTTCGCGACCCTGACCGCGCAGAATATTGCGGCGGCCG…
MATOU-v1_112541175	CA_delta	Bacillariophyta;Coscinodiscophyceae	GTCAGATTATCAAGAATTAAAATAACCATGGTTGAAAAGATTCATGCCGCTGTTATTTTGCTTTCCCTTGCCTCCGTAGGTCTTTTGATCAGTACGATCGTCCTGGGTAGTCGTGGAAGAAAAGTTAAATACAGGACCAAAACTGAATACAAAAATGTTACCCAAAATGTTACTGAAAATGTTACCTTCCCGCCAACGGCCAATCGCGAAGATTATATTTTAAACCAATGTGGGAATTACGCAAGCAAGGGTCTTAAATTTGAGAACATTAATTGCACAACATATCCTCAGGCTGCTACAGATGTTACTGTTGGTTTCGAAGGAACATTAAACACAACATCATTATACAATAACAAGGTTGCTGTAGCTGAGGATAAGCCTTATAGCGATACCAAAAAT…
MATOU-v1_112614876	CA_delta	Bacillariophyta;Bacillariophyceae;Bacillariophycidae;Bacillariales;Bacillariaceae;Fragilariopsis	GTTCTGATATGGCAATCTATACCGGTTCTACTACCGGTACCTCTGTCAACAATGAAGTATGTAGTCAATACACACCCATTACATGGCAGGTTGATCGTAAATGTCATATGATTAGTGCGAGTAGTTTTGATAAAATGTGTGCCGATATGATGGCACAACGTGATGATATGACCGATGATTTATATGCTCACGGTGCACGTGAACTCGTTGCTGACTACATTGCCTCAAATAATCAAGTAACAC
MATOU-v1_112628616	CA_delta	Bacillariophyta	CAAACATACGAGATGCATTGGCCACACTCGAAGGGGGGTGCTTGTGGTACCGTGAACCAGTACCAAACTCCATTTAAAGATGGTATTTTCTGTTACATGGATAAATTAACTGGTCCACTACCATTTGCTGTTGGTGTTCAAGCACAAATTTATACTATCGTAAACGACGACAAATACTATTATCCAGACATGATCAAAGGTATGATTGTTGATGGTGATATGGGTTCCGATATTGCTTATTACACAGGTTCGAGTACAGGAACCACCACGACCAATGAAATTTGCTCTCAATACTCTCCAATCACGTGGCAAGTGGATAGGAAATGCCATAAGATTTCTGCATCAATGCCATAAGATTTCTGCATCGGCGATTGATAAATTATGCATGGACATGAAAGC…
MATOU-v1_112645692	CA_delta	Bacillariophyta;Coscinodiscophyceae;Rhizosoleniophycidae;Rhizosoleniales;Rhizosoleniaceae;Proboscia	TCCGGAGCAAATTTCGTTGTTACGTGAAGTACCTGTCGTAGATCCAGTATATTTTGCTACATCAGCACCGAAGTCACCGTCAACAATCATACCACGCATCAAGTCAGGGTAATAGTAATCTTCATCATTTACGATGGTAAAGATTTGTGCCTGAACACCGACATTTTCATTAATTACTGTATCTGCGGTCAAAAG
MATOU-v1_112713338	CA_delta	Bacillariophyta;Coscinodiscophyceae;Chaetocerotophycidae;Chaetocerotales;Chaetocerotaceae	TCCCCCTCCGTAACACGCCTCGCATGGTTATTCGATGCGAGGTCGTCACTAACAAGCTCGCGCGACCCGTGAGGATAAGTATCTCCGGACATATCGTCACGCTGCGATTTCATATCGAAACACAGCTTATCAAAGGACGAGGCCGAGATAAGGTTGCACTTACGATCCACCTGCCATGTTATAGGCGCATACACTGAGCATACCTCGTTACTGACCGACGTGCCAGTTGTGGATCCGGTGTAGTAAGTCATATCGGCTCCATATTCACCGTCCATGATCATGCCATGCATTAGATCTGGATAGAAGTAATCCTCATCATTGACGATAGTGAACACTTGAGCTTGCACACCGAATTGTTTATTCAAGGGACGGGGATCTACTGGAAAGTTTTCGTCACCA…
MATOU-v1_112714338	CA_delta	Bacillariophyta;Coscinodiscophyceae;Chaetocerotophycidae;Chaetocerotales	GCGAGATTATTAAAACTATCACAATGGCGAAAACGAATCTATGCTGCGTTCTTGCTATGGTTTTCGGCCTTGGCACCATAGCATTCATGGTCTCTACGATTGTCGTGGGGATTAGATTGAGAGATGAACGAGACGAGGTTACAGCCCTTGAAGCGAAGAATAAGGAACTGGAAGCTATTACCATGAACCCTACGACCACCCCTGTTACCATGAACCCTACGCTCGCCCCTGTTACCATGAACCCTACGCTCGCCCCTGTTACCATGAACCCTACGACCGCAAACATTTGCGAAGGTACGAAACCGGGTTTTCCGAATGTTCCTTGCAAGACTGGTGCAGATATCAGGGAAGATCTTCCACCGCAGGCCGCTGCCAATGTCACCGAAGGATACGTTGGTG…
MATOU-v1_112714339	CA_delta	Bacillariophyta;Coscinodiscophyceae;Chaetocerotophycidae;Chaetocerotales	GCGAGATTATTAAAACTATCACAATGGCGAAAACGAATCTATGCTGCGTTCTTGCTATGGTTTTCGGCCTTGGCACCATAGCATTCATGGTCTCTACGATTGTCGTGGGGATTAGATTGAGAGATGAACGAGACGAGGTTACAGCCCTTGAAGCGAAGAATAAGGAACTGGAAGCTATTACCATGAACCCTACGCTCGCCCCTGTCGCAAACATTTGCGAAGGTACGAAACCGAAAGTTGGTTTTCCGAATGTTCCTTGCAAGACTGGTGCCGATATCAGTAAAGATGTTCCACCGCAGGCCGCTGCCAATGTCACCGAAGGATACGTTGGTGATTACGATGACACGGATGCCCCAGTTCCAATCACCGTACCCTTCGAAGACGTAGTAGGGCTATGCC…
MATOU-v1_112714340	CA_delta	Bacillariophyta;Coscinodiscophyceae;Chaetocerotophycidae;Chaetocerotales	GCGAGATTATTAAAACTATCACAATGGCGAAAACGAATCTATGCTGCGTTCTTGCTATGGTTTTCGGCCTTGGCACCATAGCATTCATGGTCTCTACGATTGTCGTGGGGATTAGATTGAGAGATGAACGAGACGAGGTTACAGCCCTTGAAGCGAAGAATAAGGAACTGGAAGCTATTACCATGAACCCTACGACCACCCCTGTTACCATGAACCCTACGCTCGCCCCTGTTACCATGAACCCTACGACCGCAAACATTTGCGAAGGTACGAAACCGGATTTTCCGAATGTTCCTTGCAAGACTGGTGCCGATATCAATGAAGTTCTTCCACCGCAGGCCGCTGCCAATGTCACCGAAGGATACGTTGGTGATTACAATGACACGGATGCCCCAGGTC…
MATOU-v1_112721164	CA_delta	Bacillariophyta	ACTACAGAACTTAACACCTTTACGGTGAATCCTTGCGACGGTGCGaaaaaaaaGTTTGCAGAAATTCTCGGGGGTTTGAAAAACACGAAGTGCTATAAAGGTGACGATAAATCTGATGTTTCCAAAACAGTCCCACCTCAAGCTGGTGCTGATGTTACCTTGGGAGTCGTAGGTGAATACGAGAAACAAGGAATTTTTACGGAAGGTAAAGGACCCAAAGGTTTCGAAGACTTATTAGTACCCAAACCAATCATGACCCCTTACTCCGTGGAGGGTCTGTGCCCAGTGAATGTTCATTGGCATCTAGGAACAGAGCATAAGTCAGAAGGACAGTACGACGGCGTAAATGGTAAAGGCCCCAAGAAGGTTGCGAAGCGTCGTTTGGATGGCTCGGCCCGT…
MATOU-v1_112721239	CA_delta	Bacillariophyta;Coscinodiscophyceae;Thalassiosirophycidae;Thalassiosirales;Thalassiosiraceae	TCACCGCTCATGTCGTCGCGCTGCAACTTCATCTCATAGCACATCTTGTCGAAGCTAGAAGCGGAGATCATGTGGCACTTACGGTCGACCTGCCACGTGATGGGAGTATAAGCCGAGCACACTTCGTTGTCGCGGGAGGTGCCGGTGGAAGACCCGGTGTAGTAGGCGATGTCTTGGCCGTGCGCCAAGGGCTGAACGTCCTTGATCATGCCGCGGATCATGTTGGGGTAGAAGTAATTTTCATCGTTGACAATAGTAAAAACCTGGGCGTGGACGCCGACGGCGTTGGCTATTTGCTGCTTCTTGAATGTCAGGAAGGTCTCCTTGTCGAGGTTGCAGAAAATGCCGTCGTAGAAGGGGGTCTGGTACTGGTTCACCTGACCGCAGGCTCCGACGACG…
MATOU-v1_112721726	CA_delta	Bacillariophyta	CTTCGAGAAAACAACATCCTACATCACAATGGCGAAGACGAATCTATGTAAGATACTTGCGATGCTTTTTGGCCTAGGAGTCATAGGATTTATGGTCTCTACTATTGTGCTCGCTGTGAGGGTGCGAAATCAAAATGATGAATTAAAGGCGATGATCATGGTGCCTACAGCTATGACAACCAGACCCAGGACTGGGAAAAATCCTTGCGTGGGCACAGATCCAAAGCTAAGTAATACAGCTTGCATGAACGCGACAATTGATGACGTGGGCGGTACAATCCCGCCGCAGTCTGGTGCCAATGTTACCGAAGGATATGTAGGTAAATTTGACACGATGAAACCAGCTATTCCCGTCACGACCCCCTTCTTTGTGGCAGGCCTGTGTCCAGTAAACGTGCA…
MATOU-v1_112730691	CA_delta	Bacillariophyta;Coscinodiscophyceae;Thalassiosirophycidae;Thalassiosirales;Thalassiosiraceae;Thalassiosira	CGGGAGCGCCTTCGGGGGAAAGTCCGCCAAAGCAAAGAGCGTAAAGGCATTCGAAGAGACAGAAGGCCTGGGCAAGTCCGCCAAAGCAAAGAGCGTCAAGGCACACAAAACTTTCAAATTGGGAGTATCAGAAGCTGAGATGACACCAGAACCACAAGCCGGTAGCCACAATGAACCCACGGAGGCGGACCACAACCACTCCATCTTGGGAAAGTCCGCAAAATCAAAGAGCACTAAGGCATTCAAGTCGACAAAGAGCTCGGGCAAGTCCACCAAAACACCAAAACCTGGAAGCCATGATGAACCGGAGAGCAATTCCACAATGACGCAGGAGGAGCGCGATCTCGCTGCCTTCCTTGACTCAAAGGCCGTGTCATCGTTCTTCGAAGACCCCACCGA…
MATOU-v1_112730692	CA_delta	Bacillariophyta;Coscinodiscophyceae;Thalassiosirophycidae;Thalassiosirales;Thalassiosiraceae	CGGGAGCGCCTTCGGGGGAAAGTCCGCCAAAGCAAAGAGCGTAAAGGCATTCGAAGAGACAGAAGGCCTGGGCAAGTCCGCCAAAGCAAAGAGCGTCAAGGCACACAAAACTTTCAAATTGGGAGTATCAGAAGCTGAGATGACACCAGAACCACAAGCCGGTAGCCACAATGAACCCACGGAGGCGGACCACAACCACTCCATCTTGGGAAAGTCCGCAAAATCAAAGAGCACTAAGGCATTCAAGTCGACAAAGAGCTCGGGCAAGTCCACCAAAACACCAAAACCTGGAAGCCATGATGAACCGGAGAGCAATTCCACAATGACGCAGGAGGAGCGCGATCTCGCTGCCTTCCTTGACTCAAAGGCCGTGTCATCGTTCTTCGAAGACCCCACCGA…
MATOU-v1_112736653	CA_delta	Bacillariophyta;Coscinodiscophyceae	AGATGACGGTCAGGGTGATGTTCGTCTGGGTGAAGTTTATTGTTACCATCTGCCCAAAGATGACGTCGATCGAAATCATATTTGTAGTTATCTGCAACCAATTCGGTTTTCACAAGTTCTCTTGCACCATGAGCATGCAAATCATCTCCCATATCGTCGCGTTGATTCTTCATGTCAAAACAAAGCTTGTCGAAGGACGAAGCACTGATCATGTGGCATTTGCGATCAACTTGCCAAGTGATCGGTGCGTAACCAGAGCACTTTTCATTGCTACGCGTGGTGCCCGTGGTAGAGCCACTGTAGATTGTCACATGTTGACCCATCTCCATCTTCTCATCAACAATCATTCCACGCATCATATCCGGATAGTAATACTGTTCATCGTTCACAACGGTAAAA…
MATOU-v1_112751446	CA_delta	Bacillariophyta;Coscinodiscophyceae	GAGATTTGATGACACGTTCTGTCAACTTGCCATGTGATAGGTGAGTAAGGTGAGCATTCTGTATTACTGACTTTTTGGCCGGTTGTCGAACCAACGTAATATGCCATGTCCACACCCATTTGTTTGGTATCATCAACAATCATACCATCGAAAAGATTTGGATGGGTATACTCTTCACTGTCATCATTTACAATGGTGAAGACCTGAGCTTGTACACCAGCAATCTTTGGGAGTTGATCCCTTCGGCTTATTAAATATTCAGCAAGTTCATCTTTATATATGTTACAGAACACACCAGTACTGAAAGGAGTTTGATACTGCCATTGACTATTACATTTTCCAAGCTTGGAATGTGGCCAGTGGACCTCATATGTTTGACCAACTTCCATATCAGTACAG…
MATOU-v1_112756904	CA_delta	Bacillariophyta;Bacillariophyceae;Bacillariophycidae;Bacillariales;Bacillariaceae	AGTGAATTGCCGGCGGACTTATACGCGGATTTCTTGGCCTTTCATTTTACCAATCAAGCCGATGTCGTGTTTACGTCCGACACCTGTAGAACCAAAATCGAGATGACCAATGGCCGAAGTGCACGGTTGGTGTGTGATGGTACGGAAGTGTCGACCCGGAGAGTCCCCCAATTTCTCAAGGGTGCCGGTAATTCACCGGTCGATCTTCCCGAATTCAATCCCGAGGCCGGGATTGCGATTTGTGGTGGCGGGACGATCTATATCATTGATCAGGTCTTGGTCAGCAAAGATTATTTCATTAATGAAGATGGTGGCGTCGTCTCGGTGGAAGATGTCCGTGAAGAAGTCGTGGTGGATGTCAAGGATGGGGAAGATTATTTCAAAGAATTATTGACTGCG…
MATOU-v1_112761438	CA_delta	Bacillariophyta	CGACAGTTTACTTTTATTTTCATTGTCGATCGACGAGGAGTATTTGACACAAACCAAGTATCAGATTATGAAACTGTCGCTAGCCACAGCACTCATTGCGAGCGCACTCGCAACTTCATTTGCAGATCACTGTGATACGGAAACCACGTTTGATTTGATCAACTCTTCTGATTTGAAATTCAGTGGTTACAATGTTGTATCGACCTCACGTTTTGTTTCTGCTGATGGTGATAAAGCCACATTGAAGAATTATGGAGCGACCCCAGTTGTGACATCGTCTGATAATGGAGGATTTCTTGTAACCCCAGGAACCCCCTGCGGGGCTGATGATTCAACTGCTGATGATTCAATTGGCGCCAGTTCGGCTATGTCTATCATTGGAATTTCTTCATTTATGAT…
MATOU-v1_112765653	CA_delta	Bacillariophyta;Coscinodiscophyceae;Thalassiosirophycidae;Thalassiosirales;Thalassiosiraceae	TTGTGGATGGTGAGATGGGGAAGGATGTTACCTACTACACTGGCTCCACGACCGGTGATACCGTTAGTAACCAGATTTGTTCTGGATACGCTCCCATCACCTGGCAGGTTGATCGCAAGTGCCACCAGATTAGTGCATCAAGCTTTGACAAGATGTGCTATGATATGAAGATGCAACGTGCTGACATGAGTGGGGATTTGCATCCACATGGTGCACGTGAGCTTGTTAAAGATGATTATGCCGCGGACAACCTTGTATTTGATAAACCTGCGACTCGCAAGATGGCTGAGACGACAGCTGTTGCAATTGGTCCCAGCTTTTGGGATCTCAAGGCTGGATCCTCTTTCCTTGAACTTTCAGACAATGTCTGCTATGCCAAGAAGGTCAAAGTTGATAAAT…
MATOU-v1_112765654	CA_delta	Bacillariophyta;Coscinodiscophyceae;Thalassiosirophycidae;Thalassiosirales;Thalassiosiraceae	GCCTCTGCTCAAGAAACCGGGGAAAGCAAGTCTGCGAAGGCCTTCAAAAACGCGAAGGCGACCAAGTTATTCAAGAGCAAATCGGCGAAAGGAATGAACCCAGACGAATCTgagggaggagaaggagaagcaagggaagcaggagaagcaggagaagcagaaggcaagagcatgaagtcagggaaggCGAAGTCATCCAAGATGAGTTCCACGAAGTCGAAGGTATCCAAGTCCAAGTCGGCTAAATCAGCTCCTCCTCTCCTCCCAGCACAGGAAGTGGCCCTATTGGCGTCTAAGGCGGTTTCATCTTTCTACAAACCTGAAGACAATAGCTGCAATGCCAAGAAGGTCGAACTTGTTAACTTTCCATGTGTTGATATTGAAGTCCAACCCCAAGCT…
MATOU-v1_112766352	CA_delta	Bacillariophyta;Coscinodiscophyceae;Thalassiosirophycidae;Thalassiosirales	GAATCAAACATGTATTTTTCTCTTAACAACACTTAACCTATTATTACTTCCAGTTCGACGGTCGCAGGATCCACTGTCCTGTGCCTTGTCGTAGGAGCCGGAGTCCGCCGTTTTCAAGGATGCCGGCCCTCCAAGTGATCCACGAATGCACGGGGCGCTTCACAGCGACCCTAGTTACGGAGATTCTCGCGGAGATGCCTGCGGAGTTTCCTGCGGTTCAACACCTGGTTGTTGCCCACGTACTCGTCGGCGACCAGCATGCGGGCGCCGTGGGGGTGCAGGTCGTCGCCCATGTCGTCGCGCTGCATCTTCATGTCGTAGCACATCTTGTCGAAGGAGGACGCGCTGATCATGTGGCACCGGCGGTCCACCTGCCAGGTGATGGGCGCGTACTGCGAG…
MATOU-v1_112775703	CA_delta	Bacillariophyta;Mediophyceae;Biddulphiophycidae;Hemiaulales;Hemiaulaceae	GTAATGTAACATTCATTATACACAAACTCTTCATTCTATCTTCAGATTAATAACATAATTATATCAGCATGATTATTGCTCTTTGAACTTCACAGTACATACGAGGTTTCACAGGATATATAGTATTATCTTAGCTTCGAGAGAGGTCACAAAAGTCGATCAATGATTATGTCTGGTATTTATCTGGTAGCATGATTGTTTGCTGCAAGTTCATCGTCGACAAGCTCTCTTGATCCGTGAGGGTGTATGTCATTAGACATGTCATCGCGTTGAGACTTCATGTCGGCACACATTTTGTCAAATGTGGACGCTGAAATCATATGGCACTTTCTATCAACTTGCCAGGTAATTGGAGTATATTGTGAGCAAACTGTGTTGTTGCGGCTCGTTCCTGTGGTC…
MATOU-v1_112786289	CA_delta	Bacillariophyta;Bacillariophyceae;Bacillariophycidae;Bacillariales;Bacillariaceae;Fragilariopsis	TGATGAAAATTATTATTATGGCAATTTATTGAGTTGCATGATTGTCGAAGGTGATTTTGGTTCTGATATGGCCATTTATACGGGAAGTACCACCAATACCTCGGTGAACAATGAAGTGTGTTCGCAATATACACCCATTACGTGGCAAGTTGATCGAAAATGCCACATGATGAGTGCCAGTAGTTTCGAAAAGATGTGTGCCGATATGATGGCCCAACGGCGATCAATATTGGTACAAGTAATATTAAATAGACAATGCAGTAT
MATOU-v1_112805945	CA_delta	Bacillariophyta	TCGTAATTAGCACCATCGACATCGACAATCATCCCACCGATGATATTAGAGTAGTACTATTCCTCGTCATTGACCACTACAAAAACTTGCGCTGAACACCAATCTGTTCCGAAAACACCCTATCAGGAAAATCGAGGGATTTAAAGTTGCAAAACATCTCATTATAGAACGCAAATTGGCATTGGTTGGGCGTTCCACAGGCACCATGGACATAGTACGGCCAGTGCACCTCGTACCTCTGACCAATCTGCATATGCTCACAGTATTTCCAATCGAAAGGCTTAGTAAATTTGGAGTCTGTTTCATTATACAGGAGGTACTATCCACCCTGACGGACATCTCCACCCAATCTATGATCCTCATGAACGGCAGTGGGGACCTCTATGATCCTCATGAACG…
MATOU-v1_112813631	CA_delta	Bacillariophyta	GTTAAAAGAAGTAAGAGTATTGTATCTTTCACAAAAACTAATTACATCTATGTTTTAAAAATCTAATGGTATATTTCTCAGGAAAACAGAAGCTCTATCTGTAATCGCGCAAGCCATAAAGTGTAAACGATGTCAACTTCGTTTCACAATATCATTATTAAGAAAGTATTTTTATTACTTCTCTCCTAACTCGTTTGATGATTTATTCTTTGCTTTTCAAATCAAAAACTACTACCCTAGGCCTGGTTGTTTGCTGTAAGGTGATCTGCAACAATCTCACGCGATCCATGTGGGTACAGGTCACCCGCCATATCATCACGCTGTCCTTTCATATCAGCACATAATTTATCGACTGCTGATGCTGAGATTTTATGGCATTTTCTATCCACTTGCCAGGTG…
MATOU-v1_112815094	CA_delta	Bacillariophyta;Coscinodiscophyceae;Thalassiosirophycidae;Thalassiosirales	GTAGGACCGCCCAACGAAGCATCTTAAAATCAGAATGAACGTTAACCAAGAGAACAGTGGCCCCGATGGGAACCATCTTCCTCCTGCCGACGTGTCTTCGTCGTTGCATCGGAAGATCATGATGATCGGGAGTGGCATTAATGCGGCTTTGCTCATTGCCATCGTATTGCATGCCCGTGGAGATAGCACTAAAGGGGAGACTCAAGCCATTGTGCCTCTCGCAGCTGTGCCTCATCCCCAGGTAGAAACCCTTGCTAACGCCCTGTTCCATCTGGATCTCCTGATGGAGGAGACGGAGGAAGGGAAGTCCGCCGACGATGCGGAGTTGCCTGCGTGGCAGAAAAGGAAGGCCCGCACCAAATTCTTGGTCGAGGACGACAACAAGTGCGCCGGGGCCGA…
MATOU-v1_112834932	CA_delta	Bacillariophyta;Bacillariophyceae;Bacillariophycidae;Bacillariales;Bacillariaceae	TTCCGATGTCACCGAGGGTGTTGTCAACCCCGATGTCGGAGGTCAAGCAGGTGGTAACGTAACCGCCGGATACAACGGTGAGATGGAAGTCCCTGTTGTGCCCATCATTCAGCCTTACTACCAAGTTGGACTCTGCCCCGTCAACGTCCACTGGCACTTGGGTACCGAGCACTACAGTGCTGGTGAATACGATTGCGAGATGCACCACGAGGAAGACGACCATCACCGCGAAATGATGGAAGATATGCCAATGTGTGGCCCATCCGAAGTCCACCGCCGCCGTAAGTTGGCCGGTAAGGCCCGTCAGGGTTTCCAGTGTAACCTTTACGACGCCGAAGACGAGAAGTTCACTACCCCCTACGATTGGAAGTACTGTGACGCCAGTATGGAAATCGGACA…
MATOU-v1_112858007	CA_delta	Bacillariophyta	TGCATCACTACAAATCCTTTAGACCACTCATAATTATTAAACAATGAAGCAACATCAAACAAAAATTCTTACCCTTCTTTTCTCTCCTCTGCTACTCTCTAGCGGAAATTTTGCTAATGCGGAGAGAGTATTGAAAGGTAGTAAAAGTTATAAAAAAGGTATTAAAGCTAAATCAGCGAAATCATCAAAATCAAGCATCACTTGTGAAGATAAACCCCTTTTATCCGAGAATGTTTGTGATAGTTACGTTACGAAGAGTCTTAGCTTTCCAAACATTGAATGCAAGGATTTGCCCCAGTCTGCTACCAATGTTACCGATGGGTTCTATGGTGACTTGATCAAAACATATAATGGTAAGGTTGCCTATCCAGAAACAAAAAGTTTTTCCGACACTGCCAT…
MATOU-v1_112893184	CA_delta	Bacillariophyta	GTTTTATTTGAGAATTTCAAATCTTATTCAATGTTGTATGATGTAGCACTATATGAAACAAGAAAAAATATTTCTCTGCAATCACGTGAGAAAATACATTTACTTTATTGCACAGTATATAAACTCTCTCTTCTTAATGGTATTTACTTTAAAAAGCTACAGATTTAAGGAAGGAATACCTGGTTAGATGCTGTAAGATCATCTATAACAATCTCACGGGATCCGTGTGGATAAAGGTCGTCGGACATATCATCACGTTGTGACAGCATGTCAGCACACATCTTATCAAACGACGATGCTGAAACCTTATGGCATTTTCTATCCACTTGCCATGTGATAGGGGCATAAGCGGAACAAAGGGTATTGTTCACACTGGTTCCTGTGGTTGACCCTGTGTAA…
MATOU-v1_112903816	CA_delta	Bacillariophyta;Bacillariophyceae;Bacillariophycidae;Bacillariales;Bacillariaceae	CCTAGATTTACCAGAAAATTTGATTTTCAATATTGTAAAAATATGACTGTCGGTGAAACTTACGAAGTTCATTGGCCGCATGGATCTGCAACAGGGGGAGGGGCTGGTGCTTTTGCTCAATGTGGCACACCAAATCAATACCAAACCCCGTTCTATCGAGGTTTATTTTGTAACTTTCCAAGTCTAGATCTTACATTTCCCGATGTTGTCTGCAATGGATTTAGCTATCAACAAGTTGCCCGGAACTTTGCTGTACAAGGACAAGTATTCACTATCATCGATGATGAAGATTATTATTATCCCGATTTATTTCGTGGAATGATCACCGGTTTCGGGGATTATGGTACAGATATGGCCGTCTACATCGGATCATCAACAGGGTCAGATCGTAACAACACA…
MATOU-v1_112903817	CA_delta	Bacillariophyta;Bacillariophyceae;Bacillariophycidae;Bacillariales;Bacillariaceae	ACTCATCGTGTGTTGGATAATACTGACGACGATGGACCACCTCGTGATGGATTTCGTTGTAACTATTACGACAAGAATGATCCTAGATATACCAGAAAGTTTGATTTTCAATATTGTAAAAATATGACTGTCGGTGAAACGTATGAAGTTCATTGGCCACATGGATCTAATTTACCGTTTGGTGCTCAATGTGGCACACCAAATCAATACCAAACTCCCTTCTATCGAGGTTTATTTTGTAACTTTCGAAGAGAAAATTTGGAATTCCCTAGAGATGTCTTCAATGGGGTACTTTCCTTCCAAGATGTTGCCAGTAACTTTGCCGTACAAGGACAAGTATTTACTATCATCGATGATGAAGATTATTATTATCCCGATTTATTTCGTGGAATGATCACC…
MATOU-v1_112903818	CA_delta	Bacillariophyta;Bacillariophyceae;Bacillariophycidae;Bacillariales;Bacillariaceae	CCTAGATATACCAGAAAATTTGATTNTTCAATATTGTAAAAATATGACTGTCGGTGAAACTTTGAAGTTCATTGGCCACATGGATCTTAATCTTCCGTTTGGTGCTCAATGTGGCACACCAAATCAATACCAAACTCCCTTCTATCGAGGTTTTTTGTTTTGTAACTTTCCAAGACTAAATCTTAAATTTCCCGATGTTGTCAACCCCCTCCCCTTCCCCAACGGGGTTTCCAGACAATTCGTTGCCAATAACTTTGCCGTACAAGGACAAGTATTTACTATCATCGATGATGAAGATTATTATTATCCCGATTTATTTCGTGGAATGATCCGTGGTTTCGGGGATTTTGGCAAAGACATGGCAGTATACCTCGGATCATCAACAGGATCAGATCGTAA…
MATOU-v1_112918648	CA_delta	Bacillariophyta;Coscinodiscophyceae	ACAATGTTTGCAACGGTATGGACCCTAAGAATGACAAGATACAATGCGTGGATGCACAAGTCAAAGAGCAGGCCGGTGCCAATGTAACCATTGGTTATGAGGGTGGCTATAACACTACCGCAGAACCAATAATCGACCCTTACTACATGGAAGGACTTTGTCCAGTGAATGTTCATTGGCATCTCGGAGCGGAGCATCTCTCTGTAGGAGAATACGATGAAACAGGTTCTGGCCCTACAGATATTGAAGAGAGGCGTCTTTCAGCTGGAAAAGTTGACAAGGGATACCAGTGCAACCTGTATGACGTTGAAGACCCCA
MATOU-v1_112919510	CA_delta	Bacillariophyta;Coscinodiscophyceae	GCCTATTATTGCAAAGAAAAGAATTAAACCAAAAATGAGCGACACCAAGACATATCTAATAGTTTTTCTGGGCATCAGTACCGTAGGTCTATTGATTGCTACCATTGCTCTTGCTGTTTCAGGTGGTGATAGTGATGAGGTCTCTAAGCTTATGTCTAACGTTCCTAGTAACAACAAATTAGAAAGCGGAACAATTTTCGACGACATGCCGAATATATGTGACGGTAAAGATCCAGGATTACCTAATCTGGATTGTATTCATCTTCCAGGACCTCAATCCGGTGCTAATGTCACCAAGGGTTTCGTAGGTGCAATGGAAACCGATTCCGTTCCTATCACCGTTCCATTTTGGAATAACAGTATGTGCCCCGTTAACGTACATTGGCATTTGGGAACCGA…
MATOU-v1_112921836	CA_delta	Bacillariophyta;Coscinodiscophyceae;Thalassiosirophycidae;Thalassiosirales	GCCTGGGGGCAGGCGTAGGATTTGACGTCCGAGGCCTGGGGGCAGGCGTAGGATTTGACGTCGGATTTCTCGTACGAATTGAGATAGGATTCGACGTCGGGTTGTTGGTAGGAACATCAGTAGGCACGCTCGTAGGGTTCGATGTTGGGTTGTTGGTAGGAACATCAGTAGGTACTCTCGTACGGGCCGATGTTGGGCTGTCGGTAGGAGCATCAGTTGGCCTGCTCGTAATAGGAGCATTCGAACACGTGCCCGCTTCGAACTCGCGGTTGTCGGCGGACAGCGAGTTCAAAACGACGCGGCGGGCGGCGGCCTCGTCGGTCGCGACGTCGGGATAGCAGCACCCGTCCCGGTCGAGGGCGTAGCCCGGCAGGGCGGCGCAGTCGCGGTCGGCGCACG…
MATOU-v1_112930808	CA_delta	Bacillariophyta	AAACAATAAAACCATTCGCAACAATGAAAAACTCCACAATCCTCGGTCTCGCTCTTTTAGCTGTTGCACAAGAATGTAATGGGAATATAGGAGCCCAAAATAGGCAGCTTAAGTCAAAAAAGAGCTCGAAGGCTAATCCAAAGAGTTCGAAGGCCACCCCAAAGAGTCCGAAGGCAACCCCAAAGAGTGGAAAATCTGCCAAAAAGGTATTTGCTACCTATAAACCACCAACAGGAGAAAATCCATGCGACGGAAAGAAACCTGATATGCCTAACATTGACTGTGACAGCGATGGCGTAAAGGGCCAATCTGGATCAGATGTATCTGTAGGTTACAAAGGAGACTTGAGTGCAGAAGGGGTTGTACCTATCACCGTACCCTACTATGAGGCTGGTCTGT…
MATOU-v1_112969364	CA_delta	Bacillariophyta;Bacillariophyceae;Bacillariophycidae;Bacillariales;Bacillariaceae;Fragilariopsis;Fragilariopsis kerguelensis	GTTTTCAATGTGGCAACTTGTATGATGCCGATGATGAAAAATTCACGACACCGTATGATTGGCAATTTTGTGATCAGTCGATGGAAGTCGGACAAACGTATGAAGTCCATTGGCCGCATTCGGCGGCCGGTGCCTGTGGGACACCGAATCAATATCAAACACCGTTCAAGGATGGTGTCTTTTGTAATTTGCCCATTGAAGCCTTTCAGACGTTAACACCACAAGATATTGCGTCCAATGTCGGTGTTCAATCACAAACGTTTGTCATTGTCAATGATGAAAATTATTATTATGGGAATTTATTGGGTGGTATGATTGTCGAAGGTGATTTTGGTACCGATATGGCCATCTACACCGGATCCACCACTGGTACCTCCGTCGATAACGAAGTCTGTTCGC…
MATOU-v1_113001130	CA_delta	Bacillariophyta;Bacillariophyceae;Bacillariophycidae;Bacillariales;Bacillariaceae	TGTAAAAATATGACTGTCGGTGAAACTTATGAAGTTCATTGGCCACATGGATCTGGAAGGAACGATTTTGCTCAATGTGGCACACCAAATCAATACCAAACCCCGTTCTATCGAGGTTTATTTTGTAACTTTGAAAGACTAGGTCTTAAATTTCCCGATGTTGTCTTCGATGGGGATGTTACCTATCAATTTGTTGCTGAGAACTTTGCCGTACAAGGACAAGTATTTACTATCATCG
MATOU-v1_113002053	CA_delta	Bacillariophyta	CATATCCATCACAAAATTGATAAAATGACCTCCTCAATTATCACGATGAAAAACGCAACTTTCCTTGGAATTGCTATTCTAGCATTTATGAAGGAAGAATGTTACGGAGATGAATCGTTTCAAAGTCGACAGTTGAAGACACACAAATCAAAGTCAAAGAAGTCACTCAAGTCAAAGACCGCCAAGAGTGATCGCAAGTCAAAGAAAGACAGTACGGGTTCGAAGAAAATGTTCGCTTCTGCAAAACCACCAGCGGGTCATAACATATGCGAGGGCACGGATCCCAAATTAGCCAACATTCCCTGCACGGATGCTGATGTTATGGAACAATCTGGCTCCGATGTCACTAAGGGTTACAAGGGAGATTTTGATACGGACCAGGTACCTCTCACTGTTCCC…
MATOU-v1_113036053	CA_delta	Bacillariophyta	GTTCGAGAATAACGACAACTTTATATATACCACAATGGCAAAGTTTAGTGTTGCAATGGGACTTGCGGTCTTTTTTGGCCTCGCAACTATAGGTTTGATGATTTCGACGATTATCCTAGCAACGGATGATGATAAATCGATAGAAACAGTTACAGAAAAAATGTACAGTGTAGCGAAGCCCAAAAATGGGACAAATACTTGTTATGGCAGGAAGGAGGATGTTGTATTACCAAATGCTGACTGCTACAATGGGACAGACGTGTCTTCGACGATTCCACCACAGGCAGGTGCAAATGTCACTGAAGGGTATGTAGGTGAGTACGATGGAACTCATGATCCCATTACGACACCTTATTTTCAGGCAGGATTGTGCCCAGTAAATGTACATTGGCATCTAGG…
MATOU-v1_113037035	CA_delta	Bacillariophyta	CTGCACCACTAAAAATCCTTTCGAACACAAATAATTATTAAACAATGAAGCAACATCAAGCAAAAATTCTTACCCTTCTTTTCTCTCCTCTGCTACTCTCTAGTGGAAATGTTGCTTATGCGGAGAGAGTATTGAAAGGTAGTAAAAATTTTAAAAAAGGTATTGAAGCTAAATCAGCGAAATCAGCTAAATCATCAAGCATCACTTGTGAAGATAAACCCCTTTTATCCGAGAATGTTTGTGATATGACGAGTCCTAAACTTAGCTTTCCAAACATTGAATGCAAGGATTTGCCCCAGGCTTCTACCAATGTTACCGATGGGTTCGAGGGTGACTTGATCACAACATATAATGGTAAGACTGCCAATCTAGAAACAAGAAGTTTTTCCGAAACTGCCA…
MATOU-v1_113051530	CA_delta	Bacillariophyta;Bacillariophyceae;Bacillariophycidae;Bacillariales;Bacillariaceae;Fragilariopsis	ACCATGCTAGTGGTGACGATCACCATTCCAGTAGTGAGGAGCATGTTTCGTCAGAGGAATATTCCGGTGATCTGAATATTCGACCGATGATTCCATGTCCGAAGAGGATGCGGATGTAGCTGCTGCCGATGAAGAGATGCCCACGACACCGGTGGCTTCAGATGAGGATGTACGTCGTCGTCGCAACCTCGAAGGGGATGTCCGTGTCGGCTTTCAATGTGGAAATCTCTATGATACCGATGATGAAAAATTCACCACGCCGTATGATTGGCAATTTTGTGATCAGAGTATGGAAGTCGGACAAACCTACAAGGTCCATAGGCCCCATTCGTCGGCCGGTGCGTGTGGGACACCGAATCAATATCAAACACCGTTCAAGGATGGTGTGTTTTGTAATTT…
MATOU-v1_113080403	CA_delta	Bacillariophyta	GATTGGAAGTACTGCAAGGACATGCACGTGGGAGAAACTTATGAGGTTCATTGGCCGCACTCGTCGCTGGGTGCCTGCGGTACTCCCGACCAATACCAGCAACCGTTCTACGATGGCGTCTTCTGTCGCGCCACATCGGATACGCTTGGAACTCTCTCGCCACAGGACATTGCCAATAATGTGGGAGTGCAGGCGCAGGTTTTCACCGTCGTCAACGATGAAGCTTACTACTACCCCGACCTTGCCCGAGGCATGATCGTCGATGCTGCCAATTCCTATGGCCAAGACGTTGCCGCATACACCGGCTCGACCACTGGCACCTCACGAAACAACACGATGTGCTCGGCCTACACGCCCATCACTTGGCAGGTCGACC
MATOU-v1_113100969	CA_delta	Bacillariophyta	GACAAACATACGAGGTACATTGGCCGCACTCGAAGGCAGGTGCGTGTGGAGAATTGGACCAGTACCAAACTCCATTTAAAGATGGCGTATTTTGCAAATCCAGTCTTCTCAGTGATAACCTTCCGGGAGAAATTGGTGTCCAGGCTCAAGTATTTGTTGTTGTGAACGATGAAAATTATTATTACCCAGACTTAATTAGGGGCATGATTGTTGATATCGAAAATGATATCGGAACGGAGATAACAGCTTACACAGGCTCAACGACAGGAACCAGTGTGAACAACACCCTTTGTTCAGGTTATGCTCCTATCACATGGCAAGTAGATAGGACATGCAATAAGGTTTCAGCATCGTCATTCGATAAGCTGTGTTCTGACATGCTGTCACAAAAGGATGATA…
MATOU-v1_113125952	CA_delta	Bacillariophyta;Coscinodiscophyceae;Thalassiosirophycidae;Thalassiosirales;Thalassiosiraceae	AGTCCATCTGCTACACAGAGACCCTCTAACACTAATTTCAAACACATCCTAAAAAATGTGTTTCCCGTCAATCAAGGGGCAAAACTTAGCCGCGGAGCCGGCGGTCCGCCTGGTTGTTGGCCGCGTAGTCGTCGTGCACGAGCTCCCGCGCCCCGTGGGGGTGCAGGTCGCCGCTCATGTCGTCGCGCTGCATCTTCATCTCGTAGCACATCTTGTCGAAACTCGACGCGGAGATCTTATGGCACGTGCGGTCGACCTGCCACGTGATGGGAGCGTACTGCGAGCACACCTCGTTGTCGCGGGAGGTGCCGGTGGTGGACCCGGTGTAGTAGGCGACGTCCTGACCGTGCGCGCCGTCCTTGATCATGCCGCGGATCATGTCCGGGTAGAAGTAGGCCT…
MATOU-v1_113141163	CA_delta	Bacillariophyta	CGGGAATTTTCCCAATACCGATGATTACTTCAAGGGGGGCCTCTGCCCGGTGAACGTGCACTGGCATCTCGGAGCGGAGCACCGCTCGGAGGGTGAGTTCGATGAGAACGGTACCGGAGTCACCGACATCCACGCCAGACGCCGATTGTCGGGCAAGGCGCGGCTGGGATTCCAGTGCAGCAAATACGACGACTCGAAGGAAATGTTCACCAA
MATOU-v1_113153167	CA_delta	Bacillariophyta	CTGGGAATACTGTACTGATATGGAGGTTGGTCAGACCTATGAGGTCCATTGGCCCCATTCTCGATTTGGAGCATGTGATACTAAATGGCAGTATCAATCTCCTTTCAAGACTGGTGTGTTCTGTACTGTTAATTCTACTCAAGTTAATGCTTTTCTGACAGAAACAAGGGAACAACTCCCACAATACGTTGGTGTACAGGCTCAGGTTTTCACCATTGTAAACGATGACAGTGGAGATTTTGACTATCCAAACCTTTTCGATGGTATGATTGTTAACGGAGAAATGGGCAAGGATATGGCATATTATTTAGGTTCGACGACAGGTCAATCAGTTAGCAATGCACAAGATGGGGGTTGCTCACCTTACTCACCAATCACGTGGCAGGTTGATAGGACTTG…
MATOU-v1_113211172	CA_delta	Bacillariophyta	GTTGGTGTACAGGCTCAGGTTTTCACCATTGTAAACGATGACAGTGGAGATTTTGACTATCCAAACCTTTTCGAAGGTATGATTGTTAACGCAGATGATGAAATGGGCCAGGATATGGCATATTATTTAGGTTCGACGACAGGTCAATCAGTAAGTAATGAACAAGATGGGGGTTGCTCACCTTACTCACCAATCACGTGGCAGGTTGATAGGACTTGTCATA
MATOU-v1_113248029	CA_delta	Bacillariophyta	CTCCAGTTAGCTTATCAGCGTTGCAAAAGATACCATCTTTAAAAGGAGTTTGATACTGGTTCACCGTACCACATGCACCCCCCTTAGAATGTGGCCAGTGCAATTCGTATGTTTGTCCGACCTCCATGTCTACACAATGCTTCCAGTCATACTCTTTCGTATACATCTCTTTGTTTTCATTATATAACGAGCATTGTCCACCCATCCTTGCTTTTCCTGCCAACTTTCTCCGTTCATGTATGTCACTTGGACCGGTTCCGTCCAAATCATACTCACCAACAGAAAGATGCTCAGTGCCCAAATGCCAATGCACATTCACGGGGCACAAACCAGCCTCATAATAAGGAATTCTAAGAGGTTCGGCGTCAGTTCCTAATCCTCCAATAAATCCTTCTGTTA…
MATOU-v1_113304894	CA_delta	Bacillariophyta;Bacillariophyceae;Bacillariophycidae;Bacillariales;Bacillariaceae	CTCCTGTAGGTTTTCCATTTGGAGCACATTCTTTACTTGTACAATCATATTCACCGGCAGAAAAATGTTCTGCACCCGAATGCCAATGCACATTCACGGGACATAAACCCGCTTCCAAGTAGGAAGTGGTGATTGGTGTGACTGTATCACCATTTTGATTTTTAAATTCGGTAAATGTACCCTCATACCCTTTGGTGATATTAATTCCAGCTTGTACTCCAACAATTGTGTTCACAATCCCATCCACGAAACACTTTTCATCATCCGTGTCAGGATTGG
MATOU-v1_113322601	CA_delta	Bacillariophyta	ATGATAGTGAAGAGTATACATTTCCAAACCTTTTCGATGGTATGATTGTTGATGATACGaaaaaaaTGGGTGTGGACATGGCATATTACGTTGGTTCGTCAACCGGCCCAAAAGTCAGTAACACAGAATGCTCACCTTACTCACCTATCACATGGCATGTTGACAGAACTTGTCATCAAATCTCAGCCAAATCATTCGACAATATGTGTCAAACAATGTTGAACCAGGCTGCTGATATGTCCAGTGATGTTTACCCACATGGTTCACGTGTAATGGTGGATTCTGCAAATACAGGCATCGTAGATGGTGGAAGTGTTTAGATGGTGAAGTATTATTCAATAAGCGTATTATTGAGGTTAGAAGTATGGTGTGGTCATAATTTAGTAAAACAATATGAGA…
MATOU-v1_113342738	CA_delta	Bacillariophyta;Bacillariophyceae;Bacillariophycidae;Bacillariales;Bacillariaceae	TGTAAAAATATGACTGTCGGTGAAACTTATGAAGTTCATTGGCCACATGGATTCGTCGAGAGCGATTTTGCTCAATGTGGCACACCAAATCAATACCAAACCCCGTTCTATAGAGGTTTGTTTTGTAATTTTCCAAAACTAGGTCTTACATTTCCCGAAGTTGTCTTCGATGGGACTGTTACCTATCAATTTGTTGCTGAGAACTTTGCCGTACAAGGACAAGTATTTACTATCATCGATGATGAAGATTATTATTATCCCGATTTATTTCGTGGAATGATC
MATOU-v1_113396320	CA_delta	Bacillariophyta	TCTGGTTGTTTGCTGTAAGGTAATCTACAACAATCTCACGTGATCCATGTGGGTAAAGGTCACCGGACATGTCATCACGCTGCGCTTTCATATCAGCGCATAATTTATCGATTGCCAATGCTGAGATTTTATGGCATTTTCTATCTACTTGCCAAGTGATTGGTGAGTATTGAGAGCAAATTTCATTGTTAACACTGGTTCCTGTGCTCGATCCAGTGTAATAAGCAATATCTTTACCCATATCACC
MATOU-v1_113492833	CA_delta	Bacillariophyta	ACTTCCCCATTCTATTTGTGTTAGATGTTTCTGGCCGAAGGTTCGTCTATTCTTGGATCAACACAATATAATACGCTAATATGCTGAGGACTTTACTGGTGGTTATCTGATGTGATAGAATCATCAACTAACTCACGCGAGCCATGAGGATGGAGATCATCATGCATATCGTCACGCTGCGATTTCATATCGGCACACATCTTATCAAAAGTCGAGGCCGAAACGAGGTGACATGTACGGTCTACCTGCCACGTAATAGGGGCATAACCAGAACATTCTTTGTTGTTGCGTGTTGTACCAGTGGTCGAACCAGTGTAATATGTGATATCACGACCCACCTGACCATCAACGATCATGCCGCGCATAAGATCTGGATAATAATAGCTCTCATCGTTGACA…
MATOU-v1_113633935	CA_delta	Bacillariophyta	CCGATGCGAAGAGAGTATTGAAATATATGAAAATTACTAATCAAGGAAAATCAGCTAAATCAGCGAAATCAGCGAAATCATTTGAACCAACTGTTACTTGTGAAGATAAACCCCTTTTATCCGATAATCATTGTGATGATCTCGCTACGAAGGGTATTCTCTTTCCATCCGTTGATTGCGTGGATTTGCCCCAGTCTGCTACAAATGTTACCGATGGGTTCGATGGTGACTTAATCAGAACATATAATGATTATGTTGCCTTACCAGAAACAAGAAGTTATTCCGAAGCTGGCATGTGTGCTGTCAATGTCCACTGGCATCTAGGAACCGAGCATTTTTCTAAAGGTGAATATGACGAAAATGGCACGGGCCCATCTGAAGTCGGAGAACGTCGACTAG…
MATOU-v1_113633936	CA_delta	Bacillariophyta	CCGATGCGAAGAGAGTATTGAAATATATGAAAATTACTAATCAAGGAAAATCAGCTAAATCAGCGAAATCAGCGAAATCATTTGAACCAACTGTTACTTGTGAAGATAAACCCCTTTTATCCGATAATCATTGTGATGATCTCGCTACGAAGGGTATTCTCTTTCCATCCGTTGATTGCGTGGATTTGCCCCAGTCTGCTACAAATGTTACCGATGGGTTCGATGGTGACTTAATCAGAACATATAATGATTATGTTGCCTTACCAGAAACAAGAAGTTATTCCGAAGCTGGCATGTGTGCTGTCAATGTCCACTGGCATCTAGGAACCGAGCATTTTTCTAAAGGTGAATATGACGAAAATGGCACGGGCCCATCTGAAGTCGGAGAACGTCGACTAG…
MATOU-v1_113634076	CA_delta	Bacillariophyta	CATTTATAAATTACGTTTTTACTTTAGCATGTTTATCCACGAAGTTGTCCACCATTTTTAATAGCTGTGTTATTAGCATCCACCATTACACGTGATCCATGGGGAAAAATATCTCCCTTCATGTCTGCAGCTTGGTTCATCATCGTTTTACACATGTTGTCGAACGATTTCGCTGAGATTTCATGACATTTCCTGTCAACCTGCCATGTGATAGGTGAGTAAGGAGAGCAATCATCAACTTCTTCATTACCGACTTTTTGGCCAGTTGTCGAACCTAAATAATATGCCATATCAGTACCCATTTCGttttttttGTCAACAATCATACCATCGAAAAGTTGTGGATAGTCATACTCTCCGAGTGTATCATTTGCATCGTTTACAATAGTAAAGACCTGA…
MATOU-v1_113634106	CA_delta	Bacillariophyta;Bacillariophyceae;Bacillariophycidae;Bacillariales;Bacillariaceae;Fragilariopsis	AACTTTGCCGTACAAGGACAAGTATTTACTATCATCGATGATGAAGATTATTATTATCCCGATTTATTTCGTGGAATGATCTCCGGTTTCGGGGATTTTGGCAAAGATATGGCCGTATACCTCGGATCATCAACAGGATCAGATCGTAACAACACAAAATGCTCTATGTACTCACCAATTACTTGGCAAATGGATCGTAAATGTCATTTGATTTCGGCAAGTAGTTTTGATAAATTATGTGCTGATATGTTATCTCAACATCCAGCTGATATGACGAATGATATTTCTCCAGATGGTGCACGTGAATTAGTGCCAGATGAACTTGCCTCTCCTCGCGTAGAGACATTGGACCAAGGTCGGGCGTAATCGGATGGTAATTAATATATTTTACAAACACGA…
MATOU-v1_113634107	CA_delta	Bacillariophyta;Bacillariophyceae;Bacillariophycidae;Bacillariales;Bacillariaceae;Fragilariopsis	AACTTTGCCGTACAAGGACAAGTATTTACTATCATCGATGATGAAGATTATTATTATCCCGATTTATTTCGTGGAATGATCTCCGGTTTCGGGGATTTTGGCAAAGATATGGCCGTATACCTCGGATCATCAACAGGATCAGATCGTAACAACACAAAATGCTCTATGTACTCACCAATTACTTGGCAAATGGATCGTAAATGTCATTTGATTTCGGCAAGTAGTTTTGATAAATTATGTGCTGATATGTTATCTCAACATCCAGCTGATATGACGAATGATATTTCTCCAGATGGTGCACGTGAATTAGTGCCAGATGAACTTGCTGATCCTCGCGTAGGTAATATTTTCAATACGCGTACGTAAAGTAAGTAACGacaacaacaaataataatgaaa…
MATOU-v1_113634108	CA_delta	Bacillariophyta;Bacillariophyceae;Bacillariophycidae;Bacillariales;Bacillariaceae;Fragilariopsis	AACTTTGCCGTACAAGGACAAGTATTTACTATCATCGATGATGAAGATTATTATTATCCCGATTTATTTCGTGGAATGATCTCCGGTTTCGGGGATTTTGGCAAAGATATGGCCGTATACCTCGGATCATCAACAGGATCAGATCGTAACAACACAAAATGCTCTATGTACTCACCAATTACTTGGCAAATGGATCGTAAATGTCATTTGATTTCGGCAAGTAGTTTTGATAAATTATGTGCTGATATGTTATCTCAACATCCAGCTGATATGACGAATGATATTTCTCCAGATGGTGCACGTGAATTAGTGCCAGATGAACTTGCCTCTCCTAACGTATTTAATTTGAATTAAGGTCAGCCTCAATCGGATGGTAATTAATATATTTTACGAAAACGA…
MATOU-v1_113638340	CA_delta	Bacillariophyta;Bacillariophyceae;Bacillariophycidae;Bacillariales;Bacillariaceae	ACATGGGGAAGGGTATGATTCAGGTATAAACACAAACCGACTCATGGATCCATTAAATGATCCAGATGGTACTCCAGTGGAACCAATCACCACTTCCTACTTGGAAGCAAATTTATGCCCCGTGAATATTCATTGGCATTCGGGTGCAGAACATTTTTCTGCCGGTGAATTTGATTGTACAAGTAAAGAATG
MATOU-v1_113638342	CA_delta	Bacillariophyta;Bacillariophyceae;Bacillariophycidae;Bacillariales;Bacillariaceae	TTGATCTTTTCTATTGGAATACTCCAAATATCCAGCGCCTCATTATCATCATGATTTTTACCAAACACGTCACTCTCTTCCTCGTCTCTACCTTCGGCATTCTTTCGGTTGCGGACGGCGGTGCTACTCGTACCAAAAGGGGTCTGAAAAGTTCGAAAAGTAGTGGTCATCATCATACTAGTAGACCCAATTTGATTGACCGTAAACCTGGTGAATTTCTTCGCGATGAAAGTAATCCATGTGCTGAATCCAATCCTGACACGGATGATGTACCATGTTTCCTGAATGGGATTGTGAACACAATTGTTGGACCACAAGCTGGAATTAATATCACCCAAGGGTATGAGGGTACATATACCGAGTTTACAGATTTTAATGGTGCTACAGTCACACCAATCA…
MATOU-v1_113638343	CA_delta	Bacillariophyta;Bacillariophyceae;Bacillariophycidae;Bacillariales;Bacillariaceae	ATCATATTAGTAGACCGAATTTGATTGACCGTAAACCTGGTGAATTTCTTCGCGTTGAAAATAATCCATGTATTGATTCCAATCCTGACACGGATGATGCACCATGTTTCGGTGAAACGATTAATGGGATTAAGGAAGCAATTGCTGGACCACAAGCTGGAATTAATATTACAGAAGGGTATGATTCAGGTACAAACACAGTCCGACTCATGGATCCATTGGGGGATCCAGATGGTACTCCAGTGACACCAATCAACACTACCTACTTGGAAGCAAATTTATGTCCCGTGAATGTTCATTGGCATTCGGGTGCAGAACATTATTCTGCCGGTGAATATGATTGTACAAGTAAAGAATGTGCTCCAAATGGAAAACCTACAGGAGGACGTCAATTATCAA…
MATOU-v1_113638344	CA_delta	Bacillariophyta;Bacillariophyceae;Bacillariophycidae;Bacillariales;Bacillariaceae	TTGATCTTTTCTATTGGAATACTCCAAATATCCAGCGCCTCATTATCATCATGATTTTTACCAAACACGTCACTCTCTTCCTCGTCTCTACCTTCGGCATTCTTTCGGTTGCGGACGGCGGTGCTACTCGTACCAAAAGGGGTCTGAAAAGTTCGAAAAGTAGTGGTCATCATCATACTAGTAGACCCAATTTGATTGACCGTAAACCTGGTGAATTTCTTCGCGATGAAAGTAATCCATGTGCTGAATCCAATCCTGACACGGATGATGTACCATGTTTCCTGAATGGGATTGTGAACACAATTGTTGGACCACAAGCTGGAATTAATATCACCCAAGGGTATGAGGGTACATATACCGAGTTTACAGATTTTAATGGTGCTACAGTCACACCAATCA…
MATOU-v1_113644724	CA_delta	Bacillariophyta	ACATGGGGATTGTCGAGAGCGACATGGGCGCCGATATGGCCGTCTATGTTGGTTCGACCACTGGTACCACAAGAGACAATACGATGTGCTCATCGTACACTCCTATTACTTGGCAGGTTGACCGTAAGTGTCACATGATTTCTGCCTCCTCCTTTGATAAGATGTGCGCAGACATGATGTCTCAGAGAGCCGATATGTCCGATGATATTCATCCCCATGGATCTAGGGAAGTAGTTGCGGACGGCCTAGCAGCTAACAACCTTGAATCCACTAGCCATAGTCCTTAGAATTTATATATTGACGTAGTATTGTTACATTTAATTCCATAAACTTTGATTTGAATTATTA
MATOU-v1_113647812	CA_delta	Bacillariophyta;Bacillariophyceae;Bacillariophycidae;Bacillariales;Bacillariaceae	ATGGGAATTCACGGGTGGATTTACCGGAATTCGATCCCGATGCCGGGATTCCTATTTGTGGGGGTGGGACCATTTATATCATTGATCATGTCCTCGTCAGTAAAGATTATTTTTTGAATGAAGGTGGTGGTGTGGTATCGGTCAATGATGCCCGTGATGAAGTCAGTCTCGATGTTAATGATGGACAAGATTATTTCAAACAACTCTTGATTGCCACCACCTCGGTCGTCATGGGGAACAATACCTGTGCCGGAATGAATCCACAATTCCCCAACATTGATTGTTTAGGTGAAGATGGTGTCGTCGATGTGTCCGAACAAGCCGGACAAAATGTCACCAAGGGTTATATCGGTGGCATGGAGTCGGATATTGTACCCATTACCGAGTCTTATTATAAGG…
MATOU-v1_113647813	CA_delta	Bacillariophyta;Bacillariophyceae;Bacillariophycidae;Bacillariales	GTGCATTGGCATGCCGGTGCCGAACATTATTCGGCCGGGGAATTTGATTGTCTGGATCATGATAAATGTGGTCCGTACCATGCCAAAGCCGAGGGTGGTGATGATCATCATTCGAGTGAGGATCATGATGAGTCCGAGGAGTTAACTGCGACTGATGATTCCACGTCCCAAGACGAGGATGCAGTGGATGCGGCTGCCGGTCTTTCGCCCTCCAAGACTCCTTCACAGGAGTTCGGTTCTCGTCGTCGTCGTCGTGACCTCGAAGGAGATGTACGTGTGGGTTTTCAATGTGGTAATTTATATGATGCCGATGATGAAAAATTTACGAAACCGTATGATTGGCAATTTTGTGATGCGAGTATGGAAGTCGGACAAACGTATGAAGT
MATOU-v1_113647814	CA_delta	Bacillariophyta;Bacillariophyceae;Bacillariophycidae;Bacillariales;Bacillariaceae	ATGGGAATTCACGGGTGGATTTACCGGAATTCGATCCCGATGCCGGGATTCCTATTTGTGGGGGTGGGACCATTTATATCATTGATCATGTCCTCGTCAGTAAAGATTATTTTTTGAATGAAGGTGGTGGTGTGGTATCGGTCAATGATGCCCGTGATGAAGTCAGTCTCGATGTTAATGATGGACAAGATTATTTCAAACAACTCTTGATTGCCACCACCTCGGTCGTCATGGGGAACAATACCTGTGCCGGAATGAATCCACAATTCCCCAACATTGATTGTTTAGGTGAAGATGGTGTCGTCGATGTGTCCGAACAAGCCGGACAAAATGTCACCAAGGGTTATATCGGTGGCATGGAGTCGGATATTGTACCCATTACCGAGTCTTATTATAAGG…
MATOU-v1_113653236	CA_delta	Bacillariophyta;Bacillariophyceae;Bacillariophycidae;Bacillariales;Bacillariaceae	CCTAGATTTACCAGAAAATATGATTTTCAATATTGTAAAAATATGACTGTCGGTGAAACGTATGAAGTTCATTGGCCACATGGATCGGATACAGCTGGACATGCTCAATGTGGCACACCAAATCAATACCAAACCCCTTTTTATCGAGGTTTATTTTGTAATTTTGAAAGACAAGGTCTTTCATTTCCTGGAGTTGTCGGTTCCGGCGAGGATCAAGTTCCCTATCAACATGTTGCCAATAACTTTGCTGTACAAGGACAAGTATTTACTATCATCGATGATGAAGATTATTATTATCCCGATTTATTTCGTGGAATGATCTCCGGTGTCGGGGATTTTGGCAAAGATATGGCAGTATACATCGGTTCATCAACAGGAACAAATCGTAACAACAGAAAA…
MATOU-v1_113654537	CA_delta	Bacillariophyta;Bacillariophyceae;Bacillariophycidae;Bacillariales;Bacillariaceae	TGAATATGATTGTTCCGATCCCACTCACTGTGGTCCCTCCAATAATGAGCACCAAGAAGAGATGAAGGATGGTCATCGTACACTGGCTGATGCCGCAGCAGGTAGTAGTCCGGTCCGAGTGGGATTCCAATGCAATTATTATGACAACGAGGATCCGAAATTTACCACTCCGTACGACTGGCAGTTTTGTCATGACTCCATGGAAGTAGGACAAACCTATGAAGTACATTGGCCACATTCGGCGGCGGGTGCCTGTGGGACACCCAATCAATATCAAACACCCTTTAAGGATGGTGTGTTTTGTAATCTGCCTCTCGAGGCTTTTATGACCTTAACACCTCAAGATATTGCCTCGAATGTGGGTGTCCAAGCACAAACATTTACGGTGGTCAATGATGA…
MATOU-v1_113657471	CA_delta	Bacillariophyta;Bacillariophyceae;Bacillariophycidae;Bacillariales;Bacillariaceae;Fragilariopsis	GTCCGTGTGGGTTTTCAATGTGGTAATTTATATGATGCCGATGATGAAAAATTTACGAAACCGTATGATTGGCAATTTTGTGCTCAAAGTATGGAAGTCGGACAAACATATGAAGTCCATTGGCCACATTCTAGTGCCGGGGCGTGTGGGACACCGAATCAATATCAAACACCCTTCAAGGATGGTGTCTTTTGTAATCTACCATTGGATGCCTTTTTGGCCTTATCACCCCAAGAATTAGCGGCCAATGTTGGTGTCCAATCACAAACCTATATCATTGTCAATGATGAAGATTATTATCATGGGAATTTATTGGGTGGTATGATTGTGGAAGGTGATTTTGGTACCGATATGGCCATCTACACGGGTTCTACCACCGGAACCCAGGTGGACAATGAA…
MATOU-v1_113661099	CA_delta	Bacillariophyta;Coscinodiscophyceae;Thalassiosirophycidae;Thalassiosirales;Thalassiosiraceae	ATCGCGCCCAACCAGAACCCGTTCTACGCAAGCAGCATGTGCCCCGTGAACGTGCACTGGCACTTGGGAACCGAGCACTACTCAGTTGGCGAGTACGACGAGGGCGGCGACGGGCCCCACGGAAATGCAGAGAAGCCCGACTGGGCCGACCGTACTCGTGCGCTCACCGAGGGCGAGGTCCGCGACGGCTTCCGTTGTCACCACTACGACGCGGAGGACGAGAAGTTCACCAAGGAATATGAGTGGAAGCACTGCGTTGGAATGGAGGTTGGCGAGACATATGAGGTACATTGGCCCCACTCTGCTGCTGGTGATTGCGGCACAGTGAATCAGTACCAGACACCCTTCTATGATGGCGTCTTCTGCAACCTCTCCTTGGAGGCCTTTTCGGGTATGAGC…
MATOU-v1_113673656	CA_delta	Bacillariophyta	GGTATGGTTTTGCGTGCCACCATTATAATGCAGACGATGTCAAGTTCACAACGCCATATGCATGGAAGCATTGCGAACACATGCATGTGGGTGAGACATATGAGGTGCATTGGCCCCATTCTTCGCTTGGAGCGTGTGGCACTGTGAATCAGTACCAGAGTCCATTTTATGATGGTGTCTTTTGTCATTATGATGGGGCAGGCGCGCATGCAGGTTTGACTCACCAAGACATCGCAAACAACATTGGTGTGGAGTCACAAGTCTTCACGATTGTCAATGATGAGCACTTCTTCTATCCGGATCTGATTCGAGGGATGATGGTTGGTGGTGATTTTGGAGCAAACGTTGGCAAATACACTGGCTCGACCACAATACTGTGTGTTCCAGCTACAAACCAAT…
MATOU-v1_113676461	CA_delta	Bacillariophyta;Bacillariophyceae;Bacillariophycidae;Bacillariales;Bacillariaceae;Fragilariopsis	GGTGTATATTGCGAACAGACTTGATTGTCGACCGAGGTTCCGGTCGTGGAACCCGTGTAGATGGCCATATCGGTACCAAAATCACCTTCCACAATCATGCCACCCAATAAGTTTCCATAATAATACTCTTCATCATTGACAATAATATAGGTTTGGGATTGGACACCGACATTGGC
MATOU-v1_113692019	CA_delta	Bacillariophyta	AAACACCATATAAATATATTTAATGCATTATTATGTCTATGGACATTCGTTCCTTTGTCATATTCAAATTCGTTACATACCAAGTTTCAGGAAAGATTTCACATTTGAAAGGTAACATTGCAATGTGAACTATAGATAGTCTATAGTTCAAACACCTATTAGATGCGCTGATGATTATCTGATGCAAGAGAATCGCTAACTAACTCTCTTGACCCATGAGGGTGGAAGTCATCATGCATATCATCACGCTGAGATTTCATATCAGCACACATTTTATCAAAAGTTGAGGCTGATATGAGGTGGCACTTACGATCCACCTGCCAAGTGATAGGAGCATATGCAGAGCAAAGTTCATTGTTTCGAGTTGTTCCAGTAGTAGATCCAGTGTAATATGCAATA…
MATOU-v1_113696405	CA_delta	Bacillariophyta	CAGCAGCTAGTCGACGTTCTCCGACTTCAGATGGGCCCGTGCCATTTTCGTCATATTCACCTACAGAAATATGCTCGGTTCCTAGATGCCAGTGGACACTGACAGCACACATGTCAGTTTCGGAAAAAATTCTTGTTTCTGGTAAGGCAACATTACCATTAAATATCCAGCTTAAGTCACCATCGAACCCATCGGTAACATTTGTAGCAGACTGGGGCAAATCCGCACAATCAACGTTATCAAAGCTAATACCCTTCGTAACGAGATCATCACAAGGATTATCGGATAAAAGGGGTTTATCT
MATOU-v1_113706898	CA_delta	Bacillariophyta;Coscinodiscophyceae	GCGGGGAACATCCGCGACGGGTTCCGATGCCACCACTACGATGCCAGCGATGAGAAGTTCACCGAACCCTACGACTGGAAGTTCTGCGAGGCCATGGAAGTCGGAGAGACCTACGAGGTCCACTGGCCCCACTCCGCCGCCGGAGCCTGCGGCCAGGTGAACCAGTACCAGACCCCCTTCTACGACGGCATTTTCTGCAACCTCGACAAGGAGACCTTTCTGACATTGCAGAAGCAGGAAATAGCCAACGCCGTCGGCGTCCACGCCCAGATTTTTACTATTGTCAACGATGAAAATTACTTCTACCCCAACATGATCCGCGGCATGATCAAGGACGTTCAGCCCTTGGCGCACGGCCAAGACATCGCCTACTACACCGGGTCTTCCACCGGCACCTCC…
MATOU-v1_113707755	CA_delta	Bacillariophyta;Coscinodiscophyceae;Chaetocerotophycidae;Chaetocerotales;Chaetocerotaceae	CTGGAACCAACGTAACAGAAGGTTACACAGGAAATCTTGACACTGATGTGAAACCACAAAGAAAGTCTTATGTTAGGGCTGGAATGTGCGCAGTTAATGTTCATTGGCATCTCGGTGCAGAGCACTTGTCAGCGGGCGAGTATGACGAACATGGTTCTGGTCCCAGCGAAATTGCGCACCGCCGCAAACTAGCGGTGCAGTAAGTACGACGCAAGTGAGGCAATGTACACAAAGCATTACGACTGGGATTACTGCACTGATATGGAAGTTGGGCAGACCTACGAAGTACACTGGCCACACTCAGCTTACGGTGCATGTGGAACTCCTGATCAATTCCAAACTCCATTCAAGGACGGTGTGTTCTGCCTTGCTGGTGACGAAAACTTTCCAGTAGATCCC…
MATOU-v1_113718088	CA_delta	Bacillariophyta	GTTGGCTGCGAGTTTGTCGTCAACCAATACACGGGATCCATGGGCATACAAGTCTTTTGACATATCATCGCGCTGAGATTTCATGTCAGCACACATCTTATCAAAAGAAGACGCTGAAATTAAGTGACAAGTCCTGTCAACCTGCCAGGTAATGGGCGCATAGCCTGAGCACACTGTATTGGTAACAGATGATCCGGTGGTGGATCCGGTGTACTTTGTGACGCTTTGTCCCATCGTATCGTCGACGATCATGCCACGGAAGAGGTCGGGGTAATAATATGTTTCGTCGTTGACAATAGTAAATACTTGAGCTTGCACACCAATCTTAGTAGCTCTATCCTTTACGCAGAAGACACCGTCAAGAAATGGTGTCTGATACTGGTTAGGAGTTCCACAGG
MATOU-v1_113721531	CA_delta	Bacillariophyta;Bacillariophyceae;Bacillariophycidae;Bacillariales;Bacillariaceae;Fragilariopsis	GATGAAGATTATTATTATCCCGATTTATTTCGTGGAATGATCAGCGGTTTCGGGGATTTTGGCCAAGACATGGCCGTATACGTCGGATCATCGACAGGGTCAGATCGTAACAATACAGCATGTTCCATGTACACACCAGTTACTTGGCAAATGGATCGTAAATGTCATTTGATTTCGGCAAGTAGTTTTGATAAATTATGTGCTGATATGTTATCTCAACATCCAGCTGATATGAC
MATOU-v1_113765061	CA_delta	Bacillariophyta;Bacillariophyceae;Bacillariophycidae;Bacillariales;Bacillariaceae;Fragilariopsis	TGGTAATTTATATGATGCCGATGATGAAAAATTTACGAAACCGTATGATTGGCAATTTTGTGATGCGAGTATGGAAGTCGGACAAACGTATGAAGTGCATTGGCCCCATTCCTCAGCGGGGGCGTGTGGAACACCGAATCAATATCAAACACCGTTTAAGGATGGGGTGTTTTGTAACCTACCCCTCGATGCCTTTTTGACCTTATCACCCCAAGATATTGCTGCCAATGTCGGTGTCCAATCCCAAACCTATATTATTGTCAATGATGAAGAGTATTATTATGGAAACTTATTGGGTGGTATGATTGTGGAAGGTGATTTTGGTACCGATATGGC
MATOU-v1_113774552	CA_delta	Bacillariophyta;Bacillariophyceae;Bacillariophycidae;Bacillariales;Bacillariaceae;Fragilariopsis	TGGTAATTTATATGATGCCGATGATGAAAAATTTACGAAACCGTATGATTGGCAATTTTGTGATGCGAGTATGGAAGTCGGACAAACGTATGAAGTGCATTGGCCCCATTCTAGTGCCGGGGCGTGTGGAACACCCAATCAATATCAAACACCGTTTAAGGATGGGGTGTTTTGTAACTTGCCCCTCGATGCCTTTTTAACCTTATCACCCCAAGATATTGCGGCCAATGTCGGTGTCCAATCCCAGACCTATATTATTGTCaannnnnnnnGTATTATTATGG
MATOU-v1_113784484	CA_delta	Bacillariophyta;Bacillariophyceae;Bacillariophycidae;Bacillariales;Bacillariaceae	CTTTTGCTCAATGTGGCACACCAAATCAATACCAAACCCCGTTCTATCGAGGTTTATTTTGTAATTGGCCAAAATTGAATTTTGAATTCCCTAGAGACGTCAACCCTGGCAATCTTCAATACCAAGACGTTGCCGATAACTTTGCCGTACAAGGACAAGTATTTACTATCATCGATGATGAAGATTATTATTATCCCGATTTATTTCGTGGAATGATC
MATOU-v1_113784861	CA_delta	Bacillariophyta;Coscinodiscophyceae	GTGGGAAAAATCGTTTACTATTTACATATGAAATATTAACTACATCACAATAGCTTGAAGATTCGTCTCCCACTGAATTCCTTCCGAGCTCAAATTCCCTATAGAAAGTCATAAACACATGAATTTCTTTTAAAAAAGCGGCTTGAGGATGAAATAAGAACGTAGTTACAtttttttAATCTTAATCTCTGAAAATTCCTTAAAACCAATCATGATGATGATGATCATGATCGTGGTGATCGTGATCGGAATGTTCCCGGAGATTACGGTTAACAGATTCGTGATGTTCGTCTGGGTGAAGTTTATTGCTACCATCTGCCCAAAGATGACGTCGATCGAAATCAAATTGGTAGTTATTTGCAGTCAATTCGGTTTTCACAAGTTCTCTGGCACCATGAG…
MATOU-v1_113791754	CA_delta	Bacillariophyta;Bacillariophyceae;Bacillariophycidae;Bacillariales;Bacillariaceae	AAGGATGGTAGTGATGAAGATCATGCGAGTGATATGGAAGAAGAAGATGCTTCCATGATGGCTGCTGGTGAGACTCCTGCTGTATCGAAGGGTCGTGGTCGTGGTCGTCGTCGTACCGAAGCAGGTGCACGTGTTGGATTTCAATGCAATATGTATGATGCCGATGATGCAAAATTCACAACACCCTATGATTGGCAATTTTGTGACAAATCCATGGAGGTTGGACAAACGTACGAGGTACATTGGCCACATTCCACAGCCGGT
MATOU-v1_113810507	CA_delta	Bacillariophyta;Bacillariophyceae;Bacillariophycidae;Bacillariales;Bacillariaceae;Fragilariopsis;Fragilariopsis kerguelensis	TTCACGTGCACCGTGAGCATATAAATCATCGGTCATATCATCACGTTGTGCCATCATATCGGCACACATTTTATCAAAAGAGGATGCCGAAATCATATGACATTTACGATCAACCTGCCATGTAATGGGTGTGTATTGACTACAAACTTCATTGTTGACAGAGGTACCGGTAGTAGATCCGGTATAGATTGCCATATCAGAACCAAAGTCACCTTCCACAATCATACCACCAAATAAATTACCATAATAATAATCTTCATCATTGACAATCACATATGTTTGTGATTGGACATCGACATTGGAA
MATOU-v1_113820504	CA_delta	Bacillariophyta;Bacillariophyceae;Bacillariophycidae;Bacillariales;Bacillariaceae	CTTTTGCTCAATGTGGCACACCAAATCAATACCAAACCCCGTTCTATCGAGGTTTATTTTGTAACTTTCCAAGTCTAAATCTTAAATTTCCCGATGTTGTCTTTGATGGGATTGTTGACTATCAATTTGTTGCTGAGAACTTTGCCGTACAAGGACAAGTATTTACTATCATCGATGATGAAGATTATTATTATCCCGA
MATOU-v1_113935476	CA_delta	Bacillariophyta	GATCGTCTTGGGAACTCGTGGAAGGAAAACTAAATACATTGACGAAAACAATGTTTGTGTAGCTTACACTACGAAGGGTCTTAGCTTTAAAAACATTAATTGCACGAAATATCCTCAGGCTGCTACAAATGTTACTATTGGTTTCAATGGGACATTGAACACGACTTTATTATACAAAGGCAAGGTTGCCAAACCAACAACAGAAAGTTTCATTCTTACTGACATGTGTCCTGTCAATGTCCACTGGCATCTAGGAACCGAGCATGTGTCTACTGGCCAATATGATGAAAGTGGCACGGGTCCATCTGATTCCCGAGTACGTAGACTAGCTGCTGGCAAGACCCATGAAGGTGCTCAGTGTTTAAAATATGATAAAGATGAAAAGAAGTTTACCACGAA…
MATOU-v1_113984211	CA_delta	Bacillariophyta;Bacillariophyceae;Bacillariophycidae;Bacillariales;Bacillariaceae;Fragilariopsis	CCATTGGATACTTTTTTGACTCTAAAACCACAAGATATTGCTTCCAATGTCGGTGTCCAATCACAAACATATGTGATTGTCAATGATGAAGATTATTATTATGGTAATTTATTTGGTGGTATGATTGTGGAAGGTGACTTTGGTTCTGATATGGCAATCTATACCGGATCTACTACCGGTACCTCTGTCAATAATGAAGTATGTAGTCAATACACACCCATTACATGGCAGGTTGATCG
MATOU-v1_114192409	CA_delta	Bacillariophyta;Coscinodiscophyceae;Thalassiosirophycidae;Thalassiosirales	TCCCTGGATCCGTGCGGATGAGTATCACCCGACATGTCATCATTCTGAAGCTTCATCTCCTCGCACATCTTGTCAAAACTCGATGCCGAGATGGGGTGGCACTTGCGGTCAACCTGCCACGTGATCGGTCCATAAGCCGAACAGATCTCGTTGTTCCGACTTGTGCCCGTGGTCGAGCCCGTGTAAATCGACAAGTCTGTGCCAAAATCAACGCCGTCGGTGATCATGCCGTCGAAAAGGTTGTCGTGGTAGTACGTTTCGTCGTTGACAATAACAAACGTTTGCGACTGGACCCCGATGGCTTCTTGGGTCGAGGGCGTAAGCCTTCCGGCGTGGCAAAAGACGCCGTCGTAGAACGGGGTCTGGTATTGGTGAATGGTGCCACAGTCCCCGCCCTTT…
MATOU-v1_114192410	CA_delta	Bacillariophyta;Coscinodiscophyceae;Thalassiosirophycidae;Thalassiosirales	TCCCTGGATCCGTGCGGATGAGTATCACCCGACATGTCATCATTCTGAAGCTTCATCTCCTCGCACATCTTGTCAAAACTCGATGCCGAGATGGGGTGGCACTTGCGGTCAACCTGCCACGTGATCGGTCCATAAGCCGAACAGATCTCGTTGTTCCGACTTGTGCCCGTGGTCGAGCCCGTGTAAATCGACAAGTCTGTGCCAAAATCAACGCCGTCGGTGATCATGCCGTCGAAAAGGTTGTCGTGGTAGTACGTTTCGTCGTTGACAATAACAAACGTTTGCGACTGGACCCCGATGGCTTCTTGGGTCGAGGGCGGCCTGTCAGCGTGGCAAAAGACGCCGTCGTAGAACGGGGTCTGGTATTGGTGGATGGTGCCACAGTCTCCGCCCTTTGAG…
MATOU-v1_114223711	CA_delta	Bacillariophyta	AGCTAACTAATACTTTAAGAACTTTCGATGAGTGGCTACTGCAAATTCACTGCTGCCGCTGGCTTGATCGCGGGAGCTTCCGCCTTCTCTGGTCAAGTCCACGTAAACACATGTCTTGGTGCAAAGCTCGATCTCCCAAACGCGGAATGTTTTTCGGACAGTGCCGACGTGACCCCTAAGGATCAGGCTCCTAGTGATGTGACCACGGGATACGCTGGAGATATCGTAACAGACGTCCAACCCATCACCACCAGTTACAAGGAAGCCGGCCTCTGCGCAGTCAACGTCCACTTTCATCTCGGAAGTGAACACCGCTCTGGGGGCGAGTACGACGAGGACGGCTCCGGCCCCACGGAAGTTAACCATCGCCGCCTGCTGTCCGGCAAGGCCCGCCCTGGA…
MATOU-v1_114481119	CA_delta	Bacillariophyta;Bacillariophyceae;Bacillariophycidae;Bacillariales;Bacillariaceae;Pseudo-nitzschia	ATTGATTTGGTGTTCCACATGCACCAGCAGAAGAATGTGGCCAATGTACCTCGTACGTTTGTCCAACTTCCATAGACTTGTCACAGAATTTCCAGTCGTATGGTGTAGTAAATTTGGCATCATCTGCATCATAATAGTTGCATTGGAATCCTACTCGGGCACCTGCTGCAAGCTTACGACCTTCATCATCGGCTTCATCATCGGCTTCCTCTTTATCTTTATCTTCA
MATOU-v1_11462420	CA_delta	Bacillariophyta	GTGTGTTCTGCAACTGGAATGATGGCGTAGCCGCTGCTGTGAATGCCGATCTACAAAACCTGGCCAGCTCTGTTGGCGTTCAGGCACAGGTCTTCACGATTGTCAACGACGAGGCCTACTACTATCCCGACCTCATGCGAGGCGCAATCGTTGATGGCAATAAATACTGGAGTGATGTCATCGCATACACAGGCTCAACCACTGGTACGAAACGCGACAACACGGTTTGCTCGCAGTACACACCCATC
MATOU-v1_114699949	CA_delta	Bacillariophyta;Coscinodiscophyceae;Chaetocerotophycidae;Chaetocerotales;Chaetocerotaceae;Chaetoceros	CTTGTAGACTTACCCGCTCAAATTGGTGTGCAAGCGCAAGTGTTCACCATCGTCAATGATGAATCATACTATTATCCAGATCTTATGCGTGGCATGATCGTTGATGAGATGATTGGATCTGATATTGCCTATTACACCGGATCGACTACTGGAATGAGTTATAATAACGAGATATGCTCTGCGTATACCCCAATCACGTGGCAGGTGGATCGTAAGTGTAACATTGTCTCGGCTTCGACCTTTGATAAGATGTGTGCTGATATGAAATCGCAGCGTGACGATATGTCCGATGATCTCTATCCTCATGGATCACGTGAGCTTGTTAGCGATGCTAACGCATCAAATAACCATGAGAGGTCCTAATGTGTAGGAGTAATGTACAGTATGGATTCAAAGATA…
MATOU-v1_114700356	CA_delta	Bacillariophyta	AAATTTTCAAACACAACTGCATCACTGTTATTTCTTCCAACCACAAATAATTATTACGCAATGAAGCAACATCAAGCAAAAATTCTTGCCCTTCTTTTCTCTCCTCTGCTACTCTCTATTGGAAATGTTGCCGATGCGAAGAGAGTATTGAAAGGCAGTAAAAGTATTAAACAAGGAAAATCAGCTAAATCAGCGAAATCAGCGAAATCAACTGCTACTTGTAAAGATACACCCCTTTTATCCGATAATGTTTGTGATAACTACGTTACGAAGGGTCTTAGCTTTCCAAACGTTGATTGCGCGGATTTGCCCCAGTCTGCTACAAATGTTACCGATGGGTTCGATGGTGACTTAATCAAAACATTTAATGGTAATGTTGCTGAACCAGAAACAAGAAGT…
MATOU-v1_114713067	CA_delta	Bacillariophyta;Bacillariophyceae;Bacillariophycidae;Bacillariales;Bacillariaceae;Fragilariopsis	CATCTTCATCGGCATGAGAAGGACCACATTTTGTTTGGTCGGAACAATCATATTCACCTGCCGAAAAATGTTCGGCACCCGCATGCCAATGTACATTGACGGGACACAATCCAACCTTGTAATAGGAATCGGTAATAGGAACAATATCAGATATCATATCACCCTTGTATCCCTTTGTGACATTTTGTCCGGCTTGTTCGGACACATCCACAGTATTGTCTTCTCCCAAACAATCAATGTTTGGAAATTGGGGATTCATCCCCTCACACGTATTGACGCCTGTGACGACACTTGTGGTGGCCACCAACAATTCT
MATOU-v1_114718615	CA_delta	Bacillariophyta	ACATGGGAACCATGGTTGATCCGACTCATGTCGCTGTTGTTTTTCTTTCCCTTGCCACCATAGGTCTTTTGATCAGTACGATCGTCTTGGGAACTCGTGGAAGGAAAACTAAATACATTGACGaaaaaaaTGTTTGTGTAGCTTACACTACGAAGGGTCTTAGCTTTAAAAACATTAATTGCACGAAATATCCTCAGGCTGCTACAAATGTTACTATTGGTTTCAATGGGACATTGAACACGACTTTATTATACAAAGGCAAGGTTGCCAAACCAACAACAGAAAGTTTCATTCTTACTGACATGTGTCCTGTCAATGTCCACTGGCATCTAGGAACCGAGCATGTGTCTACTGGTCAATATGATGAAAGTGGCACGGGTCCATCTGATTCCCGAGTAC…
MATOU-v1_114727642	CA_delta	Bacillariophyta;Bacillariophyceae;Bacillariophycidae;Bacillariales;Bacillariaceae	GAAGATGGTACAGTCAATGTTTCAGAACAAGCCGGACAGAATGTCACAAAAGGATACAAAGGTGATATGATATCTGAAGTTGTACCAATCACAAAATCATATTATCAAGCTGGTTTGTGTCCGGTGAATGTCCATTGGCATGCTGGTGCGGAACATTATTCCGAAGGTGAATATGATTGTTCTGATCAAGCCAAGTGTGGACCATACCACGGCGATGAAGATAAAGATAAAGAGGAAGCCGATGATGAAGGTCGTAAGCTTGCAGCAGGTGCCCGAGTAGGATTCCAATGCAACTATTATGATGCAGATGATGCCAAATTTACTACACCATACGACTGGAAATTCTGTGACAAGTCTATGGAAGTTGGACAAACGTACGAGGTACATTGGCCACATTCT…
MATOU-v1_114731115	CA_delta	Bacillariophyta;Coscinodiscophyceae;Thalassiosirophycidae;Thalassiosirales;Thalassiosiraceae	TCTTCTGCAACCTCCCAATGGATGATTTCCTGACCCTTGGCAAGCAGGATATTGCCAGTGCTGTTGGCGTGCATGGGCAAGTCTTCACCATTGTCAATGATGAAAGTTACTTCTACTCTGACATGATCCGTGGTATGATTGTTGATGCCGACATGGGCATGGGCACTGACGTTACCTACTACACTGGCTCTACAACTGGTACCTCCCGTGACAATACTCAATGCTCCACATACTCTCCCATCACCTGGCAGGTGGATCGCAAGTGCCACATGATCAGTGCCTCAAGCTTTGACAAGATGTGTTACGACATGAAGATGCAGCGCGATGACATGAGCGAGGATTTGCACGCTCACGGGTCCCGCGAGCTTGTGCACGATGATTATGCCGCCGATAACCATG…
MATOU-v1_114737473	CA_delta	Bacillariophyta;Coscinodiscophyceae	CACTACGACGGCGACGAGGCGACGCACACCGAGGAGTACGACTGGCAGCACTGCGTGGGCATGGAGGTGGGGGAGACCTACGAGGTGCACTGGCCCCACTCCGCCGCGGGCGCCTGCGGCACGATCGACCAGTACCAGACCCCCTTCTACGACGGCGTCTTCTGCAACCTGGACATGGACACGTTCTCGACCCTGGGCGCGCAGGACATCGCCGCCGCGGTCGGCGTGCACGCGCAGGTCTTCACGATCGTCAACGACGAGGCCTACTTCTACCCCGACATGATGCGCGGCATGATCGTGGACGCCAAGATGGGCATGGGCACCGACGTCACCAAGTACACCGGCTCCACCACCGGCACCTCCCGCGACAACGAGATGTGCTCGACGTACGCGCCCATC…
MATOU-v1_114743322	CA_delta	Bacillariophyta;Coscinodiscophyceae;Thalassiosirophycidae;Thalassiosirales;Thalassiosiraceae;Thalassiosira	TTCTATGATGGTGTTTTCTGCGGTCTTCCTATGGAGACCTTTTTGACCCTTACGCCTCAGGACATTGCTTCTGCTGTAGGAGTGCATGGGCAAATCTTTACCATTGTCAATGATGACTCGTTCTTCTACTCTGACATGATGCGTGGTATGATCATCGACGAAGATCGTGGAATGGGCCAGGATGTTACTCAGTACACTGGTTCCACCACTGGTGACTCTCGCTCCAATGAAATGTGTTCTACTTACAGCCCCATCACTTGGCAGGTTGACCGCAAGTGCCACATGATTAGTGCATCAAGCTTTGACAAGATGTGCTATGACATGAAGATGCAGCGTGATGACATGAGTGACGACTTGCATGCTCATGGAAGTCGTGAACTTGTCGATCATTCCTATTCT…
MATOU-v1_114762263	CA_delta	Bacillariophyta;Coscinodiscophyceae;Chaetocerotophycidae;Chaetocerotales;Chaetocerotaceae;Chaetoceros	GGCATCTTGGCACGGAACATAGATCAGATGGTCAGTACGACGAGGATGGCTCGGGTCCCACCGAAATTGATCACCGCCGTCGACTAGCTGGTAAGGCACGAAAGGGCTTCCAATGCCAGTTGTACGATGATTCTGTGCCAATGTTCACCAAACATTACGATTGGCAGCACTGTGAGGATATGGAGGTAGGTCAGACCTATGAGGTACATTGGCCAAGTTCAGCTGCAGGCGCATGTGGAACTATTAACCAATACCAGACTCCATTTATTGATGGCGTGTTCTGTAGAGATGGTATTCTTGATGATCTTCCCTCTCAGGTAGGCGTGCAAGCACAAGTGTTTACTATTGTAAATGATGAGGAGTACTATTATCCAGATCTTATGCGTGGCATGATCGTTG…
MATOU-v1_114790983	CA_delta	Bacillariophyta;Bacillariophyceae;Bacillariophycidae;Bacillariales;Bacillariaceae	TCTTTTATTTCTCATTATTGTATTATATAGTATTATTCTTATCGCACTCAAAACACATGATTAATCGTCTCATCCTCCAATGTCACGATCAGGATCACTTCAACCACAAGCACGTGTAGTCGAGCAAACACAGAGAGACAAAAGGGAAGCAACGAAGATAATACGTGTATTCTTTCCACTAGTCATTTCATTTCAGTTTTATTTTATGTATTGTTCCATTTCTTACTTCCAAATATTAGACGGTATGTTATCATTTCATTTGATTAAATTCCATCTTCCGATTGACCAAACTCGAATTTGTTAGAATTAACATCAGTAAGTTTATCGTCCACTAAAACACGTGCACCCGCTGGTTCAATATCCTCCGTCATATCACTTGGACTATTAGATAACATATCA…
MATOU-v1_114820479	CA_delta	Bacillariophyta;Bacillariophyceae;Bacillariophycidae;Bacillariales;Bacillariaceae	TTTGGTGCATGTAACACACCAAGTCAGTACCAAACCCCGTTCTATAAAGGTTTATTTTGTAAATTTAGAAGAGCTGGTTTCTCATTTCCTGAAGATGTCATTAATGGAGAAATTCCATTACAAGTCGTTGCACAAAACTTTGCTGTACAAGGACAAGTATATACTGTCGTCAATGATGAAAAGTATTATTATCCCGATTTATTTCGTGGAATGATCATCGATGTCAATGATTTTGGTAGTGATATGGCAGTATACTTAGGGTCATCGACAGGATCAGATCGTAACAATACAATATGCTCCAAATACGCGCCAGTTACATGGCAAATGGATCGTAAATGCCATTTGATTTCAGCAAGTAGTTTTGATAAATTATGTGCTGATATGTTATCTCAAACTCCA…
MATOU-v1_114845126	CA_delta	Bacillariophyta	CAATGTGGACTGTATCCATGTCCCCGGCCCCCAAGCTGGTGGAAATGTTACGAGAGGATTTAAAGGACACTACAATGCGTCTACTGCAGATCCTAACTTGTTACAATACTGGCAATCTCAAATGTGTCCTGTCAACGTCCACTGGCATTTAGGAACAGAGCACTATTCTGTTGGCGAGTATGACGAGAACGGCGATGGCCCCCATGGAAGCATTGCTGTTGCTGATGACATTGATACTCGCAAGCTTGCGTCGGAAGAAGATGTCCGTGGCGGATTCCGCTGCCACCACTATGATGCAGAAGACTCTAAATTCACAAAGGAGTATGACTGGAAGCACTGCAAGAGTATGGAAGTCGGTGAAACCTATGAAGTTCATTGGCCGCATTCTGCTGCTGGTGC…
MATOU-v1_114846102	CA_delta	Bacillariophyta	AAAAGAATATGACTGGAAACACTGTGAAAGCATGGAGATTGGCCAGACCTACGAGGTACACTGGCCGCATTCAGCCGCTGGTGCGTGTGGGACTCTTGATCAATACCAGACCCCATTCTACGATGGCGTATTCTGCAATTCTGAACGCTTAAATGATACTGCCTCACAAATTGGTGTACAAGCGCAAGTGTTCACTATTGTCAATGATGAGAGCTACTATTATCCAGATCTTATGCGTGGTATGATTATTGGTGGATCGATCGGATCTGATATCGCGTACTACACTGGTTCCACCACTGGTACGACACGCAATAACGGAATATGTTCCAATTATGCCCCTATTACTTGGCAGGTGGACCGCAAATGCAACCTCATTTCGGCGTCAACCTTTGATAAGAT…
MATOU-v1_114880017	CA_delta	Bacillariophyta	AGGAGGTCGATATTGCCTACTACACCGGTAGCACAACCGGAACGTCAAAACAACGAAATTTGCTCCGCCTACGCTCCCATCACCTGGCAGGTCGATCGCAATTGCCACAAGATCTCCGCAAGCTCGTTCGACAAACTTTGTTACGACATGAAACAGCAGCGGGATGATATGAGCTCGGATCTCCATGCCCACGGTTCCCGAGAGCTTGTCAAGGATTCTCTTGTCGCTAACAACCAACAGCGTAACCTTCATGGTCATGAAGAGGGAAATATGAGCGACGAGCAGGTTCGCCATCTCCGTTCTCACGGGCACAATCACGGAGGCTCTGATCATTCTCACAAGGAATGGTTTTAGGAAAATGACGACGGGTATGAATACTACTATTACATGCATGCACCA…
MATOU-v1_114989310	CA_delta	Bacillariophyta	ACATGGGGGAACTCTCAACCAGTACCAAACTCCATTCTACGATGGCGTGTTCTGTAGAGATGATATTTTGGTGGATTTACCTGCACAGATTGGTGTACAAGCACAAATATTTACTGTCGTCAACGATGAAAGTTATTACTACCCAGATCTTATGCACGGTATGATCGTTGATGGTACGATTGGGTCTGATATTGCTTATTACACTGGTTCCACCACGGGTACGACACGCAACAACACTATCTGTTCTCAGTATGCCCCTATCACATGGCAGGTAGATCGTGAATGTCACCTTGTATCAGCATCAACTTTTGATAAGATGTGTGCCGATATGAAATCGCAGCGCGACGATATGCATGATGACTTACATCCTCATGGTTCACGAGAGTTAGTTGATGATTC…
MATOU-v1_115073885	CA_delta	Bacillariophyta	CCCTTTCACAGTTTTTGCACCAACAAATAAATCTTTCAAACAAAGAAAAGATATACTGCGAGGTGTTGACATGATGAATAAGGCAGAAGATCTTGATAAAGATGAGGATGTAAAAGCTTATCTTGGTCATGTGCTTGGTTTCCATGTGTTGACGGGTGAAGTGCGACTGTCGGATATGAAGGATGGGGAAAAATTTCCAACGCTAATTGAAGAACCTGTTATGGCTCATGTCAATAACAATGTGATAAGGATAACACCTTCACACAGGGATTATGGAGCAAAAGTTTTAGAGAACGATATTGAAGCTTGCAATGGTGTTGTGCACATTGTAAACTCTTTGTTAATTCCACCACTTCCGGAGAAAGGTCACCAAAGTGAAGTGTCAGAGGATATGGAAAC…
MATOU-v1_115080960	CA_delta	Bacillariophyta;Coscinodiscophyceae;Corethrophycidae;Corethrales;Corethraceae;Corethron	GTTCACCGAACACTATGAATGGAAGCACTGCTTAGGTATGGAAGTGGGACAGACATACGAAGTCCACTGGCCCCACTCCAAAGCAGGTGCCTGTGGAACTCCAAATCAATATCAGAGCCCCTTCTATGATGGTGTCTTTTGCCGTCCTAATATCCTTGACACATCAGTTCTTCCCGAGATGGTGGGTGTCCAAGCCCAAATCTTTACAATTGTCAATGACGAATCCTACTACTACCCTGACCTTTTCCGCGGCATGATTGTTGATGGTGAGATGGGAAAAGATATGGCTGTTTATGTTGGTTCGACAACAGGCACCTCAAGAGATAACGAGACATGCTCAATGTACAGTCCCATCACGTGGCAGGTAGACCGAACTTGCCATATGATTTCGGCGTCGTC…
MATOU-v1_115091511	CA_delta	Bacillariophyta	TTTTACTTTAGCATGTTTATCCACGAAGTTGTCCACCATTTTTAATAGCTGTATTTGCAGCATCCACCATTACACGTGATCCATGGGGGTAAAGATCTCCCTTCATGTCTGCAGCTTGGTTCATCATCGTTTTACACATGTTGTCGAACGATTTCGCTGAGATTTCATGACATTTCCTGTCAACCTGCCATGTGATAGGTGAGTAAGGAGAGCAATCATCAACTTCTAGATTACCGACTTTTTGGCCAGTTGTCGAACCTAAATAATATGCCATATCAACACCCATATTGCGTTTTTTGTCAACAATCATACCATCGAAAAGTTGTGGATAGTTATGCACTCCGAGTGTATCATTTGCATCGTTTACAATAGTAAAGACCTGAGCTTGTACACCAGCAT…
MATOU-v1_115096521	CA_delta	Bacillariophyta;Coscinodiscophyceae;Chaetocerotophycidae;Chaetocerotales;Chaetocerotaceae;Chaetoceros	AAGCTGGGAAGATgaagtctgcgaagtctgcgaagactgcggagactgcgaagactgcgaaggctgcgaagactgcggagactgcgaagactATAAAGAGCGCGAAGACTGCGAAATCTAGTTATGATGTTGCGAGACCACCAATGCGTACCAACCCTTGTGAAGGTGCAAACCCTGGAATGCCAAATGTTCCCTGCACAGATGATGTACTCGGACAATCTGGAAGCAACGTAACCAAAGGTTACAAAGGAAATCTTCCAACTGAAGCTTTTCCTCAAAAAAGAGACTACATTAGGGCTGGAATGTGCGCAGTAAATGTTCATTGGCATCTCGGCTCAGAGCACTTATCAACGGGCGAGTACGACGAAGATGGTTCTGGTCCCAGCGCAATTGCGCATC…
MATOU-v1_115096522	CA_delta	Bacillariophyta;Coscinodiscophyceae;Chaetocerotophycidae;Chaetocerotales;Chaetocerotaceae;Chaetoceros	GCAGAAGTAGTTACGAACAAGAGTACGAAAGCCAAAAGTGGAAAAGTAGCTAAAGCTGGGAATATGAAGGCTGCGAAGGCTGCGAAGGGTGCGAAGGCTGGTAATGATGTTGCGAGACCACCAATGCGTACCAACCCTTGTGAAGGTGCTAACCCTAAAATGCCAAATGTTAACTGCACAGATGATGGTGTACACCCACAATCTGGAACTAACGTAACCCAAGGTTATATAGGAAATCGATCTACTGAATTTAAACCTCAAAGAAAAGACTACGTTAGGGCTGGAATGTGCGCAGTAAATGTTCATTGGCATCTTGGCTCAGAGCACCTGTCATCGGGCGAGTACGACGAAGATGGTTCTGGTCCCAGCGCAATTGCCCACCGCCGCCGACTAGCCGGT…
MATOU-v1_115096523	CA_delta	Bacillariophyta;Coscinodiscophyceae;Chaetocerotophycidae;Chaetocerotales;Chaetocerotaceae;Chaetoceros	AAGCTGGGAAGATgaagtctgcgaagtctgcgaagactgcggagactgcgaagactgcgaaggctgcgaagactgcggagactgcgaagactATAAAGAGCGCGAAGACTGCGAAATCTAGTTATGATGTTGCGAGACCACCAATGCGTACCAACCCTTGTGAAGGTGCAAACCCTGGAATGCCAAATGTTCCCTGCACAGATGCTGGTGTACTCGGACAATCTGGAACTAACGTAACCATGGGTTACACAGGAAATCGATCTACTGACCTTGAACCTCAAACAGAAGACTACATTAGGGCTGGAATGTGCGCAGTAAATGTTCATTGGCATCTTGGCTCAGAGCACTTGTCAACGGGCGAGTACGACGAAGCTGGTTCTGGTCCCAGCGAAATCGCCC…
MATOU-v1_115099788	CA_delta	Bacillariophyta;Coscinodiscophyceae;Chaetocerotophycidae;Chaetocerotales;Chaetocerotaceae;Chaetoceros	CAAGAATACCATCTCTACAGAACACGCCATCAATAAATGGAGTCTGGTATTGGTTAATAGTTCCACATGCGCCTGCAGCTGAACTTGGCCAATGTACCTCATAGGTCTGACCTACCTCCATATCCTCACAGTGCTGCCAATCGTAATGTTTGGTGAACATTGGCACAGAATCATCGTACAACTGGCATTGGAAGCCCTTTCGTGCCTTACCAGCTAGTCGACGGCGGTGATCAATTTCGGTGGGACCCGAGCCATCCTCGTCGTACTGACCATCTGATCTATGTTCCGTGCCAAGATGCCAATGCACATTCACCGGACACAGACCAGCTGCATAGAATGGGACGGTGAGAGGTACCTGAGTCGTATCTAAATCTCCAGTGTAACCCTTTGTGACGTCAG…
MATOU-v1_115100425	CA_delta	Bacillariophyta;Coscinodiscophyceae;Thalassiosirophycidae;Thalassiosirales;Thalassiosiraceae	CTCAAATACATGTTTAATCACCACAAATTATTGGTAAATTAATTATCACCTTGGAAGATAGCTACAGTTAATTATATACAGTTGTAGCATCCAACTTTCTTAAAACCATTCATGATGATGATGATCGTGATGTTCGTGGGTAGCAGAATCATAATGTTTGTCTGCGTGAAATTCATTATTGCCATCCGCCCAAAGATGACGACGATCCCCAGCGTATACTTGGTTATCAGCGACAAGGTCGTGTTTCACGAGTTCTCTGGAACCATGGGCGTGCATATCGGATTCCATGTCATCGCGTTGCATTTTCATATCAAAGCAAAGTTTGTCAAATGAAGAAGCACTGATCATGTGGCATTTGCGATCGACTTGCCAGGTGATAGGGGCATATGAAGAGCACAT…
MATOU-v1_115122598	CA_delta	Bacillariophyta;Coscinodiscophyceae;Corethrophycidae;Corethrales;Corethraceae;Corethron	TTTTAACCATTGCAATGCAGGCGCTCCTTGGAGCGTCGATGACCGGATCAGCCTTCGCCGTTGGTGAGTGTGGGTCTAATTTGACTACCGACATTAATGCGAAGGGCGCAATGGTTACAGATCTAAAGATCGATGGTTTTAAACCAACATTCACGTATGTAGCTAGTTCTGAAAGCAAAATTATGATGGAAGATTTCACAGCTTCGTTTATGACTGAAAATGTTGATGGTGTCATGACTGTGACAGCAGGAGAGACTTGCAGCTCCAGTATGGGTATGGGCTCTTCGGGTTCACTGTCCTTACTCGGACTTTCTACGTTTTCCCTAGGATATCCACTTCTTTCGGCGGGTGCTTTTCTCGCGAAAGAATTCGTATTTGCCGCTGCTGAGTCTGATGAGA…
MATOU-v1_115122599	CA_delta	Bacillariophyta;Coscinodiscophyceae;Corethrophycidae;Corethrales;Corethraceae;Corethron	GTACTTTTCAAGCATAAGAATTAAACTGGAAATACAAATAAAAATTACGATGAAATTAGTCTTCACCTTAGCAATCCAGACACTCCTAGGAGTTTCGCTGAATGGATCTCCCTTCGCCGCAGCGAGCTCCGACTGCGAAAACCAAAGTACCACAGTCAACCTCGGAATGTCCATTATGAAAGCACCTGCAGGTGATAATCCATGCGCTGGCACGAAACCCGCTGACGGGGGCGGTTTTGATAATAGTGCTTGCTTCGCCGACGATGGTACCGTTCCGGTTGGACCTCAGGCTGGTGCCAACGTGAGCGACGGTTACACGGGATTAATGGAGTACAATGGAACCGAACCTATTTCGAAACCGTACTATGAGACCGACCTCTGTCCTGTCAACGTCCACTG…
MATOU-v1_115129148	CA_delta	Bacillariophyta	GATGATTTCAACGATTATCCTAGCAACGGATGATGATAAATCGATAGAAACAGTTACAGAAAAAATGTACAGTGTAGTGAAGCCCAAAAATGGGACAAATACTTGTTATGGCAGGAAGGAGGATGTTGTATTACCAAATGCTGACTGCTACAATGGGACAGACGTGTCTTCGACGATTCCACCACAGGCAGGTGCAAATGTCACTGAAGGGTATGTAGGTAAGTACGATGGAACTCATGATCCCATTACGACACCTTATTTTAAGGCAGGATTGTGCCCAGTAAATGTACATTGGCATCTAGGAACTGAGCATACCTCAGCTGGACAGTATGATGAAGAAAACGGTATGGGCCCCACCGATGTTGAACATCGCCGTAAACTATCAGGAAAAGCACGCAA…
MATOU-v1_115160445	CA_delta	Bacillariophyta	TTTTAGTACACGAAGTTGCTTGTCACTGTCAAGTGACGGTTCACCTGGTTGTTGGCAGCCAATTCATGATCGACAAGCTCACGAGCTCCATGAGGATGGTAATCATCAGACATATCATCTCTCTCTTTGGCCATATCAGCACACATCTTGTCGAAAGACGAGGCTGAAATCTTGTGACACTTACGGTCCACCTGCCAGGTAATCGGTGCGTATTGAGAGCAAACCTCGTTGTTGTGACTTGCTCCAGTGGTAGATCCAGTGTACTTGGTGACCTCAACTCCCATACTTGGTGACCTCAACTCCCATACCCAACTCTTCATCGACAACCATACCACGCATGAGATTGGCGAAGTAGTACGCTTCATTATTCACAACAGTGAACACCTGAGACTGAACTCC…
MATOU-v1_115175745	CA_delta	Bacillariophyta;Mediophyceae;Biddulphiophycidae;Hemiaulales;Hemiaulaceae;Eucampia;Eucampia antarctica	CATATCTGTCCCACTTACCAACCCATTTTGGGTGGAGGGAATGTGTGCCGTGAATGTCCATTTTCATCTTGGTACCGAGCATCTTTCTGCTGGAGAGTATGATGAGAATGGAAACGGCCCAACTGGAGAAGCTCACAGTCGAATACTTGCTGAAAATGTCCAGTCTGGTTATAAGTGCCATCACTACGATGCCGACGATTCAAAGTTCACCAAGACATATGAGTGGAAGCACTGTAAGGATGTGCATGTAGGTGAGACTTACGAGGTCCACTGGCCACATTCCAATGCCGGAGCCACATTCCAATGCCGGAGCTTGTGGAACACTTAATCAATTCCAGGTCCCCTTCGCTGACGGTGTTTTCTGCAACTTCATCGATGTCGACAGTCTAAAAGCAGGTG…
MATOU-v1_115179238	CA_delta	Bacillariophyta;Coscinodiscophyceae	GAAAATTCGTGTGTGATGACTCCTTCAGATGCAGTTACCCATCAAGTAAAATTTACGGCAAATTCACTGTTACAATATATAGACAGCCACAGAAAATTGTACACCGTTCTCACCCATCAGAGTTTCTTAAAACCAatcatgatgatgatgatcgtgatcgtgatgatcatgatcatgatcTTCCCGCAGCTTGCGCGCAGCAGCTTCGTGGTGTTCGTCTTCGTGAAGTTTGTTGTTACCATCCGCCCAAAGATGACGACGGGCGCCGGTGTATACTTGGTTGTCAGCGACAAGTTCGGGTTTCACAAGTTCTCTGGCACCATGGGCGTGTAAATCTTCTTCCATGTTATCACGTTGATTCTTCATGTCATAACAAAGCTTATCAAACGATGAGGCACT…
MATOU-v1_115191564	CA_delta	Bacillariophyta;Bacillariophyceae;Bacillariophycidae;Bacillariales;Bacillariaceae;Fragilariopsis	ATTAGACAATTATATTATTATAATGAAATTAATCTTAGCATTTTCTTCTCTACATAAAATATTAAAAATAAATGTATAGAATATTGTTTGTTTTGCAAAATACCATAGCACAACGCCCAACCATGTATTCCGAATCGAACTTTGTATGATACGCAAAATAAATTCATTCTTCTTTTGTAATACGTTGACATGACGACGACACATCATCTTCCTCTTCAGCATCtttttaagtttttgtttctttttttgtttttGACTCTCTCGCACAAATAAATAGTACTCTTGACTCACAATAATTTTGTTTCATATGATTTTTTCGTATAAAAGGATCCAATGCAGTACCcacacgacacacacacacacaTTGATTGATGGTGGTGACatatatatttatattta…
MATOU-v1_115201007	CA_delta	Bacillariophyta;Bacillariophyceae;Bacillariophycidae;Bacillariales;Bacillariaceae	TTCCAATGCAATTATTTTGATAAGGATGATACGAAATTTACCAAACCATACGATTGGCATTTCTGTCATAAGTCTATGGAAGTTGGACAAACGTATGAGGTACATTGGCCACATTCTACCGCGGGTGCATGCGGTACACCAAATCAATACCAAACTCCATTCAAGGATGGTGTATTCTGTAATCTACCACTGAAAGACTTTCAAACATTAAGTCCGCAAGCTATTGCATATAATGTGGGTGTCCAATCACAAACATTTACTATTGTGAACTATTGTGAACGATGAAGATTACTATTATGGGAATTTGATTGGTGGTATGATTGTTGAGGATGAATTTGGTGCAGATATGGCAATTTATACTGGTTCAACTACTGGTAGCACTGTTGACAACGATACCTG…
MATOU-v1_115202238	CA_delta	Bacillariophyta;Coscinodiscophyceae;Chaetocerotophycidae;Chaetocerotales;Chaetocerotaceae	CAATGGAGAAGAGCGCGAAGACCGACGCTCCCGCTCCCACTTCTCCTCCCGTTGCTGCCACTACTGCTCCCACTGATTTTGTAAACATTTGCGAGGGAAAGAAAAGTGATGTTAATCTACCGAATACAAATTGCACCGACGATGATGTCACACCACAATCTGGTGCCAATGTTACCGAAGGATACGTAGGTGCGTATGACCGCGATCCCAAGCTCGGTGAGGGGCTTCCAATCAACACCTCCCTCGCTGAGGCGGGCCTATGTCCAGTGAACGTTCATTGGCATTTAGGAACTGAGCATGCGTCAAATGGTGAGTATGACATGAATGGAATGGGCCCATCTAAAGTTGCTGAACGTCGTAGGTTGGCTGGCAAGGTGAACCCAGGTGGACAGTGCTACC…
MATOU-v1_115220318	CA_delta	Bacillariophyta;Bacillariophyceae;Bacillariophycidae;Bacillariales;Bacillariaceae	GATATTAAACAGACATAATAGTGTTATTGCCGATCTTGTTTTCTTGTACATATCATCTGGGGACAGAGAATCCATTCCTACTAATCTTCTTAGACACGCAAGTTCTGATGGTTGTTAGCTGCAAGATCATCCGCAACCAATACACGACTACCATGAGCATATAAATCGTCACTCATATCATCACGTTGGCTCAACATATCTGCGCACATTTTATCAAAAGTAGATGCCGAAATCATATGACATTTACGATCAACTTGCCACGTAATAGGAGTGTAGTTAGAACACATTGTATTATTACGACTGGTACCAGTAGTAGAACCCGTGTAAATTGCCATGTCGGCACCAAATTCACCTTCAACAATCATACCCTTGATTAAATCAGGATAATAATAAGCTTCA…
MATOU-v1_115232458	CA_delta	Bacillariophyta	TTTTTGCAAAGTTGCAAAACACCCCATCATAGAATGGCTCCTGGTATTGGTCGGCTGTACCACAGGCACCATGGACAGAGTGTGGCCAGTGCACCTCGTACGTCTGACCAACCTCCATATCCGAACAATGATCAAATTTGTATGGAGTGGTAAAGATGGAATCGTCTTTATCGTAGAGGTAGCACTGTCCACCTAGGTCCGGCTTGCCAGCCAACCTACGACGTTTTTGAATTTCAGTTGGGCCGTCTCCACCCGTGTCATACTCACCCATTGACAAATGCTCAGCTCATTGACAAATGCTCAGCTCCTAAATGCCAATGAACGTTCACTGGACATAAGCCCGCCTCAGCCAAGGTGGTCGTGATTGGATcccccccGCCACCATTTGTGGGATCGCCT…
MATOU-v1_115245482	CA_delta	Bacillariophyta	ATTTGAAAGGTAACATTGCAATGTGAACTATAGATAGTCTATAGTTCAAACACCTATTAGATGCGCTGATGATTATCTGATGCAAGAGAATCGCTAACTAACTCTCTTGACCCATGAGGGTGGAAGTCATCATGCATATCATCACGCTGAGATTTCATATCAGCACACATTTTATCAAAAGTTGAGGCTGATATGAGGTGGCACTTACGATCCACCTGCCAAGTGATAGGAGCATATGCAGAGCAAAGTTCATTGTTTCGAGTTGTTCCAGTAGTAGATCCAGTGTAATATGCAATATCATCACCAAAATTTTCATCTACAATCATACCACGCATGAGATCTGGATAATAATAGCTCTCATCATTGACAATAGTGAATATCTGCGCTTGTACACCAATC…
MATOU-v1_115282528	CA_delta	Bacillariophyta;Mediophyceae;Biddulphiophycidae;Hemiaulales;Hemiaulaceae;Eucampia	TACAATCTCAAGTCTTTACCATTGTGAATGACGAGAGCTACTACTATCCTGATCTTATGCACGGTATGATTGTAGATGGCGATGATATTGGTACGGACAAGGCTATTTACACTGGATCAACCACGGGAACATCCCGCAACAACACAATATGCTCACAATATTCTAATATTACATGGCAAGTTGACAGAAAGTGCCAATTGGTCTCAGCTTCATCATTTGACAAAATGTGTGCCGATATGAAGTCTCAACGCGCTGATATGTCTGGTGATCTGTACCCCCATGGATCAAGACCACTTGTTGATGATGAACTTGCAGCAAACAATCATGCTACCAGATAAGTACCAGATATAATCATTGATCATTATTTTGTGGGCTCTCTCGAAGCTAGGTTTCAGCCAT…
MATOU-v1_115313462	CA_delta	Bacillariophyta;Coscinodiscophyceae;Chaetocerotophycidae;Chaetocerotales;Chaetocerotaceae;Chaetoceros	CAACGGTGGGTTCCCTGTGGTACCCCTTCCACAACAGATTGGTGTCCAAGCACAAGTTTTTGTGGTTGTCAACGACGAGGCTTTCTATCAAAAGGATCTTTTCAAGGGGATGATTGTTAATGATGTTAGCGGAAAAGATATCGCCTATTACACTGGATCGACCACTGGCCAATCGCGCAACAATACAATGTGCTCCCAATACGGTCCCATTACGTGGCAAGTTGACAGGACATGCAACAAGATTTCAGCGTCCAGCTTTGACAATATGTGTAAAATAATGAAAGAACAACGTGATCCAACGTTAGGGACGAAAGACACGCATCCACATGGTTCTCGTGTTGTAGTATCCGACATCCTCGCGGATCAACAGGAGATTCCATAGATTCCCTAAGATTTCAA…
MATOU-v1_115374865	CA_delta	Bacillariophyta;Mediophyceae;Biddulphiophycidae;Hemiaulales;Hemiaulaceae;Eucampia;Eucampia antarctica	TGCATTTTTTATTTCACCAGAACAAGCCGGTGCCAACGTCACTAAGGGATACAATGGATCTCTTAATGTCACTAATATCCCATTTACCAAACCTTTTTGGATGGAGGGAATGTGTGCCGTGAATGTTCATTGGCATCTTGGTACCGAGCATCTTTCTGTTGGAGAGTATGATGAGAATGGAAGCGGCCCAAGTGTAGAGGATGGACACCGAAGACTTGCATGGAAGCGGCCCAAGTGTAGAGGATGGACACCGAAGACTTGCTGGCGATGCCAGAAGTGGTTATCAGTGTCATCACTACGATGGCACTGATTCAAAATTCACCAAGAAGTATGAGTGGAAGCACTGTGAGAAAATGCATGTAGGCGAGACATACGAGGTCCACTGGCCACATTCCAACG…
MATOU-v1_115436756	CA_delta	Bacillariophyta	TTCAGAAACCCGTACAACATTATTCTCACTAAAGTTCAGAACAAATAAATCTATCTATTAATAACCTCGCGATGAAAAACTCTACTATCCTTGGACTTGCCTTTTTAGCGCTAACGAAGAAAGAGTGTTACGTGGAGTCAAAAAAGGTCGGAAAGAGCAGTAAATCTAGTAAGTGCACAAAGTTTAGTGTTGCTAAACCACCAACAGGTCGGAACCAATGCGAGGGCAAGAGAATTGACATTCCTAATATTGACTGCACAGACCCTGGTGTGAGGGGACAATCTGGTTCTGATGTATCTGTCGGTTACACTGGAAATTTGAGTGAAGATGCTGTGCCCCTCACTGTCCCCTACTTTAAGGCTGGTCTTTGTCCAGTGAATGTACATTGGCATTTAGGAA…
MATOU-v1_115603374	CA_delta	Bacillariophyta;Coscinodiscophyceae	AAGCATGATAAATCCAAGGTATCGAAGAGCTCGAAGGGTTCGAAGGGCTCAAGTGGCTCGACGGTTAAGATATTTACTTCTGCAAAACCCCCAACAGGAGTTAACCAATGCAAGGGCAAGAAAGTTGACCTTCCTAATATTGATTGCACAGATCCCAGTGTAAAGGAACAATCTGGTACCGACGTCTCCGTGGGTTATACCGGACTCTTTAATACAACTGCTGTACCCCTCACCGTCCCCTATTATCAGGCTGGTCTGTGTGCAGTGAACGTACACTGGCATCTAGGTACCGAACATAAGTCAAAAGGTCAGTACGATGAGGGTGGTGTGGGCCCAACCGAAATTGATCATCGCCGCCAACTGGCTGGTAAAGTACGAAAGGGT
MATOU-v1_115627525	CA_delta	Bacillariophyta;Coscinodiscophyceae;Corethrophycidae;Corethrales;Corethraceae;Corethron	TTACAATTGGATCAAACCCAAATTTTCACGATGAAATTAGTTTTAACCATTGCAATGCAGGCGCTCCTTGGAGCGTCGATGACCGGATCAGCCTTCGCTGTTGGTGAGTGTGGGTCTAATTTGACCACTGACATTAATGCGAAGGGGGAAATGGTGAAAGATCTGAAGATCGATGGCTTTAAACCAACATTCACGTATGTAGCAAGTCCCGAAAGCAAAATTGTAATGGAAGATTTCACAGCTTCGTTTATGACTACAAATGATGGTGGTGTCATGACAGTGACAGCGGGAGAGCTTTGCAGCGGGAGCTCTTCGGGCTCATTGTCCTTACTTGGACTTTCTACCTTTGCTCTGGGATATCCACTTCTTTCGGCCGGTGCTCTCCTTGCGAAAGAATTC…
MATOU-v1_115638117	CA_delta	Bacillariophyta;Bacillariophyceae;Bacillariophycidae;Bacillariales	GAAGTTGTGGAAGATAATGTACAAGAAGTGATTGATGCACCTGATCCAAATGATGGTAAAGATTACTTCAAAGAATTGTTAATTGCAAAGGGTACTGTCACTGAAGGATCGAATACATGCGCAAACACTAATCCACAATTCCCAAACATTAATTGCTTGGGTGAGGATGGTACTGTCGATGTTGGACCACAAGCCGCTGCGAATGTTACTAAGGGTTATGTTGGTGGTATGGAAGTGGATATTGTACCAATTACTAAATCTTATTATCAAGCAGGATTATGTCCAGTCAATGTTCATTGGCATTTAGGTTCGGAACATTTTTCGGCAGGTGAATTCGATTGTGAAGATCCCAAGAAATGTGGTCCGTACCATGCTGCCGATGATGCCGCACATGATGAT…
MATOU-v1_115662099	CA_delta	Bacillariophyta;Bacillariophyceae;Bacillariophycidae;Bacillariales;Bacillariaceae	ATCGGATAACTGTGAATCGTTAAAGGCTAAATGAACTAATTACATAACTTAATTGTTTTCAATGAATTTGACGTTTTCGAGAAAAATGCATTCTTGTACACCACGTCTCTTTGGATGAACAAAAGGTACGGAATGATTCACAATTACCATTCCGTTTCGTTTGTCTCTCGAATATAATATTCAACACATACACTCGCTGAAGTCAATGTACTCCTGTGTAAACACAGGAATCATCCACCGGAGCAAGATTTTAAAAGGATATAATATAGCTGTACGGGATTTTTAGACGCGGAGGTTGGCGTGGTTGTTAGCGGCGAGATTGTCCGCAACAAGTTCTCGGGAGCCGTGGGCGTAGAGATCTTCGCTCATGTCGTCGCGCTGTTCCATCATGTCGGCGCA…
MATOU-v1_115728990	CA_delta	Bacillariophyta;Bacillariophyceae;Bacillariophycidae;Bacillariales;Bacillariaceae	CAGGATCACTTCAACCATAATCACGTGTGGTTGAGCAAACACAGAGAGaaaaaaaGGGAAGCAGCGAAGATTATACGTTTGTTTTTTCCACTAGGTATTGTTCCTTTTCTTTCTTCCAAATATTATACGGTATGTTATCATTTAATTTGATTAAATTCCACCATCAAACTCGAATACGTTAGAATTAGCATCCGTAAGTCTATCATCAACTAATTCACGTGCACCCGCTGGTTCAGTATCATTCCTCATATCACCTGGACTAACAGATAACATATCAGCACATAATTTGTCAAAACTACTTGCCGAAATCAAATGGCATTTACGATCCACTTGCCAAGTAACTGGTGAGTAACTGGAGCATAGTGTATTGTTACGATCTGGTCCTGTTGATGACCCTAT…
MATOU-v1_115808468	CA_delta	Bacillariophyta;Bacillariophyceae;Bacillariophycidae;Bacillariales	GACGAATTTTATCAAAGTATGGATTATTAGAAGATGCTAAAGCAGATGGGACTCATCGTGGATTGGATAATACCGATGACGATGGACCATTCCGTCAAGGATTTCGTTGCAACCATTACGATAAAGATGATACTAGATTTACCAAACCGTATCATTTCAAACACTGTAAAAAGATGGTTGTCGGTGAAACTTATGAAGTTCATTGGCCACATGGAAGTGATCAAGATGGTGCAAGGTTTGCTGCATGTGGCACACCAAATCAATACCAAACCCCATTTTATCGAGGTTTATTTTGTAAATGGCCAAAACAGGGTTTCACCTTCCCTGGATCTGTCATAGATGAAACTTTCAGCACT
MATOU-v1_115861165	CA_delta	Bacillariophyta;Fragilariophyceae;Fragilariophycidae;Thalassionemales;Thalassionemataceae;Thalassiothrix	TTACCATACAAAACAGTTTTACTGTTGGCTGTGCTGAGCGTGCGAATGCATTATGTATTTTCCTGAGTTTTCTTGGCGAGAATCAGGATTCTTGTGTATTGCAGTGGAAATTTCTAAAGTTGCACCCTTCTTCCCTTTGGTTTAGTTACGATTTGCATGGTTGTTATTAGCAATTCTATCATCAACTAATGGTCGTGATCCATGAGCATATAAATCATCACTCATGTCATCATTTTGAGACAACATATCAGCACACATCTTGTCAAAAGAAGATGCTGAAATCTTGTGGCAAACTCGATCAACCTGCCAGGTAATTGGAGAGTATGCAGAACAGAGAGTGTTGTTGCGACTTGTTCCGGTTGTTGATCCAGTAAACATGGCTATATCTTGTCCCATATC…
MATOU-v1_116000243	CA_delta	Bacillariophyta;Bacillariophyceae;Bacillariophycidae;Bacillariales;Bacillariaceae	CAAACTGTTGCAAGCAACTTTGCTGTACAAGGACAAGTATATACTATCGTCAATGATGAAAATTATTACTATCCCGATTTATTTCGTGGAATGATCACCGGTGTCAAGGATTTTGGTAAAGATATAGCAGTATACTTAGGGTCATCGACAGGATCAGATCGTAACAATACAATATGCTCCAAATACACGCCAATTACTTGGCAAATGGATCGTAAATGCCATTTGATTTCAGCAAGTAGTTTTGATAAATTATGTGCTGATATGTTATCTCAAACTCCAACTGATATGACGGTTGATGTTGCACCAAAGGGTGCACGTGTTTTAGTTGATGATAGCCTTTCTGATTCTAACGTAAAAACCTTAAATTTAAATTAACATATTTTACTACGAAGAAATATG…
MATOU-v1_116101930	CA_delta	Bacillariophyta;Coscinodiscophyceae;Corethrophycidae;Corethrales;Corethraceae;Corethron	CAGGGTAGTAGTAGGATTCGTCATTGACAATTGTAAAGATTTGGGCTTGGACACCCACCATCAACAATCATGCCGCGGAAAAGGTCAGGGTAGTAGTAGGATTCGTCATTGACAATTGTAAAGATTTGGGCTTGGACACCCACCATCTCGGGAAGAACTGATGTGTCAAGGATATTAGGACGGCAAAAGACACCATCATAGAAGGGGCTCTGATATTGATTTGGAGTTCCACAGGCACCTGCTTTGGAGTGGGGCCAGTGGACTTCGTATGTCTGTCCCACTTCCATACCTAAGCAGTGCTTCCATTCATAGTGTTCGGTGAAC
MATOU-v1_116101975	CA_delta	Bacillariophyta	CCCATTTTGAGATCACAACAAAATCTCACAAATAGATCCAAAAGTACTAAATACATAATGACCATGATGAAAAACAAAATCCTTGTACTACTTGCTCTTTTAGCACTGACAAAGGAAAGTCATGGAAACGAAGGTCTTCGAAATAGAGAGTTAAAGGGTCATAAGAGCGCCAAAGTGGCCAAAGTAAGCAAATCAAAATTTGGAAAGGCCAAATCTAGTAAAGTAAAGGCATCAACGGCTGAGAAAAAGGTTTTTGCTTCTACAAAACCACCAACAGGTCCCAATCCGTGTGAGGGTAAGAAACCCGCCCTTCCAAACATCGACTGTGAAGATCCTAGTGTAAATGGACAATCTGGTTCTGATGTCTCAGTGGGTTATACTGGAGATTTAAGTGCGGGT…
MATOU-v1_116117640	CA_delta	Bacillariophyta	AGCGCATGAAGAATTTTTGGAACCCCTTTCAAATTGTGAGGCAGGCCCTTTCACAGTTTTTGCACCAACAAATAAATCTTTCAAACAAAGAAAAGATATACTGCGAGATGTTGACATGATGAATAAGGCAGAAAATATTGATAAAGACGAGGATGTAAAAGCTTATCTTGGTAATGTGCTTGGTTTCCATGTGTTGACGGGTGAAGTGCGACTGTCGGATATGAAGGATGGGGAAAAATTTTCAACGCTAATTGAAGAACCTATTATGGCTCATGTCAATAACAATGCGATAAGGATAACACCTTCACACAGGGATAATGGAGCAAAAGTTTTAGAGAACGATATTGAAGCTTGCAATGGTGTTGTGCACATTGTAAACTCTTTGTTAATTCCACCACT…
MATOU-v1_116119209	CA_delta	Bacillariophyta;Coscinodiscophyceae;Thalassiosirophycidae;Thalassiosirales	ATACTACGTTTCGGCAAAGATAAATGACTATGTTATCTTAACAACACTTATCCTCTGATTACTTCCAGTTCAACGGTCGCAGGATCCAATGTCCTGTGCCTTGTCAGAGGAGTTAGAGTCCACGTGTTCAAGGATGCCGGCCCTCAGGTGGTCCAAAAATGCAGGAGGCGCTTCACAGCAGCCTTAGTTACGGAGGTTCATATGGAGATCATTACAGGATTCCGGTCCACAAATGCACGGGGCGCTTAACAGCAGCCTTAGTTACGGAGATTCTCACGGAGGTTCCTACGGAGTTTCCTGCGGTTCAACACCTGGTTGTTGCCCACGTACTCGTCGGCGACCAGCATGCGGGCGCCGTGGGGGTGCAGGTCGTCGCCCATGTCGTCGCGCTGCATCTTC…
MATOU-v1_116119210	CA_delta	Bacillariophyta;Coscinodiscophyceae;Thalassiosirophycidae;Thalassiosirales	ACACTTAACCTATTATTACTTCCAGTTCGACGGTCGCAGGATCCACTGTCCTGTGCCTTGTCGTAGGAGCCGGAGTCCGCCGTTTTCAAGGATGCCGGCCCTCCAAGTGATCCACGAATGCACGGGGCGCTTCACAGCGACCCTAGTTACGGAGATTCTCGCGGAGATGCCTGCGGAGTTTCCTGCGGTTCAACACCTGGTTGTTGCCCACGTACTCGTCGGCGACCAGCATGCGGGCGCCGTGGGGGTGCAGGTCGTCGCCCATGTCGTCGCGCTGCATCTTCATGTCGTAGCACATCTTGTCGAAGGAGGACGCGCTGATCATGTGGCACCGGCGGTCCACCTGCCAGGTGATGGGCGCGTACTGCGAGCACATGGTGTTGTCGCGGGAGGTGCCGG…
MATOU-v1_116133568	CA_delta	Bacillariophyta;Coscinodiscophyceae;Chaetocerotophycidae;Chaetocerotales;Chaetocerotaceae;Chaetoceros	TAGTAAGACACAAACGGACACGCAGCATGAAAAGagtagtagtagtagtaagagtagtaagacacaaacggacacgcagcatgaaaagagtagtagtagtagtaagagtagtaAGAGATGCAAAGTTGGAAAAGTAGATAGGCCTGTGAAGACTCCACCATATCAACCCAACCCATGTGAAGGTGCGGACACTAATGATTACCCCAATATTCCCTGCAAAGATAGCAAACTCGGACAATCAGGAACCATCGTAACAAAAGGTTACACAGGAAATCTTGACACTGATGTGAAACCACAAAAAGAATCCTTTGTTCGAGCTGGAATGTGCGCAGTTAATGTTCATTGGCATCTCGGTGCAGAGCACTTGTCAGCGGGCGAGTATGACGAATATGGTTCTGG…
MATOU-v1_116139832	CA_delta	Bacillariophyta;Coscinodiscophyceae;Rhizosoleniophycidae;Rhizosoleniales;Rhizosoleniaceae;Proboscia	CTGAGGAACAATAATACAATATGAGATCTGACATTTTATCTTTTTCCGCTGTTGTTGCAGCGAGTTTGGTCGCATCGTCTGATCTGGTATCAGCCAGTTCAAACATAGAACTTGAAAATGAAGGAATTGTAAACGTCGGATCTCTCCgaaaactgaagaagggcaaaaagggagaagaaggaggaaagaaaatagcaaagaaagcaaagaaagcaaagaaaggaaCTACATCCGATTCCATGGCTTTCTCCACTGTCGGTCCCCCCGATGGAGAAAATGTCTGTCACGAAAAGAAGGTAGAAATCGCCAATGTGCAGTGCGTGATAGATCAAGTGAACCAGACGGGTGAACAGTCCGGTACCAATGTAACGGAAGGTTATAAGGGAAATCAGGCAACAA…
MATOU-v1_116146273	CA_delta	Bacillariophyta;Bacillariophyceae;Bacillariophycidae;Bacillariales;Bacillariaceae	GAAGTAAGGGTGGTAATTTGGTTGACCATCAAGAGTTTGTTGGTGCATTTCTTAGCGATACAGGACCCAATTTGGTTGACCGTCAAGCTGGTGCATTTCTTAGCGATACACGTAATATATGCGCAGATTCAAATCCTAAAGCGCCGGATCTACCGTGTTTCGACGCGATTAATGAAGCAATTAGAGGACCACAAGCTGGAATTAATGTCACAGAAGGGTATGATTCAGGTAGAAATATAGAGCAGGCGGATGTGGAACCAATCACCACTTCCTATCGTGAGGCAGGTTTATGCCCAGTTAATGTTCATTGGCATGCAGGTGCAGAACATACTTCTGCTGGTGAATATGATTGTACATCCCCAGAATGTGGTCCAACTGGAAAAGGTATTGGACGACGCG…
MATOU-v1_116151129	CA_delta	Bacillariophyta;Coscinodiscophyceae;Chaetocerotophycidae;Chaetocerotales;Chaetocerotaceae;Chaetoceros	CGCGAGATCAAGAACATATCACAATGGCGAAATCGAATCTATGCTGCTTGCTTGCTATCGTTTTTGGCCTTGGCGCCACAGCATTCATGATCTCTACGATTGTCGTGGCGGTTAAATTGAAAGATGAACAAAACAACATTGATAAGCTTAATGAGAAAATAGATGCAATGGAGAAGAGCGCGAAGACCGACGCTCCCGCTCCCACTTCTCCTCCCGTTGCTGCCACTACTGCTCCCACTGATTTTGTAAACATTTGCGAGGGAAAGAAAAGTGATGTTAATCTACCGAATACAAATTGCACCGACGATGATGTCACACCACAATCTGGTGCCAATGTTACCGAAGGATACGTAGGTGCGTATGACCGCGATCCCAAGCTCGGTGAGGGGCTTCCAATCA…
MATOU-v1_116173710	CA_delta	Bacillariophyta;Bacillariophyceae;Bacillariophycidae;Bacillariales;Bacillariaceae	CGCCCCCAACACTTGTGCCGGGGCTAAGATCGATCTTCCTAACATCGAATGCATGGTCGAAGCTCTCGACGACGGTTCCGATGTCACCGAGGGTGTTGTCAACCCCGATGTCGGAGGTCAAGCAGGTGGTAACGTAACCGCCGGATACAACGGTGAGATGGAAGTCCCTGTTGTGCCCATCACTCAGCCTTACTACCAAGTTGGACTCTGCCCCGTCAACGTCCACTGGCACTTGGGTACCGAGCACTACAGTGCTGGTGAATACGATTGCGAGATGCACCACGAGGAAGACGACCATCACCGCGAAATGATGGAAGATATGCCAATGTGTGGCCCATCCGAAGTCCACCGCCGCCGTAAGTTGGCCGGTAAGGCCCGTCAGGGTTTCCAGTGTAACCT…
MATOU-v1_116177546	CA_delta	Bacillariophyta	GGAACCTGTTCAAGACAAGCATTTGATACCCTTTTATAATAACACAATCTCCCCATAATTTATTACCTTTGATACAATGACTCTCTCTCCCACTATGAAAACCGCCACACTCCTTGGAATTGTATTCTTAAGTATCACGAATGAAGAATGTTATGGAAAAGAAGAGTTGCAAAATAGACAGTTGAAGTCAAAAAAGGATGGAAAATCAAAGTCATCGAAGTCATCGAAGCATTCCAAAGGCGACAAGGCTTCAAAGGACGACAAGGCTTCAAAGGGCGACAAGGCTTCAAAGGGCTCCAAGACAAACAGCTCAGGGAAGCACTTTACTTCTTACAAAGCGCCAACAGGTTTAAACATATGTGCGGATAAGGCGCCCGCACTTGACAAGCTTGACTGCGG…
MATOU-v1_116177547	CA_delta	Bacillariophyta;Coscinodiscophyceae;Chaetocerotophycidae;Chaetocerotales;Chaetocerotaceae;Chaetoceros;Chaetoceros dichaeta	GGAACCTGTTCAAGACAAGCATTTGATACCCTTTTATAATAACACAATCTCCCCATAATTTATTACCTTTGATACAATGACTCTCTCTCCCACTATGAAAACCGCCACACTCCTTGGAATTGTATTCTTAAGTATCACGAATGAAGAATGTTATGGAAAAGAAGAGTTGCAAAATAGACAGTTGAAGTCAAAAAAGGATGGAAAATCAAAGCTTCGAAGACTTTCCAAAGGCGACAAGGCTTCAAAGGGCAACAAGACAAACAGCTCAGGGAAGCACTTTACTTCTTACAAAGCACCAACAGGTTTAAACATATGTGCGGATAAGGCGCCCGCACTTGACAAGATTGACTGCGGAAAGGCATTAGGACAGGCTGGTACCGACGTCACAGAGGGTTACAC…
MATOU-v1_116189202	CA_delta	Bacillariophyta;Coscinodiscophyceae;Thalassiosirophycidae;Thalassiosirales	CGTGTTTCTTTACAACGCTTATTTTATTACTAATCCCAGTTCGTCGGTCAGATGTGTTTCTTTACAACGCTTATTTTATTACTAATCCCAGTTCGTCGGTCGCAGGACCCACTATCCTATTCATCGCCGGAGGAGCTGGAGGCTGTGATGCCAAGGACACCTGCCTTCCCCCACCCCAAGCCCCCAAGGGGTCCACAAACGCACGAATCAATTCAAGGCGACCTTAGTTACGGAGATTCTTGCGGAGATTCCTGCGGTTCCTTTCCTGGTTATTTCCCACGAACGCATCGTCGACGAGCTCGCGGCTTCCATGGGGGTGCAGACCGCTGCTCATGTCGTCGCGCTGCATCTTCATGTCGAAGCACATCTTGTCGAAGGAGGACGCGCTGATCAGGTGAC…
MATOU-v1_116201122	CA_delta	Bacillariophyta;Coscinodiscophyceae;Thalassiosirophycidae;Thalassiosirales	AAAATGGTGACGGTCCTCATGGAGGGCGAGAACTCGATGACTGGGCAAAACGTAACCTCGAAGAAGATGTCCGTGGTGGATTCCGTTGCCATCACTATGATGAGAATGTTGAAAAATTTACAAAGGCATACGAATGGAAGCACTGCCATGGAATGGAAGTTGGTGAAACGTACGAAGTCCATTGGCCTCATTCCGCTGTAGGTGCG
MATOU-v1_116220903	CA_delta	Bacillariophyta	AACAAATAAATCTATCTATTAATAACCTCGCGATGAAAAACTCTACTATCCTCGGACTTGCCCTTTTAGCGCTAACGAAGAAAGAGTGTTACGGACACGAAGAACTAGAAAATAGACAATTGAAGTCAAAAAAGGGCGGAAAGAGCAGTAAATCTGACAAGGGCAAGTCTGTGAAGTCTGATAAATCAAAGTCTAGTAACTCCACGAAGAAAGCTTTTAGTGTTGCTAAACCACCAACAGGTTGGAACCAATGCAAGGGCAAGAAACTTGACATTCCTAATATTGACTGCACAGACCCTGGTGTGAAGGGACAATCTGGTTCTGATGTATCTGTCGGTTACACTGGAAACTTGAGTGAAGATGCTGTGCCCCTCACTGTCCCCTACTTTGAGGCTGGTC…
MATOU-v1_116229063	CA_delta	Bacillariophyta	TTGTTGATGTATTGATAGTAATAGTTCGCAAGTTAATAAAGTCAAACATAAAATTTGAGGAATTTCTTTAAAATACTGTGGAAACCAAACGGTCTTATGGGACTTGTTTACTGTCTGGTAGTTTGGTTGGTTCCATGGCTGGTGCAGAGGTGCTTGCTTGTTAAATTTTCAAGGTACCGTTCGAACTTCTATAGTTGGTGATCCAACCTGCGGGATTGCAAGGTTGTCACTCACTACATCGCGAGAACCATGCGGTTCGAGATCTTCTGTCATATCATCGCGCTTAATTTTCATGTAAGTACACATTTTGTTGAAGCTGGAGGCTGAAATCAGGTGACACTTCCTGTCAACCTGTTGAAGCTGGAGGCTGAAATCAGGTGACACTTCCTGTCAACCTGC…
MATOU-v1_1162340	CA_delta	Bacillariophyta	CCGACATCGCATACTACACTGGCTCAACCACTGGTCAGACTCGTAACAACAAGGTGTGCTCTGCGTACGCGCCGATCACATGGCAGGTTGATCGCAAGTGCCACCTCATTTCGGCTTCGAGTTTCGACAAGATGTGCGCCGACATGAAATCGCAAAAAGACGATATGACCTATGACATCGAGCCTCACGGCTCGCGTGAGCTGGTGCTCCATAACCTTTCCGCCGGCAATCAGCA
MATOU-v1_116236902	CA_delta	Bacillariophyta;Coscinodiscophyceae	CTCAACAAACGCTTGGTTCAAAATATTACATATCGATCACAATAAAACGAAACATATTTAAGATCCCCACTGAAAAAACATGGGCAAAGTCGTGCTAGCTCTCGCCGTATTTCTGGCTCTTTCCACCATTGGCTTACTAGTGTCAACCATTGTTCTTGCGACCAAAGAAGAGAAGACCAAGACCAAGACTGTTACCAAGACTGTTACCAAGACTGTTGAAGTTAACGTAGCTGACGCAGAACACATCGAAAGCAAGGCTAAATCAACTTTCTTCGCCAGCACTGCAGTGAACAAGTGTGACGGGGCCAAGATCCCATTAGCCAATGTGGACTGTATCCATGTCCCCGGCCCCCAAGCTGGTGGAAATGTTACGAGAGGATTTAAAGGACATTACAATGC…
MATOU-v1_116260974	CA_delta	Bacillariophyta;Coscinodiscophyceae	CGTGCGGCGAGGCGGACCAGTACCAGACCCCTTTCTACGACGGCGTCTTCTGCAACCTGCCCCTGGAAGTCTTCGAGACCCTGGGCGCGCAGGACATTGCCAACGCGGTCGGCGTGCACGCGCAGGTCTTCGCCGTTGTCAACGACGAGGCCTACTTCTACCCCGACATGCTGCGCGGCATGATCGTGGACGGGCCCACGGGCATGGGGCAGGACCTCCACTACTACACCGGCTCCACCACCGGCACCTCCCGCGATAACGAGATGTGCTCGCAGTACGCTCCCATCACCTGGCAGGTGGATCGCAAGTGTCACATGATCAGTGCGTCTTCCTTCGACAAGATGTGCTACGACATGAAAATGCAGCGCGATGATATGAGCAATGATTTGCACCCCCATG…
MATOU-v1_116277729	CA_delta	Bacillariophyta;Coscinodiscophyceae;Rhizosoleniophycidae;Rhizosoleniales;Rhizosoleniaceae;Proboscia	AATCAACCAGACTGGTGAACAGGCTGGTGCGAATGTTACGATGGGCTATGTAGGTGGGATGGACGTTGGTGCTGTGCCTATCACGGTGCCCTATTATCAAAAGGGCCTTTGTCCGGTCAATGTGCATTGGCATCTTGGCACAGAGCACCTCTCTGTTGGAGAATATGATGAAAATGGTAGTGGACCGACCGAAATCGCTCATCGACGTAAACTCGCAGGCAAAGCTCGTCAGGGATTTCAGTGTAATTTGTATGACGCAGATGTTGATATGTTCACTGACCATTATGACTGGCAGTACTGTACAGATATGGAGGTTGGTCAAACCTATGAGGTGCACTGGCCGCATTCAACTATTGGTGCATGCGGAACATTGAATCAGTATCAAAGCCCATTTTACGA…
MATOU-v1_116366726	CA_delta	Bacillariophyta;Bacillariophyceae;Bacillariophycidae;Bacillariales;Bacillariaceae	AAGGTTATCAAGGAGAAATGGATGTCGGTACTGTTATGCCTATTGTTGCCGCTTACTACACGAAAGGTTTATGTCCTGTGAATGTACATTGGCATTTAGGAACTGAGCATTATTCAGCTGGTGAATATGATTGCGAGTCACATGATGATGATGAACATCGCGCACTTGAGGCACACACATGCGGTCCTTCGGATATCCATCGTCGTCGCAAACTTGCAGGAAAAGCACG
MATOU-v1_116386815	CA_delta	Bacillariophyta	ATGCTGAGGACTTTACTGGTGGTTATCTGATGGGATAGAATCATCAACTAACTCACGCGAGCAATGAGGATGGAGATCATCATGCATATCGTCATGCTGTGATTTTATATCGGCACAATTCTTATCAAAAGTTGAGATCGAAACAAGGTGACATGTATGGTCTACCTACCACGTAATAGGGGCATAACCAGAACATTCTTCGTTGTTGCGTGTTGTACCAGTGGTCAAACCAGTGTAATATGAGATATCATAACCCACCTGACCATCAACTATCATGACGCGCATAAGATCTGGATAATAATAGCTCTCATCGTTGACAATCGTGAATACTTACGCTTGCACGCCAATTTGTGACGCAGTATCCTTCAAGAGTTTAGATCTGCAAAATACACCATTCTT…
MATOU-v1_116443067	CA_delta	Bacillariophyta	ATTCACTATTACTATTATTATACATGAGTTTCAGCTATACAATCATTCATAAGAAGTAAGAGATGAGAAACATATAAAAGCGAGGATCTTCGTTTCATCTTCATGTTTTAAGTAAGTTCTGAAACATGTTTCTTTTCTATTGCGCGCTCTAATTTCTATCTCTCCCGTCTTTCATACACATTTAAGACAGTTTAGAACCATGCTGCatgatcgtgatcgtgatggtcatggtcgtggtcgtggtcgtgatgatcgtgatcatggtcgCTACGAAGCTTGCGTTGAAAGTTGTTTGCGTTATATTTCGGGTTCACAAGTTCCCGCGAACCATGCGCATGGAGATCGTCGGACATATCATCACGCTGGTTCTTCATGTCGTAACATAGCTTGTCAAAAGAG…
MATOU-v1_116467369	CA_delta	Bacillariophyta	AAGAAGTTTACCACGAAATATGACTGGAAATACTGTACTGGTATGGAGGTTGGTCAGACCTATGAAGTTCACTGGCCACATTCCAAGCTTGGAGCATGTGGTACTAAATGGCAGTATCAAACTCCTTTCAAGACTGGTGTGTTCTGTAACATAAATAAAACCGCATTAACGACATTCTTGACCGATTCAAGAGAACATCTCCCACAGTATGCTGGTGTACAAGCTCATCAAGAGAACATCTCCCACAGTATGCTGGTGTACAAGCTCAGGTCTTTACTATTGTAAACGATGCAAATGATACACTCGGAGTGCATAACTATCCACAACTTTTCGATGGTATGATTGTTGACAAAAAACGCGATATGGGTGTTGATATGGCATATTATTTAGGTTCGACAA…
MATOU-v1_116475979	CA_delta	Bacillariophyta	ACGAAAACCAAGTTTTATTGTATTAGATTATTTTTACTGAATTTGTCTTCTACCTTTAACACAAAGCGGGATGAAAACAGATTTCTTTTCCATCGAACAAATAGAGTGGTGTTTGCAAACGTACCACATATGATGCAACTTTTCACTTTCTAAGATTAGCATATTTACCTAATTATTTCCATGATTACTAGCAGCAATGAAATCAGCAACCAACTCCCTGGATCCGTGTGGGTAGAGATCATCAGTCATATCATCACGCTGGGATTTCATATCAGCACACATCTTGTCAAATGAGGATGCAGAAATCAAGTGACACTTCCTGTCTACCTGCCATGTAATGGGAGAATATAAAGAGCAAATCTTGTTGTCACGAGAAGTACCAGTGGTGGATCCAGTGTA…
MATOU-v1_116537010	CA_delta	Bacillariophyta;Coscinodiscophyceae;Rhizosoleniophycidae;Rhizosoleniales;Rhizosoleniaceae;Proboscia	CTACATCCGATTCCATGGCTTTCTCCACTGTCGGTCCCCCCGATGGAGAAAATGTCTGTCACGAAAAGAAGGTAGAAATCGCCAATGTGCAGTGCGTGATAGATCAAGTGAACCAGACGGGTGAACAGTCCGGTACCAATGTAACGGAAGGTTATAAGGGAAATCAGGCAACAACCGCGGTGCCCATCACGGTTCCCTATTATCAAAAGGGTCTTTGTCCCGTGAATGTGCATTGGCATCTTGGTACTGAGCATCTTTCGGGTCTTTGTCCCGTGAATGTGCATTGGCATCTTGGTACTGAGCATCTTTCTGCTGGAGAATATGACGAAACCGGCACCGGTCCAACCGAGATCGCGCATCGTCGGAAGCTTGCTGGCAAGGCCCGTCAAGGTTTCCAGT…
MATOU-v1_116552301	CA_delta	Bacillariophyta;Bacillariophyceae;Bacillariophycidae;Bacillariales;Bacillariaceae	GGGGAAGCAACGAAGATAATACGTGTATTCTTTCCACTAGTCATTTCATTTCAGTTTTATTTTATGTATTGTTCCATTTCTTACTTCCAAATATTAGACGGTATGTTATCTTTTCATTTGATTAAATTCCATCTTCCGATTGACCAAACTCGAATTTGTTAGAATTAACATCAGTAAGTTTATCGTCCACTAAAACACGTGCACCCGCTGGTTCAATATCCTCCGTCATATCACTTGGACTATTAGATAACATATCAGCACATAATTTATCGAAACTACTTGCCGAAATCAAATGGCATTTACGATCCATTTGCCAAGTAATTGGTGTGTATTGGGAGCATGCTGTATTGTCACGGTCTGATCCTGTTGACGACCCTAGGTATACTGCCATGTCTTTGC…
MATOU-v1_116558901	CA_delta	Bacillariophyta;Coscinodiscophyceae;Thalassiosirophycidae;Thalassiosirales	GCCTCACTCCGTTGTGGGCGCATGCGGTACTTTAGATCAGTATTAAACTCCCTTCTACGATGGAGTATTCTACAACCTTCCCTTGGAGTCTTTTCTAGGGTTAGATCGTCAAACTGTTGCCAACACCATCGGTGTGCAAGGACAGGTATTCACTGTCGTGAACGACGAGGCGTATTACTATGCGGATATGATGCGTGGAATGATTGTTGATAAGGGTATGGGCGTGGGAACTATGATTAAAGCCTGCACTGGCTCCACCACGGGTACCACCCGCTCCAATGAAATGTGCTCGCAATACGCACCTATCACTTGGCAAGTCGATCGCAAATGCCACATGATCAGTGCCTCATCGTTTGATAAGCTTTGTTATGACATGAAGAATGAACGTGATGACATGGA…
MATOU-v1_116670861	CA_delta	Bacillariophyta	GCAAAGCTAACTAATACTTTAAGAACTTTCGATGAGTGGCTACTGCAAATTCACTGCTGCCGCTGGCTTGATCGCGGGAGCTTCCGCCTTCTCTGGTCAAGTCCACGTAAACACATGTCTTGGTGCAAAGCTCGATCTCCCAAACGCGGAATGTTTTTCGGACAGTGCCGACGTGACCCCTAAGGATCAGGCTCCTAGTGATGTGACCACGGGATACGCTGGAGATATCGTAACAGACGTCCAACCCATCACCACCAGTTACAAGGAAGCCGGCCTCTGCGCAGTCAACGTCCACTTTCATCTCGGAAGTGAACACCGCTCTGGGGGCGAGTACGACGAGGACGGCTCCGGCCCCACGGAAGTTAACCATCGCCGCCTGCTGTCCGGCAAGGCCCGCCC…
MATOU-v1_116703149	CA_delta	Bacillariophyta;Bacillariophyceae;Bacillariophycidae;Bacillariales;Bacillariaceae	TTACAATACCTCAAACTTTTTTGTTTGCCTTTTGCAGCCGCATTTTCCGCAGGATCCTTTCATAAACAAGCCTTTCTATCAAGATGACCGACGCCGAAACCGCAAAAAAGTCCGACAACTCGGCCCTCTACGCCCTCGCCGCCGGTGCCTTTCTCATATGGGCGATCGTCATGACCGCCCTCTTCGCCCACCAAAGCCACACAAGCGGCGATAAAGTCGAGACCACTACCGCCGGCCTTAATATGATGACCACCAAAACCGCATTGGTAGCACCCAATGTCTGCGACGGGGCAAAGCTCGCTTTCCCCAACATCGAATGCATGATCGCTGCCCTCGATGACGGTTCCGATGTCACCGAAGGCGTCGTGCAGGTCGGACCTCAAGCCGCAGGAAATGTCA…
MATOU-v1_116801429	CA_delta	Bacillariophyta	TCGATGGAAGTCGGACAGACCTACGAGGTTCACTGGCCTCACTCCACCCAGGGTGACTGTAATGGTATGAACCAATACCAGAGCCCATTCTACGACGGTGTCATGTGCAACCTTGTTAAGACCCTTCAGAGTGGTGGCCCCGGAGGGACGCCTGTGCCCTTTTCTGAACAGATGTTGGCAGACAACGTTGGAG
MATOU-v1_116831906	CA_delta	Bacillariophyta	CGAGATGGTGGGTGTCCAAGCCCAAATCTTTACAATTGTCAATGACGAATCCTACTACTACCCTGACCTTTTCCGCGGCATGATTGTTGATGGTGAGATGGGAAAAGATATGGCTGTTTATGTTGGTTCGACAACAGGCACCTCAAGAGATAACGAGACATGCTCAATGTACAGTCCCATCACGTGGCAGGTAGACCGAACTTGCCATATGATTTCGGCGTCGTCCTTTGACAGGATGTGCGGAGAAATGAAATCTCAGAGAGATGACATGTCTGAGGATCTTCATGCTCATGGATCTAGGGAAGTAGTAGATGACATGTTAGCTGCTGACACCCAGAGTAATGCCCAACACACACCTTAAGAATAGTTCTACTGGAAGTTTCATTTGTTGGTGTAATG…
MATOU-v1_116882662	CA_delta	Bacillariophyta;Coscinodiscophyceae;Thalassiosirophycidae;Thalassiosirales	GAAACAAATAAATCTTCTAGCCAGTAGAAAAGGTCCTCCATCTATTCGTTCACTGGCTGCCGGGGCTGACCTGTCAAACACGAAGACCTTCAGCCGCGAAGCCTTTTGCGGTCCGAAACATGGTTGTTGGCCATGTACTCATCGTCGACCAAGATGCGACTTCCGTGGGCATACAAGTCATCGCTCATGTCATCACGCTGCATCTTCATGTCGTAGCACAGCTTGTCGAAGGACGACGCGCTGATCAGGTGGCACTTCCGATCCACCTGCCACGTGATGGGGGTGTACTGCGAGCACATCTCGTTGTCGCGGGAGGTCCCGGTGGTCGAGCCGGTGTATTTGGTGACCTCGGTTCCCATCTCGCGCGCCTCATCGATGATCATGCCCCGGATCATGTCG…
MATOU-v1_117028567	CA_delta	Bacillariophyta	ACGCCGTTCATAATCATCCCGTTCATGAGGTCAGGGTAGTAGTAATCTTCGTCATTCACAATCGTGAAGACCTGTGCCTGCACACCAACTTGTGCTGCAAGGTTGGAGAGATCACCGAGGATTTCGATGTTGCAGAAAACGCCGTCGTAGAACGGACACTGATACTGGTGGGGCGTGCCGCAGGCTCCA
MATOU-v1_117072952	CA_delta	Bacillariophyta;Bacillariophyceae;Bacillariophycidae;Bacillariales;Bacillariaceae	AATAATGGAGATATTCCCTTCCAAACCGTTGCAAGAAACTTTGCTGTACAAGGACAAGTATATACTGTCGTCAATGATGAAAAGTATTATTATCCCGATTTATTTCGTGGAATGATCACCGATGTCGATGATTTTGGCAAAGATATGGCAGTATACTTAGGGTCATCGACAGGAACAGATCGTAACAATACAATATGCTCCAAATACT
MATOU-v1_1175431	CA_delta	Bacillariophyta	AACAGATGTCATTGTCTCGTGATTCACCAGTGGTAGATCCAGTGTATGCCGTGATGTGAACTCCCATGTCCATGTTCTCATCAATGATCATTCCTCGCATCATATCTGGGTAATAGTACTTTTCGTCATTCACGATGGTAAACACCTGTCCCTGTACACCGACAGCATTCGCAACATCTTGAGCACTGAG
MATOU-v1_11793304	CA_delta	Bacillariophyta	TCCTCGATGGGCGCCTGCGGCACCCCTGACCAGTACCAGACTCCGTTCTACGACGGTGTCTTCTGCCACTTTGACACGATGCTTAACAGTCAGCTTCCTGATGCGCAGGGCATCGCCAATAATGTCGGAGTGCAGGGGCAAGTCTTCACGATCATCAATGATGAGGCTTATTATTACCCTGATCTTATCCGTGGCATGATCGTCGATAAAGACAACAACATGGGGCAGGACGTAGCTGCCTACACAGGCTCAACTACTGGCACGACTCGAAACAACAATCAGTGCTCTCAGTACACGCCCATCACGTGGCAGGTCGACCGACGCCCATCACGTGGCAGGTCGACCGCAAATGCCATTTGATCTCAGCTTCATCGTTTGATAAGATGTGTGCCGACATGA…
MATOU-v1_11863468	CA_delta	Bacillariophyta	GTGCCCGTTGTGGAACCGGTGTAGGCGGCCATGTCTGCGCCTGCATCGGGAAAACTGTTACCATGCCCAATGATCATGCCACGGACCAAGTCCGGGTAGTAGTAATCCTCATCATTAACAATGGTGAAAACTTGCGCTTGCACGCCGATGTTATTTGCGACGTCTTGTTGGGACAGTGTGCCGAGGTCAAC
MATOU-v1_118758	CA_delta	Bacillariophyta;Bacillariophyceae;Bacillariophycidae;Bacillariales;Bacillariaceae;Pseudo-nitzschia	GAACACTAGACTTTTGAATTAAGTTATTGCTCTACTTCTACTTCGTTGCACTTTTCCCTCGGGTCTCTTCATACCCTACTACCCAAGATCTCAACAAATGCAGATACAAACTATTCTTGTCATGAAACAGAAAATTCGGAATTCGGACACATACCTGTGAAACAGGATGCGCGAGGTGGCCGAAGCTAAAAAGGATACATGGCTTTACTTGCTTTAAGCACGAAGGTTTGCGTGGTTGTTTGCGGTGAGGTGATCGGCAACGAGAACACGGGATCCATGGGCGTAAAGGTCGTCCGACATATCATCACGCTGTTCCATCATATCGGCACACATCTTGTCGAACGAGGAAGCGGAGATGGGGTGGCACTTTCGGTCAACTTGCCAGGTGACGGGAGTGTA…
MATOU-v1_12045595	CA_delta	Bacillariophyta	CATTGCCGCTCCAAACTGTTGCTTCGGCTGTTGGTGTGCAGGCGCAAGTGTTTACCATCATCAATGATGAGTCTTATTACTATCCTGATCTCATCCGTGGCATGATCCTTGATGAGAAATCTGATTTTGGGAAGGATATGGCAGCTTACACTGGTTCAACTACTGGCACTACCCGAGACAACGAGATATGTTCTAATTACAACACTGTCACTTGGCAGTTGATCGTACTTGTCATCTCATTTCAGCCTCATCTTTTGACAAGATGTGTGCTGACATGAAACAGCAGGTTGATGACATGAGTGGTGATCTTCATGCCCATGGAGCTCGTGAACTGGTTAATAATACACTTGCTGCAAACAATTTGCACCATGCAGATTCCCATGCAGAATATAAAATGAA…
MATOU-v1_1222456	CA_delta	Bacillariophyta	CTCAGATTAGCAACGACGCATTAACTCCATCATGACGACGGTCGTGAAGGCAGACAACCTCGAGTCCGAGTTGGAGTTGGGAAGCGGTACTTCCCGGAAGACGACGAGCACCGCGGACAGCGTCGTCGGAACGCTGAAGAGCGTGATCATCGTGCTGAGTGTCACCACGATTGCCCTTCTCGTTGCCGTTATCGTTCTCGCTGTCGACGAGAACGGCAACAAGACTACCGTCCAGGTCAACCCCACGTTGCCTGTGGTGTTGCCGGGCGACGGCGCGACCGCCAAACCGCCAGCAGGAACCAACACTTGCGACGGTGCCAAGCCAAACAAGGGTGCCGGGTTCGATAACTGGGATTGTTTTTTCAACGGCGTTGTCCAGGCCGTTGAGCAGTCTGGTGC…
MATOU-v1_12767512	CA_delta	Bacillariophyta	CGCTACGGCTTCGCGTGCCATCATTATGACGCCGCGGATGAGAAATTCACCAAAGAGTACGAGTGGAAGTATTGTAAGCACATGCACGTGGGAGAGACGTATGAGGTTCACTGGCCGCACTCGGCGCTTGGTGCCTGCGGCACTCCAAACCAGTACCAGTTCCCGTTCTACGATGGCGTCTTCTGTGGCGCCACACCTGAGCTTCTTGCGTCGCTAGACGCGCAGACCGTTGCCAGTGCCGTGGGTGTGCAGGGGCAAGTCTTCACCATCGTCAACGACGACAGCTACTACTACCCCGACCTCATCCGCGGCATGATCGTTGATGCTGAACACAACATGGGTCAAGACATGGCCGTATACACCGGCTCGACCACTGGCACGAGTCGAGACAACACGATA…
MATOU-v1_12877651	CA_delta	Bacillariophyta;Coscinodiscophyceae	ATGATGGAGTTTTCTGCCATTACGATGAAACAGCACACGCGGGCCTCTCCGCTCAAGCCATAGCTCACAACATTGGTGTGCAGGCACAGATTTTCAGGGTGGTCAATGATGAATCGTATTATTACCCTGATCTCCTCCGCGGCATGATTATCGGTGGAGACTTTGGAAAAAACATGGCTTACTACACCGGCTCAACCACTGGCACAACCCGAAGCAACACCGTATGCTCCGCTTTCTCCCATCACATGGCAAGTTGATCGAACATGtcatctcatctctgcttcttctttcgactcatctcatctctgcttcttctttcgacaagctctgcttTGACATGCTCATGCAAGCAGATGACATGTTCTCCGATACCCATCCTCATGGATCTCGTACGCTAGT…
MATOU-v1_12882611	CA_delta	Bacillariophyta	AGAGATTACGCATAGCACAACTGACCCCAATAAGGAACGTCGCCTCGCTGGCAAGTTGCGTTACGGATATGCGTGCCGTCATTACAAAGAAAGCGAAAAAGACGACAAAAAATGGGCCGAATATGATTGGCAGCATTGCAAAAATATGCACGTTGGGGAAACATATGAAGTGCATTGGCCTCATTCTATTCTCGGTGCTTGTGGCACCCCTTTCCAATACCAATCTCCTTTTTACGACGGTGTTTTCTGTAATTACAATGACCAGCTTTTGGGTTGCTTGACGAATCCCGATTGTTTATCCAACGCTGTCGGCGTGCAGGGACAGGTGTTCACAATCATCAATGAT
MATOU-v1_12916114	CA_delta	Bacillariophyta	TTGGCATTTGGGAGCTGAACACAGGTCTAAAGATGAGTACGACGAAGGAGGCGCAGGCCCCGGAAGGTATGGAGAGATTACGCATAACAAAACTAATCCCAATGAGGACCGTCGCCTCGCTGGCAAATTGCGTTACGGATATGCGTGCTATCACTACAAAGAAAGCGAAAAAGACAAAAATAAATGGGCCGAATATGATTGGCAGCATTGCAAAAACATGCACGTTGGGGAAACATATGAGGTGCACTGGCCTCATTCTGTTCTCGGCGCTTGTGGCACCCCTTTCCAATACCAATCTCCCTTTTACGACGGTGTCTTCTGTAATTACGAAGTCAAGCTCGCAGCTTGCTTGAAGGATCCCGATTGTTTATCCAACGCTGTCGGCGTGCAGGGACAGGT…
MATOU-v1_13010525	CA_delta	Bacillariophyta	AAACTTACGAGATCCATTGGCCTCATTCTGCCCTTGGAGACTGCGGTGGGGTCCACCAGTATCAGACTCCGTTCTACGACGGTGTCTTCTGCAACTGGGGGGATAGCATGTCACTACTTGCGGGCAATGAACCCGGAACCGACGACCAAATCTCTTCGAAAGAACTTGCCGGGGCCGTTGGTGTGCAGTCGCAAGTTTTCTTCGTTGTTAATGATGAGAGCTATTATTATCCTGACCTCTTGCGGGGTGCGGTGAAGGGCGGTGACTTCTGGAAAGATGTTGCAATGTACACAGGCTCGACAACAGGAACGACACGCAGCGACACCATATGCTCTGGGTATTCGCCGATTACATGGCAGGTAGATCGAAAATGCCACATGATTTCTGCATCGAGTTTCG…
MATOU-v1_13091151	CA_delta	Bacillariophyta	TGGGCGCATACTTGGAGCACTTCGTGTTGTCTCGCGAAGTGCCTGTGGTCGAGCCGGTGTAGGCGGTCACGTGTGTGCCCATCTCCAGTTTTGGAGCGACGATCATGCCGCGGATGAGGTTGGGGTAAAAGTAGTGCTCGTCATTGACGATGGTGAAGACCTGCCCCTGCACCCCTACATTCGCTGCAATATCTTTTGGAT
MATOU-v1_13123063	CA_delta	Bacillariophyta	ACCTGCAGTCCGCCCAGCCAGCGAGCGAGCTGGGACAAAATGATCGAAGCAAATGTCATGAGTAACACATGCGCAGCGGGCACGATTCATGAAATCTTTGGCCTGGGATCTCCAGAAACAGCCAAAAAAGTGCTCCTTTGTCAAAAGTAAACAGTTATTAGTATCAAAGGCAGACGCTGAATCCTTGGAAAGTAGAAAAAGTTAATGCCGCTGCTCAGGACGGCTCCCGTGAGAAGGTGTATGCATCATTGCCTATCGGAGGTGGCTGCTCTGGTCCCTGTGGTTGTCTGCGGTGAGGTTTTTCCAAACCAACTCACGAGCTCCATGTGCATAGAGATCATCCGACATGTCATCACGCATTTGTTTCATGTCGGCACACATCTTATCAAACGACGAGGC…
MATOU-v1_13153925	CA_delta	Bacillariophyta	TAAGGGAAGTTCCGGCCGAGGAACGCAGCCATGCAGGCCGTGGGTTAGCCGCGCCTGCACGATATGGATTCATGTGCAGTAGCCCAACGACCAAGTACGACTCATCAGACACCAAGTTCACCAAAAATTATGAGTGGAAATTTTGCAAAAACATGCAGGTGGGCATGACTTACGAAATCCACTGGCCGTCAACATCTCTTGGTGATTGTGGAACC
MATOU-v1_13520598	CA_delta	Bacillariophyta;Coscinodiscophyceae	AACTTGCCATGTGATAGGTGAGTAGTTAGAGCACATAGTATTGCTACGTGACGTGCCCGTGGTGGAGCCAGTGTAAGAAGTAATGTGTGTCCCCATGTCCATCTTTTCGTCAACGATCATACCACGCATCATATCCGGGTAGTAATACGCTTCATCGTTAACGACGGTGAAGACCTGCCCTTGTACACCGACATTTGATGCAATGGCCTGACTATCCAAATCCGAGAAACTGTCCATATCTAATCTACAAAATACTCCATCGTAGAAGGGAGTTTGATACTGATTAACGCTTCCGCATGCACCTACGGAAGAAT
MATOU-v1_1356500	CA_delta	Bacillariophyta	TTTTTGATCCACAAGCTCATATATGGTTTTCGCATGTACTAGGGTTAAGATATGGCAGTGGGTTCATCAAGCCGCGCTACTAATCGCATCCTGTCCGGGCACCATTCGTTGCCGCCCTCACCCACCCACCCAACCTGTCATTGCCATGCGCCCCCGCGACATGACCCCGGTCCAGTCGACGTCTTCTCATGCCCACCTTCCAGGAATGAGACCTCCGAAGTGACTACTTGCGCTCGCTTCCCCCATTGCACCTTAACGCCCAGTCCAGTAGGTGTGGGTCTGCTCCATCGTGGCGTGGTTGTCGGCGGCGTACTGGTCCAGGACGACCTCGCGTGCGCCGTGCGCGTGGAGGTCGTACGACATGTCGTCGCGCTTGGCCTTCATGTCCTGGCACATCTT…
MATOU-v1_1358955	CA_delta	Bacillariophyta	AACCAACTTGTGCCCGGTCAACGTGCACTGGCACCTTGGTGCGGAGCATAGATCTGAAGGCGAATTCGACGAGACGGGGACGAGCCCAGGCATTGCTGGCACCCCTGATACTGGGGCTCCCACCAGGAGGAGACTTGATGACGAGGTTCGCTACGGTTATGCATGCGGTCTCTACGATGGAAACAACGCTGCATTCAACGACGACTATGAGTGGCAGCACTGCATCGGCATGCACGTGGGTGAGACATATGAGGTCCACTGGCCACACTCAGCGCTGGGAGCTTGCGGCACTGTCAACCAGTGGCAGTCGCCCTTCTACGATGGAGTTTTCTGCCATGCCACTGCAGAAGCTCTTGGTGGACTCCAACCACAGGACATTGCCAGCGCTGTGGGCGTGCA…
MATOU-v1_13731143	CA_delta	Bacillariophyta	GACAAATTAACTGTTACaaaaaaaTGTTAGACAGCAACAGAAAAATAGAAGCCGATTTCACCTTAAAGGACTAATTAAAACCACTCATGATGGTGTTCGCGGAGATTGCGAGAAGCGGCTTCGTAATGCTCATCGGGGTGAAGTTTGTTATTCCCATCTGCCCAAAGATGACGACGGCGACGTGCATCCCCAAAATCTTGGTTATCAGCGACAAGCTGAGTCTTCACAAGTTCTGCGCGCCATGTGCATGTAGATCGTCTTCCATATCATCACGTTGGTTCTTCATGTCGTAACATAGCTTATCAAATGATGAGGCACTGATCATGTGGCATTTACGATCAACTTGCCATGTGATAGGTGAGTAGTTAGAGCACATAGTATTGCTACGTGACGTGCCCG…
MATOU-v1_13768990	CA_delta	Bacillariophyta;Coscinodiscophyceae	CACCATGGGCGTGCATATCCTCCTCCATGTCATTGCGTTGCATTTTCATATCAAAGCAGAGTTTATCAAAGGAAGAAGCACTGATCATGTGGCATTTAGGGTCAACTTGCCAGGTGATAGGGGTGTATGAAGAGCAAATTTCGTTAGTGCGGCTGGTACCCGTGGTGGAGCCAGTGTAGTACGTAATATCAGTACCCAATCCCATGTTCGCATCAACGATCATTCCACGCATCATATCGGGATAGAAGTACTCCTCATCATTCACAACGGTAAAGATCTGTCCTTGCACACCCACGGAACTGGCAATGTCTTGTCGA
MATOU-v1_14561999	CA_delta	Bacillariophyta	GCCATATCAACACCCATGTCACCATCGACGATCATACCACCGAACAAGTCTTCGTAGTAGTAACTTTCGTCGTTGACGATGGTGAATACTTGCGCTTGGACGCCGACGTTGGACGCGACGGCTTGTGCCCCGCCGTCGCTGCCAAGGATGCCGATGAAATCATCCTTCGGCAAATGGCAGAACACACCGTCCTTGAAGGGTGTCTGGTACTGGTTGGGAGTACCGCACGCACCGAACGCCGAATGCGG
MATOU-v1_14772115	CA_delta	Bacillariophyta	ATAAAATGTACGTCTCATCGTGTGCCGTCAACACCATTCGACCGATGTTGTTTAGTACCATTGTTGGTGCTCATGGGCGTGCTCATGTCCATGGGCGTGCTCGTGGAGCTGGGGGTTAGGGGCAGAGACTTGTCCACGGAGCTTGCGCCTCTGCTGGTTGTTAGCGACGTACTTGTCAGCGACGAGTTTACGGGATCCATGGGCGTGCAAATCGTAGGACATATCGTCTTTGTTTTGCTTCATGTCATAACAGAGCTTGTCGAAGGAAGAGGCACTGATCAAGTGGCACTTGCGATCGACCTGCCAGGTGATAGGACTGTACGGGGAGCAGATTTTGTTGTCACGGCTTGTTCCGGTGCTGGATCCGGTATAGTAGTGGATATCTTTTCCGTACTCCCC…
MATOU-v1_15136352	CA_delta	Bacillariophyta	CAAACCTCAACAAGGTTACCAAACCTCTTGCAAGTACAAGGAAAGGAAATGAAAATGCAACACATCACAACCAGGTTACCGGGCATCTGGTGTCCATTTGGTACCATGGTTGTCATTGTGGCGCAAATTATTTGATGAAAGGTTCTTCCAAACCAATGGACGAGATCCATGAGGATGAAGGTCACCGCTCATGTCATGCCTGCTGTTTCATATCAAAGCACATCTTGTCAAAAGATGATGCTGAAATTTCGTGACAGGTTTTATCAACCTGCCATGTGATCGTGGCATACTGGGAACAAATGGCATTGTCACGAGTTGTACCAGTTGTGGAACCGGTGTAAGCCGCCATATTTTTACCAAAGTCCATGGCGGGATCAACAATCATGCCGCGGATAAGAT…
MATOU-v1_15151951	CA_delta	Bacillariophyta	TAGGAAAACAAGATATTGCCAATGCAGTTGGTGTGCAATCACAGACTTTCACCATTGTGAACGACGAGGCTTATTACTACCCTGACCTCATCCGTGGAATGAACGACTTCAGAGAATTCCCCAACCAGACGGTTTCACATGATGTCACCATATACACTGGCTCTTCAACAGGCACTTCGCGAGACAACAACAAGTGCTCGCCCTACACACCTATTACTTGGCAGGTTGACCGCAAGTGCCGTCTCGTGTCAGCCTCCAGCTTCGACAAGATGTGCTTTGACATGAAGCAGCAAAACGACGACATGACGGGGGACCTCGTTCCGCACGGCGCCCGTATCCTGGTTGCCGGTAATCTTGCAGCCACCAACT
MATOU-v1_15720543	CA_delta	Bacillariophyta	GGCAAGTCTTCACCATCATCAACGATGAGGACTACTTCTACCCCGAGTTGATCCGCGGCATGATCGTCGATTCGGAGAAAAACATGGGCACTGACGTGCACGTCTACACAGGCTCGACCACGGGAACCACTCGAAACAACAAGGTATGCTCACAGTATGCACCCATCACTTGGCAGGTCGACCGCAAGTGCCACCTCATCTCGGCCTCTTCGTTTGAGTGCCACCTCATCTCGGCCTCTTCGTTTGACAAGATGTGCGCCGACATGCTGCAGATGCGTGATGATATGTCCGGTGACATTCACCCGCACGGGTCTCGCCAGCTCGTCTGGAAAAACTTGACGGCCAACAACCAGCAGAATCAGGTCAACCAGTATACTCAGGGCAATTGACAGGCTACAC…
MATOU-v1_16067991	CA_delta	Bacillariophyta	TCTGCATCAACAATCATACCGCGAATCATGTCCGGGTAGTAATAGTCTTCATCATTGATGATGGTGAAGACTTGCCCCTGCACGCCCACACCACTGGCAATGTCCTGTGGCTGAAGAGTTCCAAGAGCCTCTGACGTGGCACGGCAGAAGACTCCATCATAGAAAGGAGACTGGTATTGGTTGGGTGTGCCGCAAGCACCAAATGCCGAGTGCGGCCAGTGGACCTCGTAGGTCTCACCCACATGCATGTCCAGACAGT
MATOU-v1_16189370	CA_delta	Bacillariophyta	AGACTATTACTACCCGGACATGATTCGCGGTATGATTGTTGATGCAGATCATGACATGGGACAAGACGTTGCCGCCTACACAGGTTCGACCACAGGCACTAGTCGCGACAACACAGTGTGCTCGGCCTACACGCCCATCACTTGGCAGGTCGACCGCAAGTGCCACCTCATCTCGGCATCGTCGTTCGACAAGATGT
MATOU-v1_178704	CA_delta	Bacillariophyta	GTAGATCAGTACCAAACTCCTTTCTACGATGGTGTCTTTTGCAATCTGGACAAGGCCACGTTCGATGCGTTAGCCGCGGAAAGTCTACAAAACATTGCCTCTGCAGTTGGTGTGCAAGGACAAGTTTTCACTGTCGTGAACGACGAAAAGTATTACTACCCCGATATGATGCGTGGTATGATTGTTGATGCAGATATGGAGATGGGTGTTCACATGACGAAATACACTGGCTCCACCACTGGTACTTCGCGTGATAATGATATGTGCTCTTCATACACACCTATCACTTGGCAGGTCGACCGAATAATGATATGTGCTCTTCATACACACCTATCACTTGGCAGGTCGACCGAAAATGCCACATGATCAGTGCCTCATCGTTCGATAAACTCTGTTACG…
MATOU-v1_18136327	CA_delta	Bacillariophyta	CAGACGCCTTTCTACGACGGTGTCTTCTGCAACTTCCCGACCAACGCCAGCTACGTGGCCAAGCACGTGATGCCTCATGTGCAGAAAAACGTTGGAGTGCAGGCGCAGGTCTTCACCATCGTGAACGACGAACAGTACTACTACCCGGACCTCATCAAGGGCATGATCGTCGCAGGCGACAAAGGAAAGGACATGGCCTACTACACTGGCTCCACTACCGGCACCACTCGCGACAAC
MATOU-v1_18357145	CA_delta	Bacillariophyta	CCCTGCTCGAGGCGATCTCTTGGCCCGCGCTCGGCGCCACCTACACGGACGAGGAGGTGACCGCCACCGAGGTGGAAATGACTATTACCGAGCTGGAAACTACCAATCCGATGTGTGGCGACTCTGCGTGCGTGGCACGCAAGCTTGACGGCACAGCTGTTGCATGGGGAGACGTAGAGGCTGGTGGTGACGCGTCAAGTGTCGATCTCACTTGTGTGGCAGATGCGATGTGTGGCGCCTCTGCGTGCGTGGCACGCAAGCATGACGGCACAGCTGTTGCATGGGGAGACGTAGAGGCCGGTGGTGACGCGTCAAGTGTCGATCTCACCAATGTGGCAGATGCGATGTGTGGCTACGCTGCGTGCGTGGCACGCAAGCATGACGGCACAGCCGTTGCAT…
MATOU-v1_18416364	CA_delta	Bacillariophyta	GTCCACTGGCCCCACTCGGCGGCGGGCGACTGCGGCACTCCCAACCAGTACCAGACGCCCTTCTATGACGGCGTCTTCTGCCACGCGGCCACAAAGCTAACTGACACAGCCTCGCAGATCGGCGTGCACGCGCAGGTCTTCACCATCATCAACGACGACCACTACTACTACCCGGATATGATCCGAGGCATGATCGTCGACGGCGAGTACGGCGCCGATATCGC
MATOU-v1_18583446	CA_delta	Bacillariophyta	TGCAACATGTCGGCGCACATCTTGTCAAACGAAGAGGCCGAGATGATGTGGCACTTGCGGTCAACCTGCCAGGTGATGGGCGCGTACTTCGAGCAGATCTGGTTGTTTCGAGTGGTGCCAGTGGTCGAGCCAGTGTATACGGCAACGTCAGTGCCCATGTTCTTTTCACTATCGACGATCATGCCGCGCATCATTTCGGGATAGAAGTAGCTTTCGTCGTTGATGATGGTG
MATOU-v1_18639084	CA_delta	Bacillariophyta;Bacillariophyceae;Bacillariophycidae;Bacillariales;Bacillariaceae	GTGTACATAGCAACATCGGTTCCCATCTCGAGCTCGGGATCAACGACCATACCCTTGATCATGTCGGGGTAGTAGTAGTCTTCGTCATTCACAATGACGAAAACCTGGGCGTGAACACCGACGGCAGAGGCAATGTCTTGGGCACCAAGAGTGGAGAGGGTTTCCATGTCGAGGTTGCAAAAGACACCATCATAGAAAGGAGTCTGGTACTGGTTGGGAGTTCCGCAGGCACCGGCAGCCGAGTGCGGCCAGTGGACCTCATAGGTCTGTCCGACCTCCATGGTCTGGTCGCAGAACTTCCACTCGTAGGGCTTGGTGAACTTCTCGTCTTGGGCATCGTAGAGGTTGCACTGGTATCCCTTGCGGGCCTTTCCAGCGAGCTTGCGACGGCTGTGAATC…
MATOU-v1_18641563	CA_delta	Bacillariophyta	ATCGTCAATGACGAGGATTATTTCTACCCAAACTTGATGCGTGGCATGATCGTTGAGGGTGAATATGGTAAGCACATTACCAAATACACTGGGTCGACTACGGGCACGACTCGGAACAACACAATGTGTTCAAAGTACACTCCGATCACGTGGCAGGTAGACCGCAAGTGCCACCTCATTTCGGCTTCAACTTTTGACAAGATGTGCGCCGATATGAAGATGCAGCGCGACGACATGTCTGGGGACTTGCACGCTCACGGCTCACGCAAGCTCGTAGATGACAAATACGCGGCCAACAATCAGCACAACAGGCGGATGGAAGAAGCCTGGATCTAGACACAGAGACTGAAATGTTGATAGGGCATCGCTTGAGCGCTTCCATTTTCAAGAGTGATGCGC…
MATOU-v1_18668339	CA_delta	Bacillariophyta	TTGGCAATATCAGACGCCTTTCTACGATGGCGTGTTCTGCGACATGAACAAAATCGCACCCAGCACACAAGCAGCGATTGGTGTGCAAGGGCAGATCTACACCATTGTGAACGATGAGAATTATTATTATCCGAACATGTTTCTGGGCATGATCAAGGAAGGCGATTTCGGCAGGGACATGACGTATTACACTGGCTCCACCACAGGCACCTCGCGAAACAACAACATTTGCTCGAACTACGCACCGATCACTTGGCAGGTCGACCGGAAGTGCCACCTCATCTCGGCTTCAAGTTTTGACAAAATGTGTGCTGATATGTTGCAGCAGGCTGATGACAGGATGTCACACGATGTCACGCACATGGGTCTCGTATTCTCGTCAACAGCACTTTCGTTGCC…
MATOU-v1_18683502	CA_delta	Bacillariophyta;Bacillariophyceae;Bacillariophycidae;Bacillariales	CCTGTCAACGTTCACTGGCACAAGGGTGCGGAACATTATTCCGCTGGTGAATTCGATTGTACGGACTACGAAAAATGCGGACCGACCGTTCCCAAGGTTGGTGAAGACGGAACAACCAGCCGCAAACTTGCCGATGACGTACCGATGGGATACCAATGCAACTTTTACGATCCCGATGATGAAAAATTCACCAAGCCTTTCGATTGGAAGTTCTGCGTGAACATGGAGGTCGGACAAACGTACGAAGTACACTGGCCGCACTCCCTTCAAGGATGGTGTGTTCTGCCATTTGCCGAAGGATGATTTCATCAACGTTGTTAGTCAACCCGGTGGTGCACAAGCCGTCGCATCCAATGTCGGCGTCCAATCGCAGGTATTCACCGTTGTCAATGACGAAAG…
MATOU-v1_18690962	CA_delta	Bacillariophyta;Coscinodiscophyceae;Thalassiosirophycidae;Thalassiosirales;Thalassiosiraceae	GCACTTAGGAACCGAGCACTACTCTGTCGGCGAGTACGACGAGGACGGTGATGGCCCCCACGGAAATGCGGCCCGACCTGATTGGGCTGACCGCAGTCGTGCACTTGCCGAGGGCGAGGTTCGCGATGGATTCCGTTGTCACCACTACGACGCCGCGGACGAGAAGTTCACCAAGCCTTACGACTGGCAGCACTGTGTCGGAATGGAGGTTGGCGAAACCTACGAGGTGCACTGGCCCCACTCCGCTGCCGGGGCGTGCGGCACGGTGAACCAGTACCAAACTCCATTTTACGACGGCGTCTTCTGCAACCTCCCGATGGAGTCTTTTGTAACCCTGAGCAAACAGGATATCGCCAGCGCTGTTGGAGTGCACGGCCAAGTCTTCACCATTGTAAATGA…
MATOU-v1_18704626	CA_delta	Bacillariophyta;Coscinodiscophyceae	TGGAAACCTTTCAAACCCTCCAGAAGCAGGACATCGCCAACGCTGTCGGCGTACACGGTCAGGTCTTCACCATAGTCAACGACGAGAGCTACTTCTACCCGGACATGATGCGAGGCATGATCAAGGACGTTGGCGAGCACGGCAAGGACATCGCCTACTACACCGGATCAACCACCGGCACCACGCGCGACAACGAGATATGCTCGCAGTACACCCCCATCACGTGGCAGGTCGACCGAAAGTGTCACATGATATCAGCGTCGAGCTTCGACAAGATGTGCTACGAGATGAAGCTCCAGCGGGACGACATGAGCGGCGATCTGCACGCGCACGGCGCGAGGGAGCTCGTGAAGACGGACCTGGTGGCCAACAACCAGGTGGATCGAAGGCTACGAGGTC…
MATOU-v1_18704627	CA_delta	Bacillariophyta;Coscinodiscophyceae	TGGAAACCTTTCAAACCCTCCAGAAGCAGGACATCGCCAACGCTGTCGGCGTACACGGTCAGGTCTTCACCATAGTCAACGACGAGAGCTACTTCTACCCGGACATGATGCGAGGCATGATCAAGGACGTTGGCGAGCACGGCAAGGACATCGCCTACTACACCGGATCAACCACCGGCACCACGCGCGACAACGAGATATGCTCGCAGTACACCCCCATCACGTGGCAGGTCGACCGAAAGTGTCACATGATATCCGCGTCGAGCTTCGACAAGATGTGCTACGAGATGAAGATGCAGCGCGACGACATGAGCGGCGACCTCCACGCGCACGGGGCGCGGGAGCTCGTCACGACGGACCTGGTGGCCAACAACCAGGTGGACCGCGGGCTCCGCGGGG…
MATOU-v1_18717833	CA_delta	Bacillariophyta;Coscinodiscophyceae;Thalassiosirophycidae;Thalassiosirales;Thalassiosiraceae	CGTACACGTGCTCTTGCTGAGGGTAAGGTTCGCGATGGATTCCGCTGTCACCACTATGATGCCACTGACGAGAAGTTTACCAAAGAGTACAATTGGCAGCATTGTGTTGGAATGGAAGTTGGAGAGACCTATGAGGTGCACTGGCCCCATTCTGCTGCTGGTGCATGTGGCACGGTCAACCAATACCAAACTCCCTTCTATGATGGTGTCTTCTGCAAGCTTCCCTTGGAGACTTTCCAGAGCCTTGGCAAGCAGGACATTGCCAGTGCTGTTGGAGTGCATGGACAAGTTTTTACCATTGTCAATGACGAAAATTACTTTTACTCTGACATGATCCGTGGTATGATTATTGACGCCGACCTAGGCATGGGAACTGATGTCACCTACTACACCGGCTCT…
MATOU-v1_18735854	CA_delta	Bacillariophyta;Bacillariophyceae;Bacillariophycidae;Bacillariales;Bacillariaceae;Pseudo-nitzschia	CATTCGCTTACATTCTTTTTCTCCATCATGTAATTCAGAATATTATTCAAGGGACATCAACTAGGATCTAAGCGTTCGAATGGGTCGTTGCCCAGTTCTGTTGAACATATATTAAAGGATTCATGGCTTAACCAAATTTAACCACGTAGATTTGCGTGGTTGTTTGCGGTGAGGTGGTCCGCGACAAGGACACGGGAACCGTGGGCGTAGAGATCGTCGGACATGTCGGCACGTTGCTCCATCATATCAGCGCACATCTTGTCGAAAGAGGAGGCGGAAATAGGGTGGCACTTGCGGTCAACCTGCCAGGTGACAGGAGTGTAGGTGGAACAGATGGTGTTATCACGGGAGGTACCGGTGGTGGATCCAGT
[truncated: 5,831 more rows]

## Sheet: Suppl Fig 1A
# Sequences used for the sequence similarity network of the Pfam domain AAA (PF00004) shown in Supplementary Figure 1A
[truncated: 38,052 more rows]

## Sheet: Suppl Fig 1B
# Sequences and aligment used for the phylogeny of the Pfam domain AAA (PF00004) shown in Supplementary Figure 1B
[truncated: 745 more rows]

[truncated: 2 more sheets: Suppl Fig 1C, Suppl Fig 2]
