# Supplementary material for: Carbon Dioxide Concentration Mechanisms in Natural Populations of Marine Diatoms: Insights From Tara Oceans
Source: Front Plant Sci. 2021 Apr 30;12:657821. doi: 10.3389/fpls.2021.657821 (PMC8119650; doi:10.3389/fpls.2021.657821)
Supplement: Supplementary Table 2 — Contextual data for the Tara Oceans samples used in the current work. Original source: https://doi.org/10.1594/PANGAEA.875582 and https://doi.pangaea.de/10.1594/PANGAEA.875567. [file Table_2.xlsx]

## Sheet: Supplementary_Table_S2
Supplementary Table S2: Contextual data for the Tara Oceans samples used in the current work. Original source: https://doi.org/10.1594/PANGAEA.875582 and https://doi.pangaea.de/10.1594/PANGAEA.875567.
Station.label	Event.date	Season	Season.moment	Month	Layer	Depth.nominal	Depth.top.min	Depth.bottom.max	Latitude	Longitude	Marine.biome	Ocean.region	Biogeographical.province	pH	CO2	CO2.partial.pressure	CO2.fugacity	HCO3	CO3	Carbon.total	Alkalinity.total	Calcite.saturation.state	Aragonite.saturation.state	NO2	PO4	NO2NO3	Si	NO3	Temperature	Conductivity	Salinity	Density	Oxygen	ChlorophyllA	Ang.scat.coef.470nm	Opt.backscat.coef.470nm	Part.backscat.coef	Fluorescence	Opt.beam.att.coef.660nm	Part.beam.att.coef	PAR.TO	Ice.free.period	Moon.phase.prop	Sunshine.duration	Iron.5m	Iron.PISCES2.nM	Ammonium.5m	NO2.5m	NO3.5m
TARA_004	2009-09-15	summer	late	9	Surface	9	3	15	365533	-65669	Westerlies Biome	[NAO] North Atlantic Ocean (MRGID:1912)	[NAST-E] North Atlantic Subtropical Gyral Province (MRGID:21467)	NA	NA	NA	NA	NA	NA	NA	NA	NA	NA	NA	NA	NA	NA	NA	20.2381	50.0825	36.5992	25.9099	NA	0.180403	NA	NA	NA	NA	NA	NA	14.8348	365	0.15	745	0.0013877	1722	0.0228702	0.0442594	0.00806771
TARA_005	2009-09-20	summer	late	9	Surface	9	3	15	360088	-45184	Westerlies Biome	[MS] Mediterranean Sea (MRGID:1905)	[MEDI] Mediterranean Sea, Black Sea Province (MRGID:21465)	NA	NA	NA	NA	0.0213	0.008525	0.246375	0.0067	0.0118	0.00155	0.0215	0.0925	0.3435	0.891375	NA	20.7305	51.2301	37.0513	26.1051	NA	0.607927	NA	NA	NA	NA	NA	NA	21.107	365	0.04	733	0.00138743	2184	0.0173676	0.0265679	0.00958478
TARA_006	2009-09-21	summer	late	9	Surface	9	3	15	365103	-39747	Westerlies Biome	[MS] Mediterranean Sea (MRGID:1905)	[MEDI] Mediterranean Sea, Black Sea Province (MRGID:21465)	NA	NA	NA	NA	0.0213	0.008525	0.246375	0.0067	0.0118	0.00155	0.0215	0.0925	0.3435	0.891375	NA	18.5897	49.1511	37.2129	26.7997	NA	1.33504	NA	NA	NA	NA	NA	NA	1.2154	365	0.09	731	0.0013832	2184	0.0178799	0.0306335	0.0739913
TARA_007	2009-09-23	autumn	early	9	Surface	9	3	15	370112	1946	Westerlies Biome	[MS] Mediterranean Sea (MRGID:1905)	[MEDI] Mediterranean Sea, Black Sea Province (MRGID:21465)	NA	NA	NA	NA	0	0.0067	0.00695	0.00065	0	0.00095	0.0445	0.0475	0.14325	0.7935	NA	23.8141	55.166	37522	25.6111	NA	0.189348	NA	NA	NA	NA	NA	NA	1.79437	365	0.25	727	0.00138778	2233	0.0152447	0.0334898	0.00691847
TARA_008	2009-09-27	autumn	early	9	Surface	9	3	15	380017	9718-03-01	Westerlies Biome	[MS] Mediterranean Sea (MRGID:1905)	[MEDI] Mediterranean Sea, Black Sea Province (MRGID:21465)	NA	NA	NA	NA	0	0.0019	0.0018	0	0	0.00045	NA	NA	NA	NA	NA	23.8501	55.3064	37.6166	25.6694	NA	0	NA	NA	NA	NA	NA	NA	18.7042	365	0.62	717	0.00138776	2202	0.0150637	0.02728	0.00533238
TARA_009	2009-09-28	autumn	early	9	Surface	9	3	15	390609	9422-05-01	Westerlies Biome	[MS] Mediterranean Sea (MRGID:1905)	[MEDI] Mediterranean Sea, Black Sea Province (MRGID:21465)	NA	NA	NA	NA	0	3	3	0	0	0	NA	NA	NA	NA	NA	24.4828	56.254	37.8042	25621	NA	0.136232	NA	NA	NA	NA	NA	NA	12.1993	365	0.71	714	0.00138773	2158	0.0150867	0.0487093	0.0167545
TARA_010	2009-09-30	autumn	early	9	Surface	9	3	15	40625	8899-02-01	Westerlies Biome	[MS] Mediterranean Sea (MRGID:1905)	[MEDI] Mediterranean Sea, Black Sea Province (MRGID:21465)	NA	NA	NA	NA	NA	NA	NA	NA	NA	NA	NA	NA	NA	NA	NA	23.6849	56.1071	38.3727	26.2921	NA	0.192963	NA	NA	NA	NA	NA	NA	3.54625	365	0.86	708	0.00138778	2668	0.0125914	0.0417071	0.0167409
TARA_011	2009-10-04	unknown	unknown	10	Surface	9	3	15	416632	7962-02-01	Westerlies Biome	[MS] Mediterranean Sea (MRGID:1905)	[MEDI] Mediterranean Sea, Black Sea Province (MRGID:21465)	NA	NA	NA	NA	NA	NA	NA	NA	NA	NA	NA	NA	NA	NA	NA	NA	NA	NA	NA	NA	NA	NA	NA	NA	NA	NA	NA	NA	365	1	697	0.00138777	2688	0.00913241	0.0318073	0.0242744
TARA_012	2009-10-11	autumn	early	10	Surface	5	3	7	433346	9026-07-01	Westerlies Biome	[MS] Mediterranean Sea (MRGID:1905)	[MEDI] Mediterranean Sea, Black Sea Province (MRGID:21465)	NA	NA	NA	NA	0	0.008325	0.00465	9	0	0.001425	NA	NA	NA	NA	NA	22.8863	54.8954	38.1282	26.3419	207.049	NA	6.5e-05	0.000856	0.002533	0.5454	0.10687	0.094043	18.1893	365	0.49	675	0.00138776	2744	0.00987938	0.019659	0.0213516
TARA_014	2009-10-20	autumn	early	10	Surface	5	3	7	398923	8473-12-01	Westerlies Biome	[MS] Mediterranean Sea (MRGID:1905)	[MEDI] Mediterranean Sea, Black Sea Province (MRGID:21465)	NA	NA	NA	NA	0	0.00635	0.0026	3	0	0.00025	5	0.01605	0.032125	0.97155	NA	21.6204	53.4722	38.1127	26.6927	211.452	0.097919	8.3e-05	0.000724	0.002403	1145	0.092613	0.071074	19.4162	365	0.06	658	0.00138785	2008	0.00994482	0.0399858	0.0293767
TARA_016	2009-10-27	autumn	middle	10	Surface	5	3	7	372989	154078	Westerlies Biome	[MS] Mediterranean Sea (MRGID:1905)	[MEDI] Mediterranean Sea, Black Sea Province (MRGID:21465)	NA	NA	NA	NA	0	0.00665	0.00305	2	0	0.00015	0.016565	0.02835	37	0.6661	NA	20.8586	52.6728	38.1448	26.9294	208.725	0.11467	0.000132	0.00105	0.00273	1.18333	0.093002	0.076232	17.8076	365	0.64	648	0.0013879	NA	0.00481593	0.0406372	0.0482628
TARA_017	2009-10-28	autumn	middle	10	Surface	5	3	7	36253	143033	Westerlies Biome	[MS] Mediterranean Sea (MRGID:1905)	[MEDI] Mediterranean Sea, Black Sea Province (MRGID:21465)	NA	NA	NA	NA	NA	NA	NA	NA	NA	NA	NA	NA	NA	NA	NA	21.0985	52.4226	37.7271	26.5447	213.242	0.015438	4.8e-05	0.000468	0.002144	1.19	0.071474	0.054704	19.5549	365	0.73	649	0.00138789	2119	0.0089864	0.028053	0.0137684
TARA_018	2009-11-02	autumn	middle	11	Surface	5	3	7	357405	143238	Westerlies Biome	[MS] Mediterranean Sea (MRGID:1905)	[MEDI] Mediterranean Sea, Black Sea Province (MRGID:21465)	NA	NA	NA	NA	0	0.0228	0.0103	1	0	0.0016	0.01833	0.0256	118	0.5571	NA	21.4867	53.0564	37.8957	26.5653	208245	0.013344	4.6e-05	0.000449	0.002126	1.09187	0.062286	0.045516	18.3963	365	1	641	0.0013879	1818	0.00911956	0.0300156	0.0102722
TARA_019	2009-11-11	autumn	middle	11	Surface	5	3	7	342116	137684	Westerlies Biome	[MS] Mediterranean Sea (MRGID:1905)	[MEDI] Mediterranean Sea, Black Sea Province (MRGID:21465)	NA	NA	NA	NA	NA	NA	NA	NA	NA	NA	NA	NA	NA	NA	NA	21.6314	53.8438	38.4015	26.9104	225.296	0.055739	NA	NA	NA	NA	NA	NA	19.6173	365	0.3	630	0.001388	1.85	0.00839573	0.0419241	0.016256
TARA_020	2009-11-12	autumn	middle	11	Surface	5	3	7	344064	15043	Westerlies Biome	[MS] Mediterranean Sea (MRGID:1905)	[MEDI] Mediterranean Sea, Black Sea Province (MRGID:21465)	NA	NA	NA	NA	NA	NA	NA	NA	NA	NA	NA	NA	NA	NA	NA	21.4415	53.6155	38.3884	26.9547	216.714	0.055739	NA	NA	NA	NA	NA	NA	19.2212	365	0.2	627	0.00138798	1727	0.00884625	0.0410985	0.0152444
TARA_021	2009-11-15	autumn	middle	11	Surface	5	3	7	375057	172174	Westerlies Biome	[MS] Mediterranean Sea (MRGID:1905)	[MEDI] Mediterranean Sea, Black Sea Province (MRGID:21465)	NA	NA	NA	NA	0	0.0247	0.0136	0.0012	7	0.0022	0.003575	0.006225	131	0.8355	NA	19.4673	51.2719	38.2478	27.3834	211.595	0.101364	0.000103	0.000769	0.002453	1.3275	0.089498	0.061568	13.7497	365	0.02	610	0.00138797	1425	0.00439257	0.0316548	0.0438046
TARA_022	2009-11-16	autumn	middle	11	Surface	5	3	7	395705	174101	Westerlies Biome	[MS] Mediterranean Sea (MRGID:1905)	[MEDI] Mediterranean Sea, Black Sea Province (MRGID:21465)	NA	NA	NA	NA	0.0057	0.0518	0.0586	4	0.0073	0.0046	0.070975	0.0133	0.23125	1.9913	NA	17.2988	48.4522	37.8398	27.6234	221.548	0.155586	0.000344	0.002433	0.004119	1.70458	0.16813	0.140201	9.74098	365	0	597	0.00138804	2020-06-01	0.00179242	0.0265013	0.0633486
TARA_023	2009-11-18	autumn	middle	11	Surface	5	3	7	421519	177429	Westerlies Biome	[MS] Mediterranean Sea (MRGID:1905)	[MEDI] Mediterranean Sea, Black Sea Province (MRGID:21465)	NA	NA	NA	NA	NA	NA	NA	NA	NA	NA	0.009125	12	0.040875	1.37237	NA	17.2117	48.7929	38.2281	27.9429	221.782	0.103935	0.000196	0.001405	0.003095	1465	0.106234	0.078304	10.1292	365	0.03	582	0.00138788	2849	0.00143125	0.0270646	0.0774715
TARA_024	2009-11-21	autumn	middle	11	Surface	5	3	7	424552	179348	Westerlies Biome	[MS] Mediterranean Sea (MRGID:1905)	[MEDI] Mediterranean Sea, Black Sea Province (MRGID:21465)	NA	NA	NA	NA	NA	NA	NA	NA	NA	NA	NA	NA	NA	NA	NA	18.478	50.0276	38.1008	27.5223	217.327	0.105937	0.000271	0.001873	0.003557	1465	0.142909	0.128302	7.22505	365	0.2	575	0.00138782	2849	0.00150308	0.0240269	0.0710942
TARA_025	2009-11-23	autumn	late	11	Surface	5	3	7	392143	19406	Westerlies Biome	[MS] Mediterranean Sea (MRGID:1905)	[MEDI] Mediterranean Sea, Black Sea Province (MRGID:21465)	8.13664	11.4613	344.759	343.581	NA	NA	NA	NA	NA	NA	0.00425	0.00525	0.03525	1.0505	NA	18.3192	49.947	38.1853	27.6336	217.81	0.104797	0.000103	0.000711	0.002397	1465	0.086187	0.07158	4.61156	365	0.37	588	0.00138795	2020-03-02	0.00232665	0.0286966	0.048667
TARA_026	2009-11-24	autumn	late	11	Surface	5	3	7	383966	202003	Westerlies Biome	[MS] Mediterranean Sea (MRGID:1905)	[MEDI] Mediterranean Sea, Black Sea Province (MRGID:21465)	8.12601	11.5854	355.129	353.925	NA	NA	NA	NA	NA	NA	0.0075	0.0095	0.0225	1.02675	NA	19.1055	51.009	38.3607	27.5649	213.708	0.123858	0.000137	0.000944	0.00263	1.3825	0.086391	0.071784	10.6547	365	0.46	591	0.00138796	NA	0.00274139	0.030073	0.0370823
TARA_030	2009-12-15	autumn	late	12	Surface	5	3	7	339175	328787	Westerlies Biome	[MS] Mediterranean Sea (MRGID:1905)	[MEDI] Mediterranean Sea, Black Sea Province (MRGID:21465)	NA	NA	NA	NA	0	0.0106	5	0	0	0	0.00125	0.00025	0.0455	816	0.188705	20.4425	53.7631	39.4231	28.0195	207.614	0.067706	7.8e-05	0.000739	0.002431	1.1765	0.063014	0.0543	14.9942	365	0.01	595	0.00138816	1422	0.00327023	0.0348861	0.0541557
TARA_031	2010-01-09	winter	early	1	Surface	5	3	7	27145	348067	Coastal Biome	[RS] Red Sea (MRGID:4264)	[REDS] Red Sea, Persian Gulf Province (MRGID:21474)	8.08671	10.1501	367.834	366.676	0	0.0044	0.00475	0	0	8	0.00925	0.01225	36	0.8825	0	25.0281	59.7153	39.9603	27.0862	189.917	0.112855	9.5e-05	0.000808	0.002498	1.05438	0.056839	0.04654	20.0151	365	0.29	632	0.00138711	1052	0.0112219	0.0407716	0.284179
TARA_032	2010-01-11	winter	early	1	Surface	5	3	7	233633	372183	Coastal Biome	[RS] Red Sea (MRGID:4264)	[REDS] Red Sea, Persian Gulf Province (MRGID:21474)	7.8452	19.3396	717.155	714.923	0	0.00405	0.00435	0	0	0.00075	0.01075	0.00875	0	0.8775	0.279747	25.8117	60.3835	39.7709	26.6982	188.342	0.085486	0.000114	0.000851	0.002539	1.11375	0.053638	0.045014	21.7871	365	0.13	649	0.00138779	1069	0.0201475	0.0104961	0.00528441
TARA_033	2010-01-13	winter	early	1	Surface	5	3	7	219467	382517	Coastal Biome	[RS] Red Sea (MRGID:4264)	[REDS] Red Sea, Persian Gulf Province (MRGID:21474)	7.80708	20.838	794.899	792.465	0	0.00775	7	0.0019	0.00305	0.0016	3	0.04575	6	1.12025	0.253501	27.3097	61.0021	38.9435	25.5912	183.589	0.150568	0.000114	0.000851	0.002533	1.2825	0.085863	0.07724	14.6421	365	0.03	655	0.00138779	1052	0.0194905	0.00687763	0.00685935
TARA_034	2010-01-20	winter	early	1	Surface	5	3	7	183967	39875	Coastal Biome	[RS] Red Sea (MRGID:4264)	[REDS] Red Sea, Persian Gulf Province (MRGID:21474)	NA	NA	NA	NA	0.0108	0.0311	0.0332	0.0037	0.0076	0.0018	11	144	29	2.6405	0	27.635	60.9567	38.64	25.2559	183.846	0.137257	0.000117	0.000851	0.00253	1.35125	0.068212	0.059988	2.86458	365	0.22	672	0.00138775	1773	0.0152658	0.00406634	0.00469378
TARA_036	2010-03-12	winter	late	3	Surface	5	3	7	208023	635028	Coastal Biome	[IO] Indian Ocean (MRGID:1904)	[ARAB] Northwest Arabian Sea Upwelling Province (MRGID:21475)	8.05426	10.9596	397.012	395.772	0.00225	0.01325	0.0169	0.00285	0.00045	0.0022	0.0455	0.3575	0.1415	1143	1.54529	25.6814	55.8624	36.526	24.2846	209.807	0.205491	0.000299	0.00203	0.003691	1.37437	0.17013	0.163247	17.2657	365	0.1	717	0.00138774	8301	0.028902	0.00623558	0.00267475
TARA_038	2010-03-15	winter	late	3	Surface	5	3	7	190085	645807	Trades Biome	[IO] Indian Ocean (MRGID:1904)	[MONS] Indian Monsoon Gyres Province (MRGID:21471)	NA	NA	NA	NA	0	0.01315	0.00775	0.00375	9	0.00115	107	337	0.4195	1278	0.632675	26.3136	56.7027	36.618	24.1483	187.739	0.113641	0.000198	0.001391	0.003053	1331	0.09532	0.092547	23.0032	365	0	721	0.00138773	8301	0.0300326	0.00427777	0.00113878
TARA_039	2010-03-18	winter	late	3	Surface	5	3	7	185537	665058	Trades Biome	[IO] Indian Ocean (MRGID:1904)	[MONS] Indian Monsoon Gyres Province (MRGID:21471)	NA	NA	NA	NA	0	0.0034	0.0035	0	0	3	0.0065	0.2335	0.0425	1515	0	27.0891	57.0995	36.3106	23.6773	193.065	0.115273	0.000138	0.000986	0.002645	1.18859	0.098268	0.094603	26.6274	365	0.07	724	0.00138772	1023	0.0255102	0.00472865	0.00332351
TARA_041	2010-03-30	spring	early	3	Surface	5	3	7	145536	700128	Trades Biome	[IO] Indian Ocean (MRGID:1904)	[MONS] Indian Monsoon Gyres Province (MRGID:21471)	NA	NA	NA	NA	0	0.00075	1	0	0	0	7	0.1565	57	1.3865	0	29.1515	58.9781	36.0499	22.7998	187.307	0.092377	9e-05	0.000612	0.002269	0.965625	0.039295	0.03482	34.5408	365	1	735	0.0013877	1216	0.0202778	0.00404724	0.00469887
TARA_042	2010-04-04	spring	early	4	Surface	5	3	7	9541-05-01	739461	Trades Biome	[IO] Indian Ocean (MRGID:1904)	[MONS] Indian Monsoon Gyres Province (MRGID:21471)	NA	NA	NA	NA	0	0.00085	0.00085	0	0	0	1	0.0765	22	2171	0	30.1278	57.8552	34.5677	21.3589	188.796	0.080016	6.8e-05	0.000506	0.002151	0.966875	0.02689	0.035372	NA	365	0.68	731	0.0013877	1134	0.0158916	0.010871	0.00495266
TARA_043	2010-04-05	spring	early	4	Surface	5	3	7	6595-04-01	734888	Trades Biome	[IO] Indian Ocean (MRGID:1904)	[MONS] Indian Monsoon Gyres Province (MRGID:21471)	NA	NA	NA	NA	0	0.00585	0.01135	0.00055	0.0027	0.00035	4	0.0705	0.0265	1.8285	0	29.939	57.5986	34.4933	21.3712	190.265	0.186844	0.000215	0.001545	0.003189	1.0525	0.133695	0.143255	NA	365	0.59	731	0.00138768	1062	0.0151701	0.0104514	0.00528447
TARA_044	2010-04-11	spring	early	4	Surface	5	3	7	7872-02-01	71481	Trades Biome	[IO] Indian Ocean (MRGID:1904)	[MONS] Indian Monsoon Gyres Province (MRGID:21471)	NA	NA	NA	NA	0	3	0	0	0	0	0.0045	0.1225	44	2.2655	0	30.5202	58.9745	35.0401	21.5763	187.751	0.042015	5.7e-05	0.000358	0.002007	0.97225	0.025297	0.030625	NA	365	0.09	730	0.00137761	6882	0.0154511	0.00795874	0.0040414
TARA_045	2010-04-13	spring	early	4	Surface	5	3	7	23	716311	Trades Biome	[IO] Indian Ocean (MRGID:1904)	[MONS] Indian Monsoon Gyres Province (MRGID:21471)	NA	NA	NA	NA	NA	NA	NA	NA	NA	NA	NA	NA	NA	NA	1.82653	30.5935	59.0657	35.0481	21.559	186.022	0.058503	7e-05	0.000487	0.002136	915	0.022849	0.029917	NA	365	0.01	727	0.00132069	4301	0.0165929	0.0072886	0.0055338
TARA_046	2010-04-15	autumn	early	4	Surface	5	3	7	-6623	731629	Trades Biome	[IO] Indian Ocean (MRGID:1904)	[MONS] Indian Monsoon Gyres Province (MRGID:21471)	8.01617	10.5765	422.818	421.566	0.00675	0.0026	0.00815	0.00185	0.00725	7	0.0045	102	47	1947	0.436989	30.1247	58.6574	35.1113	21.7675	185755	0.148923	0.000283	0.001992	0.003641	0.93875	0.084946	0.097604	34.9549	365	0.01	726	0.00127992	4887	0.0164385	0.00912013	0.00839148
TARA_047	2010-04-16	autumn	early	4	Surface	5	3	7	-20409	721645	Trades Biome	[IO] Indian Ocean (MRGID:1904)	[MONS] Indian Monsoon Gyres Province (MRGID:21471)	NA	NA	NA	NA	0	7	7	0	0	0	1	93	18	2284	0	30.1599	58.3996	34.9119	21.6051	187.359	0.110314	7.7e-05	0.000566	0.002214	855	0.016778	0.029435	33.5582	365	0.04	724	0.00131357	4857	0.0165358	0.00839672	0.00809043
TARA_048	2010-04-19	autumn	early	4	Surface	5	3	7	-93921	664228	Trades Biome	[IO] Indian Ocean (MRGID:1904)	[ISSG] Indian South Subtropical Gyre Province (MRGID:21472)	NA	NA	NA	NA	0	0.00125	7	0	0	0	0.0055	0.0825	0.07475	2.22425	0	29.8181	56.9603	34.1842	21.177	187.35	0.077086	4.1e-05	0.000392	0.002033	0.84	0.045076	0.028455	35.2683	365	0.26	712	0.00120945	2937	0.0138702	0.00699916	0.00811701
TARA_049	2010-04-23	autumn	middle	4	Surface	5	3	7	-168082	595043	Trades Biome	[IO] Indian Ocean (MRGID:1904)	[ISSG] Indian South Subtropical Gyre Province (MRGID:21472)	NA	NA	NA	NA	0	0.0048	0.0072	0	0.0013	0	6	96	62	2436	0	28.2729	55.7831	34.4863	21.9195	192.549	NA	0.000409	0.002927	0.00457	0.9475	0.108939	0.092318	NA	365	0.7	696	0.00110425	2583	0.0116676	0.00489392	0.00694175
TARA_050	2010-05-09	autumn	middle	5	Surface	5	3	7	-214612	567654	Trades Biome	[IO] Indian Ocean (MRGID:1904)	[ISSG] Indian South Subtropical Gyre Province (MRGID:21472)	8.06279	9.95781	374.075	372.933	0	0.0014	0.0013	0	0	0	2	76	26	2256	0.583605	27.5493	55.6828	34.9497	22.5039	194.357	0.052666	6.5e-05	0.000589	0.002236	0.938625	0.019679	0.039971	23.1871	365	0.21	671	0.00099548	4311	0.0117761	0.00697108	0.00383656
TARA_051	2010-05-11	autumn	middle	5	Surface	5	3	7	-214523	542966	Trades Biome	[IO] Indian Ocean (MRGID:1904)	[ISSG] Indian South Subtropical Gyre Province (MRGID:21472)	NA	NA	NA	NA	0	0.0011	0.0011	0	0	0	0	0.07325	138	1.8665	0.532471	27.4884	55.605	34.94	22.5161	194.434	0.077188	7.3e-05	0.000569	0.002216	875	0.013741	0.037763	25.3872	365	0.07	669	0.00097728	5259	0.011299	0.00802496	0.00405947
TARA_052	2010-05-17	autumn	middle	5	Surface	5	3	7	-16807	539117	Trades Biome	[IO] Indian Ocean (MRGID:1904)	[ISSG] Indian South Subtropical Gyre Province (MRGID:21472)	7.61233	33.4619	1266.08	1262.23	0	0.0061	0.0022	0	0	0	0	119	0	2666	0.532471	27.9565	55.5361	34.5455	22.0676	191.628	0.134305	8.1e-05	0.000615	0.002258	0.977083	0.021469	0.047036	29.639	365	0.14	678	0.00104827	2662	0.0105026	0.00593673	0.00694656
TARA_053	2010-05-25	autumn	late	5	Surface	5	3	7	-130579	469673	Coastal Biome	[IO] Indian Ocean (MRGID:1904)	[EAFR] Eastern Africa Coastal Province (MRGID:21473)	NA	NA	NA	NA	NA	NA	NA	NA	NA	NA	NA	NA	NA	NA	0.532471	28.9154	57.0679	34.9076	22.0233	193.594	0.044092	0.000213	0.001426	0.003073	1.03875	0.056637	0.066163	25.1442	365	0.93	687	0.00107386	1615	0.012245	0.00228917	0.0140581
TARA_054	2010-05-25	autumn	late	5	Surface	5	3	7	-128071	452249	Coastal Biome	[IO] Indian Ocean (MRGID:1904)	[EAFR] Eastern Africa Coastal Province (MRGID:21473)	NA	NA	NA	NA	0.0028	0.0061	0.0178	0.0016	0.0021	9	0.011375	0	0	NA	NA	29.3058	57.5644	34.9629	21.9343	189.679	0.104507	0.000443	0.003017	0.004664	1.0225	0.090988	0.11315	NA	365	0.93	687	0.00106828	9663	0.0118024	0.0030291	0.0160388
TARA_057	2010-06-27	winter	early	6	Surface	5	3	7	-170244	427415	Coastal Biome	[IO] Indian Ocean (MRGID:1904)	[EAFR] Eastern Africa Coastal Province (MRGID:21473)	NA	NA	NA	NA	0	0.0042	0.0033	0	0	0	0.006707	0	0	2.46408	0.820273	26.5242	54.8409	35.1222	22.9611	194.651	0.12212	0.000115	0.000683	0.002332	0.92625	0.026671	0.05775	22.7441	365	0.99	667	0.00100945	1313	0.010739	0.00596926	0.0116771
TARA_058	2010-06-29	winter	early	6	Surface	5	3	7	-172245	423017	Coastal Biome	[IO] Indian Ocean (MRGID:1904)	[EAFR] Eastern Africa Coastal Province (MRGID:21473)	NA	NA	NA	NA	0	0.0042	0.0033	0	0	0	0.006707	0	0	2.46408	0.820273	26.5505	54.858	35.1145	22.9471	194.862	0.10957	0.00012	0.000717	0.002365	0.946562	0.02865	0.058972	21.7946	365	0.91	665	0.00100018	1313	0.0110999	0.00756411	0.0136707
TARA_062	2010-07-03	winter	early	7	Surface	5	3	7	-223368	403411	Coastal Biome	[IO] Indian Ocean (MRGID:1904)	[EAFR] Eastern Africa Coastal Province (MRGID:21473)	NA	NA	NA	NA	NA	NA	NA	NA	NA	NA	NA	NA	NA	NA	NA	NA	NA	NA	NA	NA	NA	NA	NA	NA	NA	NA	NA	NA	365	0.61	648	0.000909214	9749	0.0123374	0.0175417	0.0338636
TARA_064	2010-07-07	winter	early	7	Surface	5	3	7	-29486	378939	Coastal Biome	[IO] Indian Ocean (MRGID:1904)	[EAFR] Eastern Africa Coastal Province (MRGID:21473)	8.10393	10.3344	340.035	338.927	0	0.0089	0.0103	0.0012	0.0034	0	4	84	0	1.7665	0	22.2414	50.6273	35.3247	24.397	210.239	0.136664	0.000181	0.001237	0.00289	1.05737	0.039262	0.074194	13.5759	365	0.22	620	0.00080341	6008	0.0101983	0.0306575	0.0747608
TARA_065	2010-07-12	winter	early	7	Surface	5	3	7	-351728	262868	Coastal Biome	[IO] Indian Ocean (MRGID:1904)	[EAFR] Eastern Africa Coastal Province (MRGID:21473)	NA	NA	NA	NA	NA	NA	NA	NA	NA	NA	NA	NA	NA	NA	NA	21.7636	50.2767	35.4496	24.6296	207.581	0.176479	0.000183	0.001194	0.002849	1197	0.048988	0.07972	0.86456	365	0.01	597	0.000760815	6565	0.00992696	0.0657001	0.482149
TARA_066	2010-07-15	winter	early	7	Surface	5	3	7	-34874	180728	Coastal Biome	[SAO] South Atlantic Ocean (MRGID:1914)	[BENG] Benguela Current Coastal Province (MRGID:21470)	8.10696	12.7332	342.387	341.168	0.0244	0.0271	0.0302	0.0051	0.0139	0.0013	0.3025	343	3.34	2.7435	2.42629	15.0134	43.3071	35.3233	26.2141	239.937	0.221666	0.000222	0.001227	0.002897	1.25812	0.09772	0.130139	9.43583	365	0.19	601	0.000311999	8176	0.0193861	0.184693	1.54572
TARA_067	2010-09-07	winter	late	9	Surface	5	3	7	-32114	176885	Coastal Biome	[SAO] South Atlantic Ocean (MRGID:1914)	[BENG] Benguela Current Coastal Province (MRGID:21470)	8.0257	17.0054	425.605	424.045	0.2919	0.07385	2.1997	0.0483	0.1434	0.0288	NA	NA	NA	NA	1.26461	13.0432	40.8739	34.8707	26.2841	252.631	0.765222	0.000972	0.00646	0.008134	4.09322	1.25192	1.19798	0.054594	365	0.01	697	0.000415882	NA	0.0433758	0.0602705	0.0989943
TARA_068	2010-09-13	winter	late	9	Surface	5	3	7	-310198	6685-04-01	Trades Biome	[SAO] South Atlantic Ocean (MRGID:1914)	[SATL] South Atlantic Gyral Province (MRGID:21459)	8.08702	12.7277	363.35	362.088	0	0.0462	0.01515	0.00255	0.0034	0.00155	201	0.1455	939	1.9865	1.10387	16.8637	45.5473	35.6862	26.074	234.861	0.316174	0.000204	0.001136	0.002805	1.93867	0.226674	0.166425	23.3579	365	0.32	710	0.00036828	1952	0.015808	0.0605974	0.129486
TARA_070	2010-09-21	winter	late	9	Surface	5	3	7	-203307	-32705	Trades Biome	[SAO] South Atlantic Ocean (MRGID:1914)	[SATL] South Atlantic Gyral Province (MRGID:21459)	8.05776	12.8786	399.039	397.699	0	0.04	0.0103	0.0033	0	0.00105	0.0465	309	0.8015	1.1485	1.76308	19.77	49.3321	36.3584	25.8595	215.201	0.117466	0.000123	0.000634	0.002301	2.07193	0.117833	0.064322	22.21	365	0.97	725	0.000787816	6549	0.0152831	0.0313088	0.0290394
TARA_071	2010-09-28	spring	early	9	Surface	5	3	7	-91661	-9837	Trades Biome	[SAO] South Atlantic Ocean (MRGID:1914)	[ETRA] Eastern Tropical Atlantic Province (MRGID:21458)	8.06424	11.2735	388.889	387.646	0	0.0155	0.0058	0.00055	0	0.00105	9	127	35	1473	0	23.8044	53.6272	36.37	24.7376	201.167	0.141003	0.00014	0.000736	0.002397	1.87661	0.113685	0.060131	NA	365	0.77	729	0.00124358	3904	0.0128448	0.0296907	0.0124569
TARA_072	2010-10-05	spring	early	10	Surface	5	3	7	-86287	-18058	Trades Biome	[SAO] South Atlantic Ocean (MRGID:1914)	[SATL] South Atlantic Gyral Province (MRGID:21459)	8.06029	11.0015	391.89	390.656	0	0.0038	0.0018	0	0	0	3	104	18	868	0.416799	25.0644	55.0465	36.4168	24.3931	199135	0.104143	0.000119	0.000577	0.002237	1.77348	0.094476	0.043816	28.6388	365	0.08	733	0.00126217	4005	0.0112926	0.0182349	0.03649
TARA_076	2010-10-16	spring	early	10	Surface	5	3	7	-209308	-351794	Trades Biome	[SAO] South Atlantic Ocean (MRGID:1914)	[SATL] South Atlantic Gyral Province (MRGID:21459)	8.08471	10.8722	372.546	371.349	0	0.0016	0.0019	0	0	0	0.001404	0.055883	0	0.814172	0.185971	23.3748	54.0819	37.0766	25.4002	206.232	0.055113	0.000119	0.000639	0.002307	1.6368	0.103946	0.050968	30.7104	365	0.65	755	0.000776878	481	0.0119592	0.01393	0.0134531
TARA_078	2010-11-04	spring	middle	11	Surface	5	3	7	-30052	-432619	Trades Biome	[SAO] South Atlantic Ocean (MRGID:1914)	[SATL] South Atlantic Gyral Province (MRGID:21459)	8.10137	11.3484	352.603	351.421	0	0.0027	0.0054	0	0	3	0	0	26	749	0.025333	20.0778	49.6182	36.3255	25.7541	221.138	0.066207	0.000116	0.000574	0.00224	1.67463	0.09877	0.050442	40.4003	365	0.04	802	0.000862562	2646	0.0177186	0.0123646	0.00197412
TARA_080	2010-11-29	spring	late	11	Surface	5	3	7	-406083	-519557	Coastal Biome	[SAO] South Atlantic Ocean (MRGID:1914)	[BRAZ] Brazil Current Coastal Province (MRGID:21468)	8.10473	11.277	346.756	345.589	0	0.0058	0.0309	0	0	1	0	0	48	1039	0	19.9346	48.6088	35.6227	25.2553	222.466	0.13213	0.00029	0.001633	0.003294	2.12929	0.209742	0.160864	31.3119	365	0.43	889	0.00122622	3399	0.0963655	0.0107275	0.083502
TARA_081	2010-12-02	spring	late	12	Surface	5	3	7	-445325	-524689	Westerlies Biome	[SAO] South Atlantic Ocean (MRGID:1914)	[SSTC] South Subtropical Convergence Province (MRGID:21500)	8.13301	12.5162	318.648	317.489	NA	NA	NA	NA	NA	NA	115	429	3081	1173	2.43963	13.6805	41.4091	34.7939	26.0944	255.266	0.233632	0.000249	0.001259	0.002929	2.47237	0.198433	0.144124	16.7857	365	0.13	919	0.00105589	1101	0.15409	0.0274974	1.22448
TARA_082	2010-12-06	spring	late	12	Surface	5	3	7	-471179	-577444	Coastal Biome	[SAO] South Atlantic Ocean (MRGID:1914)	[FKLD] Southwest Atlantic Shelves Province (MRGID:21469)	NA	NA	NA	NA	NA	NA	NA	NA	NA	NA	146	1302	18005	1945	18.4342	7.57942	34.9481	34.0502	26.5896	303.148	0.426587	0.000824	0.005228	0.006921	2.1284	0.331011	0.285815	NA	365	0.01	945	0.000290781	1596	0.125834	0.274189	6.38723
TARA_083	2010-12-16	spring	late	12	Surface	5	3	7	-543739	-651342	Coastal Biome	[SAO] South Atlantic Ocean (MRGID:1914)	[FKLD] Southwest Atlantic Shelves Province (MRGID:21469)	8.10457	15.9045	328.76	327.467	NA	NA	NA	NA	NA	NA	198	1176	10.86	936	13.5925	7.12605	33.8089	33.2542	26.0266	294.229	0.308897	0.000488	0.002883	0.00457	2.971	0.23299	0.187795	25.5416	365	0.77	1031	3,29377635353012e-05	NA	0.2578	0.812756	11.7047
TARA_084	2011-01-03	spring	late	1	Surface	5	3	7	-602287	-606476	Polar Biome	[SO] Southern Ocean (MRGID:1907)	[ANTA] Antarctic Province (MRGID:21502)	NA	NA	NA	NA	NA	NA	NA	NA	NA	NA	266	1723	25.3	16.55	24.9032	1.9034	29.6271	33.7198	26.9578	338526	0.207979	0.000282	0.001295	0.003026	2.10501	0.191114	0.150365	26.1021	365	0.01	1122	8,82580949716309e-06	1556	0.0968938	0.217055	19.8923
TARA_085	2011-01-06	summer	early	1	Surface	5	3	7	-619689	-495017	Polar Biome	[SO] Southern Ocean (MRGID:1907)	[ANTA] Antarctic Province (MRGID:21502)	NA	NA	NA	NA	0.0155	0.00375	0.02675	0	0	0	0.1055	2.1055	28.64	80.55	29.7338	0.73159	29.1546	34.3275	27.5218	344.812	0.276495	0.000233	0.00115	0.002896	2.22039	0.232572	0.194431	10.7721	365	0.05	1157	0.000451463	2231	0.00768606	0.0427742	26.6249
TARA_086	2011-01-09	summer	early	1	Surface	5	3	7	-643183	-531081	Polar Biome	[SO] Southern Ocean (MRGID:1907)	[APLR] Austral Polar Province (MRGID:21503)	8.20545	16.5729	257.738	256.614	12	0	0.08405	0.00055	0.00175	0.00045	0.0705	1553	17.32	64.01	19.5638	-0.494375	27.3248	33.2544	26.7182	398.312	0.219656	0.000213	0.001096	0.002841	2.58757	0.254491	0.218484	16.7033	365	0.23	1217	0.000387726	3167	0.00653249	0.0121841	28.1826
TARA_087	2011-01-17	summer	early	1	Surface	5	3	7	-638417	-561566	Polar Biome	[SO] Southern Ocean (MRGID:1907)	[APLR] Austral Polar Province (MRGID:21503)	NA	NA	NA	NA	NA	NA	NA	NA	NA	NA	NA	NA	NA	NA	NA	-0.27325	28.2087	34.2014	27.4747	392.56	3.10214	NA	NA	NA	NA	NA	NA	2.71957	365	0.93	1153	2,38778941744992e-05	NA	0.14801	0.115258	19.1341
TARA_088	2011-01-22	summer	early	1	Surface	5	3	7	-633815	-568047	Polar Biome	[SO] Southern Ocean (MRGID:1907)	[APLR] Austral Polar Province (MRGID:21503)	8.07577	23.4792	363.971	362.378	NA	NA	NA	NA	NA	NA	145	2135	27.68	48.17	NA	-0.763425	27.9672	34.432	27.6836	335243	1.1293	NA	NA	NA	NA	NA	NA	9.08838	365	0.9	1109	7,1598931299377e-06	NA	0.117902	0.177671	19.0388
TARA_089	2011-01-27	summer	early	1	Surface	5	3	7	-577338	-671084	Polar Biome	[SO] Southern Ocean (MRGID:1907)	[ANTA] Antarctic Province (MRGID:21502)	8.1004	17.2243	339.927	338.564	NA	NA	NA	NA	NA	NA	243	1609	22.01	3293	NA	5.8264	33.3693	34.0449	26.8197	289726	1.06305	NA	NA	NA	NA	NA	NA	27.9923	365	0.4	993	9,97031186974103e-06	2087	0.116748	0.562461	17.2037
TARA_090	2011-02-21	summer	early	2	Surface	5	3	7	-395788	-769941	Coastal Biome	[SPO] South Pacific Ocean (MRGID:1910)	[CHIL] Chile-Peru Current Coastal Province (MRGID:21495)	8.09341	12.3416	349.236	348.023	NA	NA	NA	NA	NA	NA	0.01	409	34	205	NA	17.0268	43.6267	33.8665	24.6384	234.166	0.95046	NA	NA	NA	NA	NA	NA	14.1336	365	0.86	801	5,16085522879924e-06	2744	0.0197609	0.264012	11.3546
TARA_091	2011-02-25	summer	middle	2	Surface	5	3	7	-34161	-730995	Coastal Biome	[SPO] South Pacific Ocean (MRGID:1910)	[CHIL] Chile-Peru Current Coastal Province (MRGID:21495)	8.07432	12.8999	372.039	370.756	NA	NA	NA	NA	NA	NA	69	724	559	432	NA	17.6085	44.7898	34.3805	24.8933	229394	0.827608	NA	NA	NA	NA	NA	NA	10.1438	365	0.45	778	4,25597784214915e-06	3431	0.0484921	0.188226	11.4943
TARA_092	2011-02-26	summer	middle	2	Surface	9	3	15	-336737	-719641	Coastal Biome	[SPO] South Pacific Ocean (MRGID:1910)	[CHIL] Chile-Peru Current Coastal Province (MRGID:21495)	8.11471	11.7219	332.845	331.689	NA	NA	NA	NA	NA	NA	39	795	0.11	0.49	NA	15.9123	43.1432	34.3948	25.3016	245.323	2.25799	NA	NA	NA	NA	NA	NA	1.09628	365	0.34	775	5,25875232900338e-06	6076	0.0730515	0.349131	11.6955
TARA_093	2011-03-12	summer	late	3	Surface	5	3	7	-339116	-730537	Coastal Biome	[SPO] South Pacific Ocean (MRGID:1910)	[CHIL] Chile-Peru Current Coastal Province (MRGID:21495)	8.09286	12.0659	352.284	351.076	0	0.0114	0.0218	0	8	0.0014	0.03975	0.52125	0.2115	0.1445	0	18.123	45.2215	34.316	24.718	243.041	0.361109	0.00054	0.003132	0.004784	2.59025	0.283191	0.252325	18.0907	365	0.45	746	3,97358015410039e-06	3084	0.0408712	0.175246	11.337
TARA_094	2011-03-18	summer	late	3	Surface	5	3	7	-327404	-870992	Trades Biome	[SPO] South Pacific Ocean (MRGID:1910)	[SPSG] South Pacific Subtropical Gyre Province, North and South (MRGID:21486)	8.05285	12.3781	394.059	392.757	0	0.00325	0.0013	0.00115	0	0.0015	1	0.2425	29	103	0	21.1216	48.6675	34.6825	24.2193	219015	0.147303	0.000223	0.000924	0.002574	1.66957	0.11418	0.079375	30.2191	365	0.97	734	4,53898519481299e-06	4995	0.00562963	0.0602486	6.15089
TARA_095	2011-03-21	autumn	early	3	Surface	5	3	7	-313503	-939944	Trades Biome	[SPO] South Pacific Ocean (MRGID:1910)	[SPSG] South Pacific Subtropical Gyre Province, North and South (MRGID:21486)	8.03336	12.6039	415.607	414.255	0	0.0018	8	0	0	4	0	0.2235	0.08	408	0.006109	22.4257	50.3181	34934	24.0485	211.152	0.10955	0.000142	0.000446	0.002096	1.59801	0.085252	0.039233	35.941	365	0.95	727	1,13139364354235e-05	4998	0.0117205	0.0722031	1.10691
TARA_096	2011-03-24	autumn	early	3	Surface	5	3	7	-295976	-1013647	Trades Biome	[SPO] South Pacific Ocean (MRGID:1910)	[SPSG] South Pacific Subtropical Gyre Province, North and South (MRGID:21486)	8.02852	12.4006	426.665	425.302	NA	NA	NA	NA	NA	NA	0	0.1575	NA	0.5305	0.149932	23.8453	52.8825	35.7687	24.2695	204.542	0.070669	0.000114	0.000323	0.001979	1.52121	0.068969	-0.005476	39.1625	365	0.71	722	0.000148684	4998	0.0101899	0.073221	0.106033
TARA_097	2011-03-27	autumn	early	3	Surface	5	3	7	-281152	-1075976	Trades Biome	[SPO] South Pacific Ocean (MRGID:1910)	[SPSG] South Pacific Subtropical Gyre Province, North and South (MRGID:21486)	8.03373	11.9324	421.208	419.878	NA	NA	NA	NA	NA	NA	5	121	35	567	0.107906	24.7164	54.1799	36.049	24.2211	200.811	0.065128	0.000113	0.000307	0.001965	1.51077	0.058659	0.032505	31.4593	365	0.4	717	0.000237817	4999	0.00841494	0.0395757	0.0121309
TARA_098	2011-04-03	autumn	early	4	Surface	5	3	7	-258051	-1117202	Trades Biome	[SPO] South Pacific Ocean (MRGID:1910)	[SPSG] South Pacific Subtropical Gyre Province, North and South (MRGID:21486)	8.03111	11.8884	427.187	425.848	NA	NA	NA	NA	NA	NA	0.000563	0.1815	0.05125	0.385875	0	25.181	55.1524	36.4016	24.3463	200.408	0.060509	0.000118	0.000331	0.001991	1.4574	0.052308	0.026238	30.9536	365	0	707	0.000233155	5	0.00798636	0.0292868	0.0106981
TARA_099	2011-04-09	autumn	early	4	Surface	5	3	7	-21146	-104787	Trades Biome	[SPO] South Pacific Ocean (MRGID:1910)	[SPSG] South Pacific Subtropical Gyre Province, North and South (MRGID:21486)	NA	NA	NA	NA	0	6	3	0	0	0	6	0.2975	0.0315	558	0	23.8893	53.4159	36.1376	24.5391	203.38	0.091415	0.000137	0.000441	0.0021	1.49017	0.086569	0.001656	37.7487	365	0.3	704	4,58333734817036e-06	5	0.0151822	0.0548987	3.21666
TARA_100	2011-04-15	autumn	early	4	Surface	5	3	7	-129052	-961567	Trades Biome	[SPO] South Pacific Ocean (MRGID:1910)	[SPSG] South Pacific Subtropical Gyre Province, North and South (MRGID:21486)	NA	NA	NA	NA	0	0.0049	0.0066	0.0017	0	8	137	0.67725	6.1625	1.15025	5.0053	25.3495	54.5615	35.8288	23.8611	201.011	0.227673	0.000227	0.000976	0.002631	1.77889	0.128254	0.092012	NA	365	0.9	709	3,27718252416768e-06	1135	0.0184249	0.128016	9.24222
TARA_102	2011-04-21	autumn	early	4	Surface	5	3	7	-51694	-853699	Trades Biome	[SPO] South Pacific Ocean (MRGID:1910)	[PEOD] Pacific Equatorial Divergence Province (MRGID:21489)	7.90509	16.5638	585.366	583.524	0	0.00475	0.00655	0.0104	0	0.0105	0.3285	1.02575	12.8225	5.04425	13.0107	24.9589	52.7143	34.7645	23.1767	204421	0.264409	0.000256	0.001162	0.002808	2.07603	0.140985	0.10772	24.4391	365	0.85	718	4,39791703380858e-06	8752	0.0343006	0.57316	7.14099
TARA_106	2011-05-03	autumn	middle	5	Surface	5	3	7	-4	-845928	Coastal Biome	[SPO] South Pacific Ocean (MRGID:1910)	[CHIL] Chile-Peru Current Coastal Province (MRGID:21495)	7.97007	13.6125	486.312	484.791	0	0.0044	6	0.0023	0	0.0016	0.15125	0.573125	5.55656	3.59512	6.04706	25.7026	53.1494	34.5172	22.7618	194915	0.217039	0.000209	0.000893	0.002537	1.88776	0.111847	0.083395	NA	365	0	727	4,38694265388525e-06	1604	0.0419967	0.587957	5.37564
TARA_109	2011-05-12	spring	middle	5	Surface	5	3	7	9928-01-01	-845766	Coastal Biome	[NPO] North Pacific Ocean (MRGID:1908)	[CHIL] Chile-Peru Current Coastal Province (MRGID:21495)	8.02178	10.9444	409.792	408.543	0	0.00275	4	5	0	0.00545	0.0455	0.2865	0.8935	1.7085	1.6736	27.4975	53.5261	33.4724	21.4087	199.691	0.272009	0.000248	0.00114	0.002774	1.90075	0.13885	0.111697	NA	365	0.68	732	4,99377377612594e-06	5402	0.0386575	0.411642	3.42335
TARA_110	2011-05-21	spring	middle	5	Surface	5	3	7	-17408	-846405	Trades Biome	[SPO] South Pacific Ocean (MRGID:1910)	[SPSG] South Pacific Subtropical Gyre Province, North and South (MRGID:21486)	7.48487	50.2251	1724.76	1719.25	0	0.00855	0.0125	0	0	0.00155	0.31925	0.77275	8287	3.8635	8.07408	23.8882	51.9318	35.0124	23.6842	191.913	0.246175	0.000258	0.001155	0.002804	1.97043	0.144462	0.118655	23.0964	365	0.81	721	5,49291015280081e-06	1501	0.042527	0.64536	6.02955
TARA_111	2011-05-31	autumn	late	5	Surface	5	3	7	-169338	-1006482	Trades Biome	[SPO] South Pacific Ocean (MRGID:1910)	[SPSG] South Pacific Subtropical Gyre Province, North and South (MRGID:21486)	8.04974	12.0998	405.64	404.328	0	0.0041	0.0027	0	0	0	0.0415	0.5	2676	1.0325	3.15	22.7818	52.0357	35.9827	24.7425	209.1	0.154999	0.000217	0.000885	0.002544	1.77521	0.094739	0.073211	15.111	365	0.02	671	3,00705391964584e-06	6992	0.0130756	0.0434914	7.84367
TARA_112	2011-06-14	autumn	late	6	Surface	5	3	7	-23128	-1296051	Trades Biome	[SPO] South Pacific Ocean (MRGID:1910)	[SPSG] South Pacific Subtropical Gyre Province, North and South (MRGID:21486)	7.79373	22.3278	778.162	775.688	0	0.0018	0	0	0	0	0.0075	0.14225	0.02525	0.7425	0.167491	24.2629	54.2118	36.4392	24.6531	201.67	0.055382	0.000136	0.000368	0.002029	1.49649	0.049122	0.031125	7.29203	365	0.98	643	0.000157501	5628	0.00623687	0.017828	0.0228618
TARA_113	2011-06-19	autumn	late	6	Surface	5	3	7	-231107	-1349326	Trades Biome	[SPO] South Pacific Ocean (MRGID:1910)	[SPSG] South Pacific Subtropical Gyre Province, North and South (MRGID:21486)	8.04161	11.797	407.605	406.303	NA	NA	NA	NA	NA	NA	NA	NA	NA	NA	0	23.7911	53.8013	36.5149	24.8512	202996	0.1251	0.000434	0.00242	0.004082	1.91088	0.118262	0.103238	22.4267	365	0.85	643	0.000134219	9382	0.00507447	0.0194519	0.0379242
TARA_114	2011-06-26	autumn	late	6	Surface	5	3	7	-231592	-134924	Trades Biome	[SPO] South Pacific Ocean (MRGID:1910)	[SPSG] South Pacific Subtropical Gyre Province, North and South (MRGID:21486)	NA	NA	NA	NA	0	0.0074	9	0.0019	0.0056	0.0014	0.00925	0.1815	0.01725	0.73825	0	24.0531	54.0574	36.4937	24.7573	199.678	0.102986	0.000474	0.002683	0.004345	1.67821	0.108493	0.099069	12.8185	365	0.23	643	0.000137987	9382	0.00476021	0.0189378	0.0332502
TARA_115	2011-06-28	winter	early	6	Surface	5	3	7	-232317	-1349611	Trades Biome	[SPO] South Pacific Ocean (MRGID:1910)	[SPSG] South Pacific Subtropical Gyre Province, North and South (MRGID:21486)	8.05268	11.4718	399.591	398.32	0	0.00415	0.0073	0.00345	0.01155	8	0.0255	191	0.094375	0.7095	0	24.1901	54.2112	36.499	24.7202	198253	0.116845	0.000527	0.003042	0.004703	1.66688	0.094523	0.085098	16.4222	365	0.09	643	0.000137988	9382	0.0050562	0.0188125	0.0329896
TARA_116	2011-06-30	winter	early	6	Surface	5	3	7	-232229	-1349607	Trades Biome	[SPO] South Pacific Ocean (MRGID:1910)	[SPSG] South Pacific Subtropical Gyre Province, North and South (MRGID:21486)	8.04205	11.7865	408.691	407.388	0	0.0046	0.012875	0.00575	0.017725	0.001725	0.0295	0.20025	139	0.729625	0	23.9903	53.9759	36.4836	24.7681	197.847	0.149364	0.000446	0.002482	0.004143	1.71705	0.107809	0.098385	16.9937	365	0.01	643	0.00013827	9382	0.00599049	0.0184246	0.0319912
TARA_117	2011-07-01	winter	early	7	Surface	5	3	7	-231568	-1350177	Trades Biome	[SPO] South Pacific Ocean (MRGID:1910)	[SPSG] South Pacific Subtropical Gyre Province, North and South (MRGID:21486)	8.03142	12.1012	417.79	416.456	0	0.0044	0.0139	0.0061	0.018433	0.001967	0.0295	0.19875	0.155167	0.733333	0	23.9491	53.923	36.4771	24.7754	197.716	0.15065	0.00045	0.002509	0.004171	1.73989	0.108775	0.099351	16.8465	365	0	644	0.000140383	815	0.00599153	0.0185109	0.0324109
TARA_118	2011-07-01	winter	early	7	Surface	5	3	7	-231571	-135018	Trades Biome	[SPO] South Pacific Ocean (MRGID:1910)	[SPSG] South Pacific Subtropical Gyre Province, North and South (MRGID:21486)	8.03142	12.1012	417.79	416.456	0	0.0044	0.0139	0.0061	0.018433	0.001967	0.0295	0.19875	0.155167	0.733333	0	23.9491	53.923	36.4771	24.7754	197.716	0.15065	0.00045	0.002509	0.004171	1.73989	0.108775	0.099351	16.8465	365	0	644	0.000140383	815	0.00599153	0.0185109	0.0324109
TARA_119	2011-07-06	winter	early	7	Surface	5	3	7	-230243	-1349227	Trades Biome	[SPO] South Pacific Ocean (MRGID:1910)	[SPSG] South Pacific Subtropical Gyre Province, North and South (MRGID:21486)	NA	NA	NA	NA	0	4	0.00665	0.00175	0.00495	0.00035	0.0235	0.176125	0.121875	0.69175	0	23.6621	53.6672	36.5173	24.8912	206.475	0.062791	0.000767	0.004687	0.006349	1.70328	0.131117	0.121693	NA	365	0.3	646	0.000140491	892	0.00569404	0.0200108	0.0347993
TARA_120	2011-07-06	winter	early	7	Surface	5	3	7	-230241	-1349232	Trades Biome	[SPO] South Pacific Ocean (MRGID:1910)	[SPSG] South Pacific Subtropical Gyre Province, North and South (MRGID:21486)	NA	NA	NA	NA	0	4	0.00665	0.00175	0.00495	0.00035	0.0235	0.176125	0.121875	0.69175	0	23.6621	53.6672	36.5173	24.8912	206.475	0.062791	0.000767	0.004687	0.006349	1.70328	0.131117	0.121693	NA	365	0.3	646	0.000140491	892	0.00569404	0.0200108	0.0347993
TARA_121	2011-07-09	winter	early	7	Surface	5	3	7	-230729	-1350183	Trades Biome	[SPO] South Pacific Ocean (MRGID:1910)	[SPSG] South Pacific Subtropical Gyre Province, North and South (MRGID:21486)	8.07864	10.7132	374.139	372.95	0	0.0011	0	0	0	0	5	169	0.04675	714	0	24.2327	54.2078	36.4614	24.679	201681	0.016279	0.000153	0.000441	0.002102	1.3738	0.041859	0.032435	NA	365	0.64	647	0.000143514	815	0.0053733	0.0199629	0.0361231
TARA_122	2011-07-26	winter	early	7	Surface	5	3	7	-8957	-1392422	Trades Biome	[SPO] South Pacific Ocean (MRGID:1910)	[SPSG] South Pacific Subtropical Gyre Province, North and South (MRGID:21486)	7.47071	48.9665	1801.45	1795.88	0	0.0045	0.0041	3	0	0.0012	0.11925	0.56795	5456	2.1905	5.66037	26.6047	55.2703	35.3703	23.1229	187.077	0.177137	0.000183	0.000605	0.002255	1.57445	0.070035	0.060791	28.4574	365	0.2	701	2,31629201152828e-06	5956	0.0301116	0.0875585	6.20715
TARA_123	2011-07-31	winter	middle	7	Surface	5	3	7	-88783	-1402997	Trades Biome	[SPO] South Pacific Ocean (MRGID:1910)	[SPSG] South Pacific Subtropical Gyre Province, North and South (MRGID:21486)	8.01243	11.921	439.082	437.726	0.0036	0.01	0.0092	0.0023	0.00155	6	0.14425	0.53495	4.9015	2.2205	4.80513	26.5867	55.2304	35.3551	23.1171	189.67	0.181215	0.00021	0.000726	0.002377	1.63837	0.109217	0.090418	NA	365	0.01	703	2,2765814643814e-06	5956	0.0250831	0.0547781	6.23176
TARA_124	2011-08-04	winter	middle	8	Surface	5	3	7	-88517	-1405782	Trades Biome	[SPO] South Pacific Ocean (MRGID:1910)	[SPSG] South Pacific Subtropical Gyre Province, North and South (MRGID:21486)	7.87071	17.5999	646.697	644.698	0.00774	0.01821	0.01184	0.00937	0.00386	0.00435	0.1665	0.63025	6.2015	2.53325	4.96555	26.5724	55.2553	35.384	23.1436	190.378	0.261381	0.000245	0.000939	0.00259	1.62867	0.122752	0.108145	24.6097	365	0.28	704	2,45896757178343e-06	7048	0.0231886	0.0525778	6.23208
TARA_125	2011-08-08	winter	middle	8	Surface	5	3	7	-88706	-1426473	Trades Biome	[SPO] South Pacific Ocean (MRGID:1910)	[SPSG] South Pacific Subtropical Gyre Province, North and South (MRGID:21486)	8.01514	11.7939	436.549	435.204	0	0.0077	0.0029	0.0032	0	6	0.1945	0.55725	3.7335	1.80475	5.46012	26.806	55.5628	35.4265	23.1014	187.332	0.178072	0.000211	0.000687	0.002338	1.64542	0.086422	0.074869	NA	365	0.72	706	2,35907905713854e-06	534	0.0174857	0.0243335	6.14682
TARA_126	2011-08-28	winter	late	8	Surface	5	3	7	-11964	-1513431	Trades Biome	[SPO] South Pacific Ocean (MRGID:1910)	[SPSG] South Pacific Subtropical Gyre Province, North and South (MRGID:21486)	NA	NA	NA	NA	0	0.00705	0.00415	0.0017	0	0.0011	38	0.3585	1.7335	1262	0	26.6897	56.1802	35.961	23.5413	188629	0.160768	0.000221	0.000795	0.002451	1.54145	0.073123	0.069831	31.647	365	0.01	710	3,54303782993763e-06	4997	0.0116472	0.00647922	4.0396
TARA_127	2011-08-31	winter	late	8	Surface	5	3	7	-65996	-1525229	Trades Biome	[SPO] South Pacific Ocean (MRGID:1910)	[SPSG] South Pacific Subtropical Gyre Province, North and South (MRGID:21486)	NA	NA	NA	NA	0	0.0024	0.0015	0.0014	0	4	0.1715	0.56525	4821	1932	5.06463	27.0677	55.8219	35.4122	23.007	188.436	0.201192	0.000197	0.00062	0.002271	1.60769	0.072825	0.06783	23.2514	365	0.08	719	3,05382059195836e-06	5014	0.0194213	0.0368461	5.95499
TARA_128	2011-09-04	winter	late	9	Surface	5	3	7	1	-1536387	Trades Biome	[SPO] South Pacific Ocean (MRGID:1910)	[PEOD] Pacific Equatorial Divergence Province (MRGID:21489)	NA	NA	NA	NA	0	0.0127	0.0061	0.0015	0	0.0013	0.2715	0.53975	5.0815	2668	2.96409	26.2184	54.5277	35.129	23.0627	180.674	0.25349	0.000239	0.000826	0.002475	1.68242	0.109414	0.09838	29.3501	365	0.48	727	3,34505792428293e-06	3705	0.0324203	0.0788008	3.82748
TARA_129	2011-09-10	summer	late	9	Surface	5	3	7	6037-06-01	-1530424	Trades Biome	[NPO] North Pacific Ocean (MRGID:1908)	[PNEC] North Pacific Equatorial Countercurrent Province (MRGID:21488)	NA	NA	NA	NA	0	0.0057	0.0025	0.0016	0	9	42	225	0.4145	1.3695	0	28.2954	56.1844	34.7495	22.11	185.285	0.21374	0.000197	0.000595	0.002241	1.6001	0.081837	0.065781	NA	365	0.96	732	3,42613884640741e-06	499	0.012013	0.00482396	3.23666
TARA_130	2011-09-13	summer	late	9	Surface	5	3	7	2461-11-01	-1524717	Trades Biome	[NPO] North Pacific Ocean (MRGID:1908)	[PNEC] North Pacific Equatorial Countercurrent Province (MRGID:21488)	8.05152	10.2606	384.416	383.242	0	0.0032	0.0013	0	0	6	0.0075	186	NA	645	0	27.5021	54.9707	34482	22.1674	187.241	0.110735	0.000197	0.000517	0.00216	1.40891	0.053608	0.036271	NA	365	0.99	733	3,44889489648873e-06	502	0.0140573	0.00311769	2.23579
TARA_131	2011-09-29	summer	late	9	Surface	5	3	7	227035	-1580353	Trades Biome	[NPO] North Pacific Ocean (MRGID:1908)	[NPTG] North Pacific Tropical Gyre Province (MRGID:21487)	8.06317	10.4157	379.772	378.594	0	0.0035	0.0026	0	0	6	0.0015	0.0457	18	1.0473	0	26.2753	54.7871	35.273	23.1534	194.93	0.097229	0.000222	0.000731	0.00238	1.32284	0.078116	0.05872	34.2621	365	0.06	719	0.000198943	6876	0.0158399	0.00588271	0.00245109
TARA_132	2011-10-04	autumn	early	10	Surface	5	3	7	31471	-159101	Westerlies Biome	[NPO] North Pacific Ocean (MRGID:1908)	[NPST] North Pacific Subtropical and Polar Front Provinces (MRGID:21484)	NA	NA	NA	NA	0	0.0035	0.0024	0	0	7	2	0.0062	0.01	2.4278	0	25.1646	53.5025	35.1902	23.4349	197.725	0.101563	0.000186	0.000397	0.002047	1.3971	0.052276	0.038696	16.5321	365	0.54	707	0.00081438	2318	0.0223235	0.0235012	0.00161845
TARA_133	2011-10-18	autumn	early	10	Surface	5	3	7	352698	-1277268	Westerlies Biome	[NPO] North Pacific Ocean (MRGID:1908)	[NPST] North Pacific Subtropical and Polar Front Provinces (MRGID:21484)	NA	NA	NA	NA	0	0.01845	0.00805	0.0022	0.00045	0.0025	2	0.2925	11	1.95475	0	19.248	44.8301	33.0701	23.4843	223159	0.140785	0.000312	0.001156	0.002794	1.79137	0.147345	0.099243	19.1061	365	0.67	674	0.000164224	9199	0.0196727	0.010027	0.00480181
TARA_134	2011-10-22	autumn	early	10	Surface	5	3	7	326002	-1219759	Coastal Biome	[NPO] North Pacific Ocean (MRGID:1908)	[OCAL] Offshore California Current (MRGID:21493)	NA	NA	NA	NA	0	0.0643	0.0308	0.00825	0.00475	0.00555	0.015167	0.288583	0.029292	1.22329	0	17.4624	43.585	33.4683	24.2294	226.894	0.253087	0.000331	0.001278	0.002925	2.17331	0.188062	0.125806	8.2052	365	0.25	671	3,09178764534105e-05	2051	0.0231165	0.0189427	0.563421
TARA_135	2011-10-23	autumn	early	10	Surface	5	3	7	32931	-1218645	Coastal Biome	[NPO] North Pacific Ocean (MRGID:1908)	[OCAL] Offshore California Current (MRGID:21493)	NA	NA	NA	NA	0	0.0643	0.0308	0.00825	0.00475	0.00555	0.015167	0.288583	0.029292	1.22329	0	17.4624	43.585	33.4683	24.2294	226.894	0.253087	0.000331	0.001278	0.002925	2.17331	0.188062	0.125806	7.81334	365	0.16	669	3,36041846746108e-05	3763	0.0227339	0.0203622	0.539207
TARA_136	2011-11-30	autumn	late	11	Surface	5	3	7	170013	-1189386	Trades Biome	[NPO] North Pacific Ocean (MRGID:1908)	[NPTG] North Pacific Tropical Gyre Province (MRGID:21487)	NA	NA	NA	NA	0	0.0109	0.0051	2	0	7	0.0145	0.3115	242	1.7995	0	24.6123	52.0325	34.5247	23.0995	201.518	0.184438	0.00025	0.000789	0.002433	1.63917	0.150442	0.076614	16.754	365	0.31	671	5,27589274952334e-05	5474	0.0126606	0.00799121	0.567578
TARA_137	2011-12-02	autumn	late	12	Surface	5	3	7	141146	-1167633	Trades Biome	[NPO] North Pacific Ocean (MRGID:1908)	[PNEC] North Pacific Equatorial Countercurrent Province (MRGID:21488)	7.99484	12.327	448.503	447.115	0	0.0118	0.0081	0.0044	0	0.0022	67	456	2444	2538	3.74079	26.4786	53.0222	33.848	22.0152	195.772	0.251665	0.000283	0.001028	0.002665	1.75581	0.175867	0.099633	21.2497	365	0.51	681	4,21179189894853e-06	9363	0.0162002	0.023765	3.00637
TARA_138	2011-12-10	autumn	late	12	Surface	5	3	7	6.0371	-1029692	Trades Biome	[NPO] North Pacific Ocean (MRGID:1908)	[PNEC] North Pacific Equatorial Countercurrent Province (MRGID:21488)	8.07	9.80389	356.947	355.845	0	0.0059	0.0032	0	0	8	3	0.1575	2	1.1855	0.803918	26.6055	52.6944	33.5204	21.729	196.203	0.125361	0.000222	0.000574	0.002208	1.44432	0.123068	0.04169	NA	365	1	706	4,68884991278173e-06	6111	0.0131725	0.0204162	2.89127
TARA_139	2011-12-15	autumn	late	12	Surface	5	3	7	4789-06-01	-949784	Trades Biome	[NPO] North Pacific Ocean (MRGID:1908)	[PNEC] North Pacific Equatorial Countercurrent Province (MRGID:21488)	7.98132	12.6801	458.24	456.82	0	0.0769	0.06825	0.02775	0.0028	0.00935	0.0995	0.55525	4.49825	3454	2.96929	26.3966	52.041	33.2054	21.5574	183942	0.348423	0.000378	0.001655	0.003287	1.90843	0.233613	0.154627	NA	365	0.77	705	4,50406525942526e-06	1287	0.0163442	0.0415435	3.95397
TARA_140	2011-12-21	autumn	late	12	Surface	5	3	7	4117-07-01	-793026	Coastal Biome	[NPO] North Pacific Ocean (MRGID:1908)	[CAMR] Central American Coastal Province (MRGID:21494)	8.07801	9.03515	321.701	320.707	0	0.01655	0.04365	0.0037	0.00445	0.0054	0.0043	0.09345	0.00275	0.63375	0	26.5557	46.1985	28.9227	18.2862	205411	0.182274	0.000338	0.001272	0.002864	1.78269	0.191843	0.110938	23.3705	365	0.14	702	3,48385324286937e-05	NA	0.0178456	0.0158674	1.65735
TARA_141	2011-12-30	winter	early	12	Surface	5	3	7	8321-09-01	-801047	Coastal Biome	[NAO] North Atlantic Ocean (MRGID:1912)	[GUIA] Guianas Coastal Province (MRGID:21463)	8.06296	9.96482	369.57	368.436	NA	NA	NA	NA	NA	NA	0.00205	0.0132	5	1.1195	0	27.1673	55.0762	34.8051	22.518	195.503	0.094165	0.000367	0.001458	0.003103	1.82175	0.194166	0.092864	20.8914	365	0.33	694	0.00137892	1604	0.00802205	0.0179031	0.0252144
TARA_142	2012-01-09	winter	early	1	Surface	5	3	7	254925	-883432	Coastal Biome	[NAO] North Atlantic Ocean (MRGID:1912)	[CARB] Caribbean Province (MRGID:21466)	8.0769	10.4318	370.889	369.721	0	0.0392	18	1	0.0016	5	0.0195	3	49	1218	0	24.9846	54.6397	36.1773	24.2364	195.541	0.123459	0.000225	0.000518	0.002177	1.60485	0.156071	0.068816	18.1082	365	1	639	0.00116825	1084	0.00934026	0.0434836	0.25489
TARA_143	2012-01-16	winter	early	1	Surface	5	3	7	296394	-795395	Coastal Biome	[NAO] North Atlantic Ocean (MRGID:1912)	[CHSB] Cheasapeake Bay Province	8.08884	10.0479	357.044	355.92	0	0.0263	0.0099	8	8	0.0012	18	0.0065	61	1256	0.492301	24.8122	54.5102	36.2191	24.3205	194.679	0.09842	0.000231	0.000481	0.002139	1.71681	0.132372	0.048317	5.3214	365	0.49	628	0.00124197	1205	0.00638308	0.0187819	0.0890095
TARA_144	2012-01-29	winter	early	1	Surface	5	3	7	363318	-726899	Coastal Biome	[NAO] North Atlantic Ocean (MRGID:1912)	[CHSB] Cheasapeake Bay Province	NA	NA	NA	NA	0	0.02785	0.01065	1	0.00195	0.00075	0.01375	0	NA	1.14325	1.03724	22.9393	52.7326	36.3948	25.0097	199.807	0.132109	0.000259	0.000723	0.002385	1.83037	0.097145	0.059026	11.5297	365	0.35	619	0.00100284	8757	0.00850982	0.0538738	1.54583
TARA_145	2012-02-02	winter	middle	2	Surface	5	3	7	391049	-700234	Westerlies Biome	[NAO] North Atlantic Ocean (MRGID:1912)	[GFST] Gulf Stream Province (MRGID:21454)	7.8821	23.6362	617.113	614.889	0	0.0266	0.10205	0.0164	0.03245	0.00835	93	0.33275	3.7925	2.41425	5.01314	13.9937	42.0643	35.1215	26.2826	236.789	0.169817	0.000262	0.000584	0.002257	2.5151	0.132224	0.096891	1.09716	365	0.72	615	0.000894599	8702	0.0131308	0.114781	2.42272
TARA_146	2012-02-15	winter	middle	2	Surface	5	3	7	346475	-712589	Westerlies Biome	[NAO] North Atlantic Ocean (MRGID:1912)	[GFST] Gulf Stream Province (MRGID:21454)	8.11404	11.0934	341.34	340.19	NA	NA	NA	NA	NA	NA	0.2225	NA	0.7375	944	0.861936	19.3731	49.1342	36.5406	26.1028	213.948	0.121934	0.000241	0.000477	0.002146	1.78016	0.092152	0.054928	12.4119	365	0.41	656	0.00110593	8183	0.00564043	0.0351529	0.618738
TARA_147	2012-02-18	winter	middle	2	Surface	5	3	7	328904	-665547	Westerlies Biome	[NAO] North Atlantic Ocean (MRGID:1912)	[NAST-W] North Atlantic Subtropical Gyral Province (MRGID:21455)	8.11269	10.9145	342.027	340.884	NA	NA	NA	NA	NA	NA	218	1	0.4035	797	0.676878	20.1507	49.9946	36.5748	25.9235	213.352	0.1004	0.000253	0.00064	0.002308	1.71296	0.103337	0.063591	20.7404	365	0.13	666	0.00107623	6674	0.00632772	0.0597867	0.754705
TARA_148	2012-02-24	winter	middle	2	Surface	5	3	7	316948	-642489	Westerlies Biome	[NAO] North Atlantic Ocean (MRGID:1912)	[NAST-W] North Atlantic Subtropical Gyral Province (MRGID:21455)	8.10764	10.9888	346.972	345.816	NA	NA	NA	NA	NA	NA	93	0.0015	0.1505	728	1.00992	20.4812	50.371	36.5967	25.8516	213.689	0.120903	0.00023	0.000469	0.002136	1.67406	0.101904	0.066526	21.4856	365	0.07	680	0.00104127	568	0.00639683	0.0266433	0.215206
TARA_149	2012-03-01	winter	late	3	Surface	5	3	7	340427	-498073	Westerlies Biome	[NAO] North Atlantic Ocean (MRGID:1912)	[NAST-W] North Atlantic Subtropical Gyral Province (MRGID:21455)	NA	NA	NA	NA	NA	NA	NA	NA	NA	NA	NA	NA	NA	NA	0.808032	18.8255	48.4094	36.4127	26.1469	220.949	0.156401	0.000298	0.000932	0.002602	1.73447	0.127755	0.089919	21.0727	365	0.54	688	0.000983844	3559	0.0112744	0.0692057	0.470016
TARA_150	2012-03-05	winter	late	3	Surface	5	3	7	357031	-369772	Westerlies Biome	[NAO] North Atlantic Ocean (MRGID:1912)	[NAST-W] North Atlantic Subtropical Gyral Province (MRGID:21455)	8.11196	11.7664	342.26	341.079	NA	NA	NA	NA	NA	NA	0.0355	0.0055	0.1695	0.8358	0.120853	17.6271	47.015	36.2853	26.3494	229.368	0.191003	0.000302	0.000941	0.002612	1.79022	0.135721	0.099594	16.1597	365	0.89	695	0.00110078	1987	0.013436	0.0238127	0.0964772
TARA_151	2012-03-09	winter	late	3	Surface	5	3	7	361375	-28935	Westerlies Biome	[NAO] North Atlantic Ocean (MRGID:1912)	[NAST-E] North Atlantic Subtropical Gyral Province (MRGID:21467)	8.09894	12.2998	355.079	353.85	NA	NA	NA	NA	NA	NA	19	0.0125	NA	0.6545	0.296016	17.303	46.6164	36.2296	26.3856	232.287	0.111686	0.000244	0.00054	0.002212	1.76176	0.091222	0.052421	25.0121	365	0.98	704	0.00129951	1468	0.0210449	0.0361691	0.306125
TARA_152	2012-03-19	winter	late	3	Surface	5	3	7	43517	-168449	Westerlies Biome	[NAO] North Atlantic Ocean (MRGID:1912)	[NAST-E] North Atlantic Subtropical Gyral Province (MRGID:21467)	8.09487	13.5987	358.308	357.019	NA	NA	NA	NA	NA	NA	0.3105	0.1595	2159	1236	3.20922	14.3168	43.3179	35.9917	26.8863	242.84	0.191493	0.000268	0.00065	0.00233	1.93111	0.121668	0.081462	10.0596	365	0.1	727	0.000994762	1492	0.0225599	0.0529232	0.325422
[truncated: 16 more columns]
