# Supplementary material for: Carbon Dioxide Concentration Mechanisms in Natural Populations of Marine Diatoms: Insights From Tara Oceans
Source: Front Plant Sci. 2021 Apr 30;12:657821. doi: 10.3389/fpls.2021.657821 (PMC8119650; doi:10.3389/fpls.2021.657821)
Supplement: Supplementary Table 3 — Abundance of genes and transcripts potentially involved in diatom carbon dioxide concentration mechanisms across the different Tara Oceans samples. Values correspond to the% of total diatom read abundance (in rpkm). carbonic anhydrase (CA), Rubisco activase (CbbX), malic enzyme (ME), phosphoenolpyruvate carboxylase (PEPC), and phosphoenolpyruvate carboxykinase (PEPCK). [file Table_3.xlsx]

## Sheet: Supplementary_Table_S3
Supplementary Table S3: Abundance of genes and transcripts potentially involved in diatom carbon dioxide concentration mechanisms across the different Tara Oceans samples. Values correspond to the % of total diatom read abundance (in rpkm). Abbreviations: carbonic anhydrase (CA), Rubisco activase (CbbX), malic enzyme (ME), phosphoenolpyruvate carboxylase (PEPC), and phosphoenolpyruvate carboxykin…
Station	Meta	Layer	Size fraction (µm)	CA_alpha	CA_beta	CA_delta	CA_gamma	CA_iota	CA_theta	CA_zeta	CcbX	ME	PEPC	PEPCK
4	Metagenome	Surface	0.8-5	0.0139654	0.00326749	0.023404	0.0424325	0.0212779	0.0275245	0	0	0.0159791	0.0228302	0.0209408
4	Metagenome	Surface	180-2000	0	0	0.0090493	0	0.0178371	0.00927003	0	0	0.027004	0	0
4	Metagenome	Surface	5-20	0.0113687	0	0.0238362	0.0198981	0.0310417	0.0319859	0.00266515	0.00297783	0.0170574	0.026476	0.00716911
7	Metagenome	Surface	0.8-5	0.00585737	0.00324225	0.0385567	0.0344618	0.0217095	0.0104155	0	0	0.0263165	0.0228158	0.0398402
7	Metagenome	Surface	20-180	0	0	0.0289303	0.0186124	0.0376083	0	0	0.00280867	0.0149191	0.0287399	0.00817569
9	Metagenome	Surface	0.8-5	0	0	0.049418	0.0444596	0.0173113	0.0142477	0	0	0.030823	0.00357035	0.0438296
9	Metagenome	Surface	180-2000	0	0	0.0727949	0.0135111	0	0.0679971	0	0	0	0	0
11	Metagenome	Surface	180-2000	0	0	0	0	0	0	0	0	0	0	0
11	Metagenome	Surface	20-180	0	0	0.0381242	0.0213495	0	0.0163389	0	0	0	0	0
18	Metagenome	Surface	0.8-5	0	0	0.0481502	0.0808215	0.00589785	0.00582662	0	0	0.0158206	0.0167062	0.036278
18	Metagenome	Surface	20-180	0	0	0	0.00931689	0.0418831	0	0	0	0	0.0174729	0.0154948
18	Metagenome	Surface	5-20	0.00515629	0	0.0130202	0.0474697	0.0529363	0.00903627	0	0	0.0149266	0.0142568	0.0185156
20	Metagenome	Surface	180-2000	0	0	0	0.0230446	0	0	0	0	0	0	0
22	Metagenome	Surface	0.8-5	0.0115002	0	0.0276896	0.0574803	0.011191	0.00930405	0	0	0.0418662	0.0210876	0.0352041
22	Metagenome	Surface	180-2000	0	0	0.0123578	0	0	0	0	0	0	0	0
22	Metagenome	Surface	20-180	0	0	0.0114345	0.0246522	0.030376	0.00907707	0	0.00312806	0.0186102	0.0248228	0.00856271
22	Metagenome	Surface	5-20	0.00768387	0	0.0378076	0.0345694	0.0511789	0.0118032	0.00432785	0	0.00965855	0.0392478	0.00404615
23	Metagenome	Surface	0.8-5	0.00233439	0.00177044	0.0348438	0.0400907	0.00677122	0.0116218	0	0	0.0216794	0.0152147	0.0269988
23	Metagenome	Surface	180-2000	0	0	0.00930778	0.0185458	0.0182457	0.0130887	0.00517084	0.00483273	0.0351946	0.0145649	0.0151689
23	Metagenome	Surface	20-180	0.00405455	0	0.0264948	0.0389279	0.0494208	0.017563	0	0	0.0105904	0.0345121	0.00991107
25	Metagenome	Surface	0.8-5	0	0	0.0285705	0.0470855	0.00329471	0.00696206	0	0	0.0251434	0.0174998	0.0350447
25	Metagenome	Surface	180-2000	0	0	0.0155108	0	0.0179039	0	0	0	0	0.0163186	0
25	Metagenome	Surface	20-180	0	0	0.00657476	0.00763743	0.0234558	0.0114014	0.00367041	0	0.00621426	0.0175955	0.00331035
25	Metagenome	Surface	5-20	0	0	0.0135644	0.00621852	0.0615216	0.0131971	0.00821008	0	0	0.0233698	0.0290471
26	Metagenome	Surface	20-180	0	0	0.0130488	0.00738856	0.0270251	0.0119758	0	0	0	0.0470532	0.0205727
30	Metagenome	Surface	180-2000	0	0	0	0	0.0282986	0	0	0	0	0	0
30	Metagenome	Surface	20-180	0.0215166	0	0	0.00495671	0.01561	0.0178592	0	0	0	0.0137207	0.00945481
30	Metagenome	Surface	5-20	0	0	0.0305267	0.021434	0.0121047	0.0148077	0	0	0.0265397	0.0324722	0.0130679
36	Metagenome	Surface	0.8-5	0.0158339	0.00433428	0.0112917	0.0695961	0.0152092	0.00698545	0	0	0.0250461	0.0181622	0.0581635
36	Metagenome	Surface	180-2000	0.00670706	0	0.0124374	0.0353704	0.025131	0.00650258	0	0.00533211	0.00620013	0.0172004	0.0138502
36	Metagenome	Surface	20-180	0.00377913	0	0.0114656	0.0247149	0.0537579	0.00877908	0	0.00655773	0.0183489	0.0344044	0.00727651
38	Metagenome	Surface	0.8-5	0.00218913	0.00223888	0.0110911	0.0517361	0.0110116	0.00870719	0	0	0.0454444	0.0120897	0.0575387
39	Metagenome	Surface	0.8-5	0.00997464	0	0.0274003	0.0734851	0.0349266	0.0143059	0	0	0.0365168	0.0215471	0.053031
39	Metagenome	Surface	20-180	0.00266524	0	0.0234409	0.0311259	0.0795743	0.0164965	0	0.00261707	0.0127184	0.0506224	0.0223778
41	Metagenome	Surface	0.8-5	0.00641273	0.00179478	0.0122523	0.066916	0.0477523	0.0183467	0	0.00172027	0.0262706	0.0340819	0.0530177
41	Metagenome	Surface	180-2000	0.0070762	0	0.0230547	0.0141524	0.0233026	0.0338834	0	0.00721915	0.0331514	0	0
41	Metagenome	Surface	20-180	0	0	0	0.0124495	0.0316132	0.0182551	0	0.00361262	0.0223089	0	0.0108379
46	Metagenome	Surface	0.8-5	0.00421389	0	0.0275642	0.0548589	0.0515904	0.0188712	0	0.00177801	0.0165432	0.0331469	0.0357311
46	Metagenome	Surface	180-2000	0.0127762	0	0.0366392	0.018514	0.0780227	0.0133006	0	0	0.00643833	0.0473831	0.0151002
46	Metagenome	Surface	20-180	0.0224215	0	0.0236781	0.0220905	0.105436	0.0123509	0	0	0.0111078	0.0602142	0.0233195
46	Metagenome	Surface	5-20	0.0117929	0	0.0439253	0.033975	0.0609359	0.0232541	0	0	0.0115971	0.049246	0.0204178
47	Metagenome	Surface	180-2000	0	0	0.0189971	0.0377771	0.0360394	0	0	0	0	0	0
51	Metagenome	Surface	0.8-5	0.00856054	0.00183187	0.0209613	0.0475064	0.0253734	0.00965575	0	0.00226322	0.0302207	0.0244535	0.0450036
51	Metagenome	Surface	180-2000	0	0	0	0	0	0	0	0	0	0	0
51	Metagenome	Surface	20-180	0.00864485	0	0.00774616	0.0271693	0.0335232	0.00915042	0	0	0.0200668	0	0.0104315
51	Metagenome	Surface	5-20	0.0379201	0.00412574	0.0860463	0.0825959	0.122641	0.0500151	0.00412574	0.0127939	0.0271508	0.0653043	0.0358841
52	Metagenome	Surface	0.8-5	0.0116613	0	0.017929	0.0394953	0.0371621	0.0125385	0	0.00826197	0.0181881	0.0267161	0.0458541
52	Metagenome	Surface	180-2000	0	0	0	0	0	0	0	0	0	0	0
52	Metagenome	Surface	20-180	0.00413774	0	0.0181254	0.0522157	0.0483607	0.0145608	0.0101162	0	0	0.0285768	0.0215559
64	Metagenome	Surface	0.8-5	0.0104501	0.00729043	0.0517788	0.0487633	0.0292504	0.0239789	0.00314705	0.00134378	0.0250789	0.0354232	0.0351171
64	Metagenome	Surface	180-2000	0	0.0421961	0.0187244	0.0168612	0	0	0	0	0	0.0205401	0
64	Metagenome	Surface	20-180	0.00613987	0.00107678	0.0202472	0.0284644	0.0937096	0.00683415	0.00560098	0.00107678	0.00687884	0.0293211	0.0192312
64	Metagenome	Surface	5-20	0.017761	0.00271621	0.0293493	0.037098	0.0595659	0.0207828	0.00673177	0.00170981	0.0139645	0.0187972	0.0162016
65	Metagenome	Surface	180-2000	0	0	0.0133108	0	0.0572796	0.0161006	0	0	0.0164957	0	0.0160047
65	Metagenome	Surface	20-180	0.00477468	0.0038338	0.021675	0.0170947	0.0816041	0.0182168	0.00530527	0.00139849	0.00612081	0.0217959	0.0118226
66	Metagenome	Surface	0.8-5	0.0308807	0.0067305	0.0366677	0.0390107	0.0233582	0.036606	0.00398463	0	0.020289	0.0361946	0.0196698
66	Metagenome	Surface	180-2000	0	0	0.0249531	0.0148125	0.0977495	0.0175077	0	0	0.0365394	0.0108484	0.0158722
66	Metagenome	Surface	20-180	0.00627238	0.00205217	0.0116423	0.0170939	0.0170627	0.00693946	0.001981	0.00201201	0.00658453	0.0136261	0.00194723
67	Metagenome	Surface	0.8-5	0.0282431	0.000650856	0.0158411	0.0281271	0.0194505	0.0288869	0.000377724	0.000401047	0.00874813	0.0196923	0.00962614
67	Metagenome	Surface	180-2000	0.0140468	0	0.0123417	0.0105699	0.0247253	0.0105699	0	0	0	0.0135995	0
67	Metagenome	Surface	20-180	0.032657	0.00229476	0.0222964	0.0305622	0.039816	0.0384412	0.0072528	0	0.0111056	0.02233	0.0045483
67	Metagenome	Surface	5-20	0.0413094	0.00272663	0.0236795	0.0280736	0.0383947	0.0257569	0.00245581	0.000205045	0.0061354	0.0152541	0.0038254
68	Metagenome	Surface	0.8-5	0.0300348	0.00660685	0.00679394	0.0388044	0.00426268	0.0514878	0	0	0.0155687	0.0300617	0.0237162
68	Metagenome	Surface	180-2000	0	0	0.0543841	0	0.0151499	0	0	0	0.0151499	0	0
68	Metagenome	Surface	20-180	0.0205332	0	0.00444397	0.0133432	0	0.00406995	0.00406995	0	0	0.0183206	0
70	Metagenome	Surface	0.8-5	0.0104061	0	0.0459131	0.0341416	0.0120525	0.00749567	0	0.00512826	0.0121416	0.0214075	0.0171006
70	Metagenome	Surface	180-2000	0	0	0.00996664	0.00906538	0.00843711	0	0	0	0	0	0
70	Metagenome	Surface	20-180	0.00925982	0	0.0350104	0.0180277	0.0498613	0.0065862	0	0	0	0.0405679	0.00462991
70	Metagenome	Surface	5-20	0.00550162	0	0.0154309	0.0141293	0.018847	0.0111315	0.00110646	0.00148884	0.00291551	0.013279	0.00993143
72	Metagenome	Surface	180-2000	0	0	0.0255073	0.0262849	0	0	0	0	0.0213403	0.066486	0
72	Metagenome	Surface	20-180	0	0	0.0173402	0	0.0184073	0	0.0102356	0	0	0.0174455	0.00526981
76	Metagenome	Surface	180-2000	0	0	0.0656633	0	0	0.0190274	0	0	0	0	0.0177186
76	Metagenome	Surface	20-180	0.0100207	0	0.0327762	0.0173437	0.0426237	0	0	0	0.00786629	0.0155768	0
76	Metagenome	Surface	5-20	0.0151005	0	0	0	0.0477482	0.029751	0	0	0	0.058124	0
78	Metagenome	Surface	180-2000	0	0	0	0	0.0252292	0	0	0	0.0458488	0	0
78	Metagenome	Surface	20-180	0.00456901	0	0.0255359	0.0195319	0.0319775	0	0	0.0055599	0.0381699	0.0245006	0.0201352
78	Metagenome	Surface	5-20	0.0231361	0.00241981	0.0388375	0.0477313	0.028411	0.03425	0	0	0.0134082	0.0288893	0.0135545
80	Metagenome	Surface	0.8-5	0.0177745	0.00136792	0.0282379	0.0475581	0.0421689	0.0332533	0.0008635	0.000683961	0.0175455	0.0424179	0.0192938
80	Metagenome	Surface	180-2000	0.0147718	0.00254225	0.0523969	0.0302499	0.0533674	0.0424848	0.00285189	0	0.00603773	0.0397229	0.0110136
80	Metagenome	Surface	20-180	0.00989818	0	0.024933	0.0330966	0.0733577	0.0197164	0.00212455	0.000492654	0.0114455	0.056349	0.0101465
81	Metagenome	Surface	0.8-5	0.030486	0.003896	0.0148962	0.0354523	0.0134013	0.0380939	0.000458567	0.000511206	0.0137956	0.0230249	0.0202333
81	Metagenome	Surface	20-180	0.0282377	0.00110387	0.0231792	0.0395133	0.0302974	0.0384478	0.00137643	0.00637998	0.00953179	0.0278474	0.0163474
82	Metagenome	Surface	0.8-5	0.0234153	0.00208021	0.0185355	0.0302856	0.0152121	0.0272171	0	0.0020822	0.0217165	0.0192857	0.0123403
82	Metagenome	Surface	180-2000	0.0124189	0	0.0276381	0.021363	0.0240348	0.0207605	0	0.0767005	0.00991364	0.0181852	0.00731375
82	Metagenome	Surface	20-180	0.0101519	0.000870714	0.0265543	0.0231166	0.0178868	0.00905999	0.00503262	0.00849106	0.00196573	0.0138298	0.00251866
83	Metagenome	Surface	0.8-5	0.0275693	0.000482974	0.0344422	0.0354411	0.0230659	0.0415176	0.00190887	0	0.0204823	0.0246064	0.0116106
83	Metagenome	Surface	180-2000	0	0	0	0	0.0260849	0	0	0	0	0.0316883	0
84	Metagenome	Surface	0.8-5	0.0183714	0.00182826	0.0179118	0.0383582	0.0111852	0.0150183	0.00179576	0.000356335	0.0101787	0.0144801	0.0108107
84	Metagenome	Surface	180-2000	0	0	0.00596402	0.023309	0	0	0	0.00739101	0.00717103	0.0178018	0
84	Metagenome	Surface	20-180	0.0132172	0.00181716	0.0199626	0.0234869	0.00688499	0.0150759	0.00550339	0.000867486	0.0056039	0.0120601	0.00710447
85	Metagenome	Surface	0.8-5	0.0279433	0.000503564	0.0128622	0.0481331	0.00634312	0.0225988	0.000458692	0	0.00976949	0.0294441	0.011317
85	Metagenome	Surface	20-180	0.0250005	0.00300885	0.0163539	0.0307677	0.00672789	0.0109565	0.0111965	0.000617444	0.00620644	0.0138315	0.0102053
92	Metagenome	Surface	0.8-5	0.0133799	0	0.0226812	0.0378696	0.0458743	0.015879	0	0.00191245	0.0336725	0.0345712	0.0121141
92	Metagenome	Surface	180-2000	0.0132331	0	0.00662772	0.0453261	0.04149	0.0278975	0.000210508	0.0012206	0.00840123	0.0229714	0.00803166
92	Metagenome	Surface	20-180	0.0169676	0	0.0178914	0.0408422	0.0488947	0.0151586	0	0.00192223	0.0171048	0.0280926	0.00882389
92	Metagenome	Surface	5-20	0.00989248	0	0.0192002	0.0407648	0.0442459	0.0216988	0.000262521	0.0011826	0.0104094	0.023064	0.00865914
93	Metagenome	Surface	0.8-5	0.0164262	0	0.0266817	0.0365045	0.0197905	0.0355148	0	0.00156186	0.0138037	0.0138498	0.031469
93	Metagenome	Surface	180-2000	0.0120343	0	0.024014	0.024911	0.0429172	0.0053831	0	0	0.00690744	0.0160497	0.0182878
93	Metagenome	Surface	5-20	0.0198144	0	0.0146937	0.0280487	0.051334	0.0221434	0	0	0	0.0500498	0.0211127
98	Metagenome	Surface	180-2000	0	0	0.0612759	0.0225837	0	0	0	0	0	0	0
98	Metagenome	Surface	20-180	0	0	0.0820079	0.021358	0	0.0293747	0	0	0.0122077	0	0
98	Metagenome	Surface	5-20	0	0.010417	0	0.0386633	0.0213343	0	0	0	0	0	0
100	Metagenome	Surface	0.8-5	0.00952072	0	0.024811	0.0518798	0.0252615	0.00824647	0	0	0.0105587	0.0433551	0.0254047
100	Metagenome	Surface	180-2000	0.0078558	0	0.0271042	0.0250939	0.0456617	0.0103479	0	0.00471316	0.00668641	0.0195554	0.0243194
100	Metagenome	Surface	20-180	0.00983005	0	0.0134685	0.0240025	0.0433994	0.0101241	0.00224104	0.000522277	0.00331257	0.0192768	0.0147583
100	Metagenome	Surface	5-20	0.0117638	0	0.0120162	0.0181635	0.0191726	0.00685154	0.00183925	0.0011153	0.00436561	0.0188311	0.0077348
102	Metagenome	Surface	0.8-5	0.00815742	0	0.0114055	0.0324693	0.0267132	0.010986	0	0.00239081	0.0166518	0.0191602	0.017632
102	Metagenome	Surface	180-2000	0	0	0.0151685	0.00728087	0.0250688	0	0	0	0	0.00887909	0
102	Metagenome	Surface	20-180	0.00975233	0	0.0145555	0.014528	0.0335341	0.00943101	0.00159782	0	0.00214902	0.0203251	0.0130767
102	Metagenome	Surface	5-20	0.0132915	0.0010097	0.0118598	0.0191748	0.0292697	0.00775658	0.00360431	0.00112775	0.00651503	0.0201737	0.013935
109	Metagenome	Surface	0.8-5	0.00836227	0	0.0086117	0.0554448	0.0228714	0.0131819	0	0.00560907	0.0150864	0.0110419	0.0353793
109	Metagenome	Surface	180-2000	0.0123496	0	0.0255352	0.05246	0.0429715	0	0	0.00349801	0.00682031	0.0157242	0.012753
109	Metagenome	Surface	20-180	0.00278803	0	0.0213894	0.0205307	0.0452092	0.0106304	0.00451054	0.00239857	0	0.0247506	0.0182624
109	Metagenome	Surface	5-20	0.0116093	0	0.0174079	0.0274789	0.0434846	0.0101454	0.00865927	0.00438858	0.00397759	0.0345113	0.0136116
110	Metagenome	Surface	0.8-5	0.00648552	0	0.0200468	0.0395454	0.0333291	0.0045612	0.00182579	0.00547196	0.0120282	0.0255463	0.0293579
110	Metagenome	Surface	180-2000	0	0	0.0109126	0.00652352	0.0253014	0.00490881	0	0.00650216	0.00745547	0.0130365	0.00490881
110	Metagenome	Surface	20-180	0.00817953	0	0.0148282	0.0294079	0.0306183	0.00930141	0.00617992	0.00281817	0.0041907	0.020695	0.0101064
110	Metagenome	Surface	5-20	0.00665242	0	0.0144056	0.0245332	0.0310721	0.00518237	0.00828533	0.00252535	0.00408321	0.020741	0.0132309
111	Metagenome	Surface	0.8-5	0.0104397	0	0.0213004	0.0423754	0.026923	0.00934353	0.0035954	0	0.00701846	0.0138919	0.0208956
111	Metagenome	Surface	180-2000	0	0	0.0162245	0	0	0	0	0	0	0.00747518	0
111	Metagenome	Surface	20-180	0.0157261	0	0.00532541	0.023613	0.0285713	0.00416328	0.00387104	0.00299278	0.00143676	0.0308159	0.00985676
122	Metagenome	Surface	0.8-5	0.0110139	0	0.0158514	0.0175909	0.0329729	0.0162512	0	0.00224012	0.0145013	0.0288628	0.0276813
122	Metagenome	Surface	180-2000	0.00558696	0	0.0147045	0.00515954	0.010979	0.0243126	0	0.00476865	0	0.00467422	0
122	Metagenome	Surface	20-180	0.00948488	0	0.0150354	0.022596	0.0423609	0.0146508	0.00291577	0.00235365	0.00407338	0.0192795	0.01465
122	Metagenome	Surface	5-20	0.0132475	0.000404533	0.0173157	0.0217041	0.0322755	0.00925475	0.00118933	0.00195915	0.00351584	0.0194085	0.015618
123	Metagenome	Surface	0.8-5	0.00934498	0	0.0239824	0.0409156	0.0371038	0.0126478	0.00411817	0.00106911	0.00923486	0.037094	0.0151404
123	Metagenome	Surface	180-2000	0.0118461	0	0.0251104	0.0501017	0.0261684	0.00926977	0	0	0.00507712	0.0322002	0.00898088
123	Metagenome	Surface	20-180	0.0153904	0	0.0188252	0.0374879	0.0472358	0.0112399	0.00243412	0.00226392	0.00629341	0.0226426	0.0114078
123	Metagenome	Surface	5-20	0.0199948	0	0.0208005	0.0405167	0.045966	0.0125402	0.00197334	0.00201389	0.00784409	0.0225817	0.0144845
124	Metagenome	Surface	0.8-5	0.0126928	0	0.0196394	0.0386212	0.0323005	0.00563392	0.00161885	0.00358958	0.00927927	0.0310771	0.0189078
124	Metagenome	Surface	180-2000	0.0168375	0	0.00549715	0.0222588	0.0167287	0	0	0.00575892	0	0.014608	0.0144447
124	Metagenome	Surface	20-180	0.00730378	0	0.0110477	0.0235902	0.0338556	0.00710054	0.0032609	0.0019438	0.0024476	0.0165025	0.0196979
124	Metagenome	Surface	5-20	0.016166	0.000606279	0.0193616	0.0454641	0.0437916	0.0119155	0.00308394	0.00208863	0.00667671	0.0215788	0.0149407
125	Metagenome	Surface	0.8-5	0.0141754	0	0.0182495	0.0371454	0.0168001	0.006441	0	0	0.0165076	0.0299487	0.0176258
125	Metagenome	Surface	180-2000	0	0	0.00882545	0.00646615	0.0349523	0.00725646	0	0.00725646	0	0.0159312	0
125	Metagenome	Surface	20-180	0.00924379	0	0.0111711	0.0218216	0.0331882	0.011901	0.00418229	0.00406622	0.00616342	0.0151223	0.0132866
125	Metagenome	Surface	5-20	0.00588088	0	0.0137381	0.01394	0.0143904	0.00385065	0.00126174	0.000821801	0.00256842	0.00853623	0.00647542
128	Metagenome	Surface	0.8-5	0.00952616	0	0.0260282	0.0363815	0.0344633	0.0105116	0	0.00432524	0.010976	0.0255372	0.0295649
128	Metagenome	Surface	180-2000	0	0	0.0114334	0.0195945	0.0171952	0	0	0.00575137	0	0.00832434	0.0109254
128	Metagenome	Surface	20-180	0.00760063	0	0.0160198	0.0128112	0.043606	0.0206994	0	0.00441016	0	0.0306815	0.0140661
128	Metagenome	Surface	5-20	0.0128623	0.000282272	0.016303	0.0235308	0.0413817	0.00989816	0.00337712	0.00246031	0.00336003	0.020618	0.0152122
131	Metagenome	Surface	0.8-5	0.00398213	0	0.0491933	0.0516322	0.0288018	0.00610854	0	0	0.0283024	0.0220376	0.0342325
131	Metagenome	Surface	180-2000	0	0	0	0	0.037803	0	0	0	0.0245575	0	0
131	Metagenome	Surface	20-180	0	0	0	0.00358306	0.0402781	0.00613373	0	0	0.00358306	0.00959556	0.00358306
131	Metagenome	Surface	5-20	0	0	0.027731	0.0200201	0.0398683	0.00814477	0	0	0	0.0179379	0
132	Metagenome	Surface	0.8-5	0.00488518	0.0031084	0.0225711	0.0725998	0.025039	0.0223175	0	0	0.0240599	0.0185491	0.0408707
132	Metagenome	Surface	180-2000	0	0	0	0	0.0187681	0	0	0	0	0	0
132	Metagenome	Surface	20-180	0	0	0.00892356	0.0151965	0.0681978	0.00892356	0	0	0	0.00959282	0
132	Metagenome	Surface	5-20	0	0	0.0443466	0.0316968	0.0296444	0.0335304	0.0155338	0	0.0155338	0	0
135	Metagenome	Surface	0.8-5	0.0316248	0.00304056	0.00687328	0.0382161	0.00200312	0.0519052	0	0	0.0163846	0.0280266	0.0202077
135	Metagenome	Surface	180-2000	0.0164812	0	0	0.017321	0	0	0	0	0.017432	0.0160911	0
135	Metagenome	Surface	20-180	0.0158893	0	0.00866222	0.0203314	0.0249543	0.0229548	0	0.00310172	0.0107752	0.0530935	0.00850277
135	Metagenome	Surface	5-20	0.0391053	0.00160512	0.0104756	0.0231547	0.0326058	0.0224723	0.00172465	0	0.0166147	0.0424116	0.0097353
136	Metagenome	Surface	0.8-5	0.00672519	0.0026186	0.0258769	0.0350248	0.023866	0.0110498	0	0	0.0158596	0.0197362	0.0228789
136	Metagenome	Surface	180-2000	0	0	0	0	0.0166108	0	0	0	0	0	0
136	Metagenome	Surface	20-180	0.012555	0	0.00787737	0.00376212	0.0380043	0.0134682	0	0.00376212	0.00857192	0.0117698	0.00752425
136	Metagenome	Surface	5-20	0.0150276	0	0.0177289	0.0160923	0.0517667	0.0117094	0.00908598	0	0.00942347	0.0265234	0.0215697
137	Metagenome	Surface	0.8-5	0.00494669	0	0.01143	0.0383616	0.0234705	0.0147418	0	0.00455534	0.0182393	0.0122578	0.029744
137	Metagenome	Surface	180-2000	0	0	0	0.0107759	0	0	0	0	0	0.0107759	0.0226059
137	Metagenome	Surface	20-180	0.0153345	0	0.00544064	0.0257219	0.0424927	0.00669739	0.00771951	0	0	0.016511	0.0127279
137	Metagenome	Surface	5-20	0.0117938	0	0.0154204	0.0241218	0.0258696	0.00636028	0.00549898	0.00596815	0.00812464	0.0223465	0.0240973
138	Metagenome	Surface	180-2000	0	0	0	0	0	0	0	0	0	0	0
138	Metagenome	Surface	20-180	0	0	0.00572866	0	0.0185212	0	0	0	0.00572866	0.0186643	0
139	Metagenome	Surface	0.8-5	0.0089545	0	0.013088	0.0481521	0.0208459	0.00933849	0	0.00205166	0.0151303	0.0247952	0.0335331
139	Metagenome	Surface	180-2000	0	0	0	0	0	0	0	0	0	0	0.0182999
139	Metagenome	Surface	5-20	0.00767935	0	0.0242478	0.025785	0.0430977	0.00686061	0.00527406	0.00249697	0.00651228	0.0238675	0.0159236
142	Metagenome	Surface	0.8-5	0.00427904	0.00255269	0.0277461	0.0627911	0.0319212	0.0145677	0	0	0.0110581	0.0459013	0.0322504
142	Metagenome	Surface	180-2000	0	0	0	0	0	0	0	0	0	0	0
142	Metagenome	Surface	20-180	0	0	0.00527602	0.020262	0.0406566	0.0101635	0	0	0.00984335	0.0300888	0.00444021
143	Metagenome	Surface	180-2000	0	0	0	0.0322705	0	0	0	0	0	0	0
143	Metagenome	Surface	20-180	0.0108894	0	0.0305313	0.00859686	0	0.00786132	0	0.00727757	0	0.023152	0.038602
144	Metagenome	Surface	180-2000	0	0	0.0156651	0	0	0	0	0	0	0	0
144	Metagenome	Surface	20-180	0.00328856	0	0.0196094	0.0125432	0.0766872	0.0225702	0	0	0.00857098	0.0418286	0.0126089
145	Metagenome	Surface	0.8-5	0.0410567	0.00254713	0.0193195	0.035613	0.0157361	0.0589289	0.00109024	0	0.010785	0.0304017	0.0134648
145	Metagenome	Surface	180-2000	0.018075	0.0054198	0.0516102	0.0271083	0.0307346	0.0530385	0.00348667	0	0.0110205	0.0172024	0.00906678
145	Metagenome	Surface	20-180	0.015334	0	0.0298398	0.0369552	0.0255714	0.0413009	0	0	0.00939139	0.0178135	0.0105979
145	Metagenome	Surface	5-20	0.0311076	0.00170055	0.0332185	0.0266693	0.0314964	0.0372806	0.00685926	0	0.00985925	0.0194342	0.00600832
146	Metagenome	Surface	0.8-5	0.03904	0.0016304	0.0825661	0.0432488	0.0286074	0.0495661	0	0	0.0122082	0.0199905	0.0137459
146	Metagenome	Surface	180-2000	0	0	0	0	0.0244527	0.0788796	0	0	0.0242106	0.0388137	0
146	Metagenome	Surface	20-180	0.0214371	0	0.00474511	0.0246262	0.0324454	0.00870515	0	0	0.00443988	0.01255	0.0161291
146	Metagenome	Surface	5-20	0.0150124	0	0.0379721	0.0184436	0.0493994	0.0298614	0.012536	0	0.00256873	0.0131742	0.0158319
147	Metagenome	Surface	0.8-5	0.0221816	0	0.057605	0.0420626	0.0247683	0.043234	0	0.00161075	0.0134511	0.0201565	0.017631
147	Metagenome	Surface	180-2000	0	0	0	0.0269806	0	0	0	0	0	0.0139907	0
147	Metagenome	Surface	20-180	0.0144065	0	0.0493126	0.0140689	0.0468605	0.0153686	0	0.00625491	0.00717893	0.00625491	0.00625491
147	Metagenome	Surface	5-20	0.00785502	0	0.024167	0.0190051	0.0154318	0.0320317	0	0	0.0116242	0.0212933	0.013958
148	Metagenome	Surface	180-2000	0	0	0	0	0	0	0	0	0	0	0
148	Metagenome	Surface	20-180	0.0119114	0	0.0140322	0.00869004	0.0301895	0.00938924	0	0.00538463	0.00511478	0.00510287	0.00783656
148	Metagenome	Surface	5-20	0.0100925	0	0.0227972	0.0107625	0.0600371	0.0131533	0.0132651	0	0.00791643	0.039705	0.0159611
149	Metagenome	Surface	180-2000	0.0319791	0	0.027945	0.0132645	0.0804383	0.0156778	0	0	0.0198395	0.0126366	0.0138791
149	Metagenome	Surface	20-180	0.0358176	0	0.0187876	0.0218986	0.0341797	0.0481577	0	0.00624874	0.00417177	0.0169354	0.00999187
149	Metagenome	Surface	5-20	0.0193415	0	0.0339842	0.0212765	0.0380274	0.0291614	0.00451307	0.000677748	0.00366685	0.0205373	0.0146902
150	Metagenome	Surface	0.8-5	0.0250302	0.00435022	0.0185815	0.0416683	0.00461992	0.0426825	0	0	0.0151702	0.0332403	0.0181112
150	Metagenome	Surface	180-2000	0	0	0	0	0	0	0	0	0	0	0
150	Metagenome	Surface	20-180	0.00573976	0	0.00720143	0	0.0115369	0	0	0	0	0	0
150	Metagenome	Surface	5-20	0.0246792	0	0.00642222	0.00940452	0.0346026	0.02229	0.00183233	0	0.00885125	0.0148592	0.0116156
151	Metagenome	Surface	0.8-5	0.0167549	0.00166671	0.027369	0.0540351	0.0216071	0.033563	0	0	0.0337981	0.0385819	0.0251804
151	Metagenome	Surface	180-2000	0	0	0.0129727	0	0.017671	0.0226338	0	0	0	0	0
151	Metagenome	Surface	20-180	0	0.00749402	0.0189167	0	0.012998	0.00560196	0	0	0.0104777	0.0189708	0
151	Metagenome	Surface	5-20	0.0138414	0	0.106488	0.0296458	0.0522785	0.0284126	0	0	0.0145861	0.0184739	0.00652198
152	Metagenome	Surface	0.8-5	0.0194567	0.00415966	0.0253013	0.0313213	0.0111708	0.0287854	0.00163507	0	0.0390337	0.0253471	0.0280026
152	Metagenome	Surface	180-2000	0.0205188	0.0264	0	0	0	0	0	0	0	0	0
152	Metagenome	Surface	20-180	0.0136949	0	0.0309802	0.0239882	0.0214811	0.00254078	0	0.00557018	0.0594761	0.00539803	0.0100919
152	Metagenome	Surface	5-20	0.0182962	0	0.0259365	0.0196209	0.0245231	0.00683824	0.00438326	0.00136379	0.010573	0.0136333	0.0108366
4	Metatranscriptome	Surface	0.8-5	0.00525647	0.000277438	0.0665281	0.0369689	0.028213	0.0264459	0.000561849	0	0.00903368	0.0135985	0.0152651
4	Metatranscriptome	Surface	180-2000	0	0	0.00478188	0.0177033	0	0	0	0	0	0	0
4	Metatranscriptome	Surface	5-20	0	0.00136836	0.0489515	0.0360101	0.0483535	0.0115664	0.00276237	0	0	0.0190225	0.00404482
7	Metatranscriptome	Surface	0.8-5	0.00882592	0.00437495	0.0685865	0.00992371	0.0171706	0.0100572	0	0.000314707	0.0134563	0.0201583	0.0251866
7	Metatranscriptome	Surface	20-180	0.00121851	0	0.0388016	0.0358612	0.0388574	0.00577053	0	0.0019815	0	0.0330964	0.0135946
9	Metatranscriptome	Surface	0.8-5	0	0	0.0175634	0.0457806	0	0.0208563	0	0	0.021563	0.0179434	0.0252653
9	Metatranscriptome	Surface	180-2000	0	0	0.0112934	0	0	0.0145464	0	0	0	0	0.00756083
11	Metatranscriptome	Surface	180-2000	0	0	0	0	0	0	0	0	0	0	0
11	Metatranscriptome	Surface	20-180	0	0	0.0625256	0	0	0.0104605	0	0	0	0.0350674	0.0423641
11	Metatranscriptome	Surface	5-20	0.00400134	0.00466734	0.0239605	0.035385	0.019342	0.0342473	0	0.000774039	0.00535214	0.00940373	0.0311057
18	Metatranscriptome	Surface	0.8-5	0.00129385	0	0.0846199	0.0547597	0.00129385	0.0113605	0	0	0.0220978	0.0257061	0.0372062
18	Metatranscriptome	Surface	20-180	0	0	0.0204964	0.0179626	0	0	0	0	0	0.00366822	0
18	Metatranscriptome	Surface	5-20	0.00134756	0	0.0734312	0.0279352	0.0194974	0.00936472	0	0	0.00175606	0.0630792	0.0529372
20	Metatranscriptome	Surface	180-2000	0	0	0.0193286	0.0132095	0.0328585	0	0	0	0	0	0
20	Metatranscriptome	Surface	5-20	0.00283135	0	0.0775698	0.0559222	0.0136927	0.000826265	0	0	0	0.00685732	0.0169391
22	Metatranscriptome	Surface	0.8-5	0.00222841	0	0.097106	0.0189824	0.0176645	0.0107882	0	0	0.0386355	0.00931479	0.0442069
22	Metatranscriptome	Surface	180-2000	0	0	0.0189914	0	0.026738	0	0	0	0	0	0
22	Metatranscriptome	Surface	20-180	0	0	0.0302904	0.0310103	0.00328841	0.0107732	0	0.00161573	0.00177329	0.0242677	0.00659162
22	Metatranscriptome	Surface	5-20	0	0	0.0324827	0.0196069	0.0188577	0.00854391	0.00179289	0.00204037	0.00187645	0.0231254	0.0200364
23	Metatranscriptome	Surface	0.8-5	0.00212075	0.000608792	0.151751	0.0261463	0.0163917	0.0138423	0	0	0.0157674	0.0131886	0.0426773
23	Metatranscriptome	Surface	180-2000	0.000850406	0	0.0182002	0.00691381	0.00803411	0.0101049	0.000850406	0.00109415	0.00465221	0.00926014	0.00180741
23	Metatranscriptome	Surface	20-180	0.00532106	0	0.0557365	0.0305899	0.013273	0.0299243	0	0	0.00254797	0.0610082	0.0552672
25	Metatranscriptome	Surface	0.8-5	0	0	0.214866	0.0177639	0.0211419	0.00441741	0	0	0.00891136	0.0271612	0.0661745
25	Metatranscriptome	Surface	180-2000	0	0	0	0	0.0260482	0	0	0	0	0	0
25	Metatranscriptome	Surface	20-180	0.00566444	0	0.0242664	0.0257104	0.0246995	0.0166032	0.000386625	0.000650819	0.0180992	0.0289051	0.0110345
25	Metatranscriptome	Surface	5-20	0.00369419	0	0.0209454	0.0132386	0.0276172	0.0149358	0	0	0	0.0816046	0.0144421
26	Metatranscriptome	Surface	20-180	0.00368211	0	0.0230718	0.0111302	0.031016	0.00938367	0	0	0.0150282	0.0224586	0.00368211
30	Metatranscriptome	Surface	180-2000	0	0	0.00480897	0	0	0.00599344	0	0	0.00558281	0.00719112	0
30	Metatranscriptome	Surface	20-180	0.00109157	0	0.0271566	0.0116924	0.00646063	0.00569767	0	0	0.0013445	0.0148551	0.0146232
30	Metatranscriptome	Surface	5-20	0	0	0.0676721	0.0227931	0	0	0	0	0	0	0.0336868
36	Metatranscriptome	Surface	0.8-5	0.00381432	0.000818714	0.0508861	0.0148759	0.0182054	0.0269338	0	0	0.0191763	0.00932209	0.0185918
36	Metatranscriptome	Surface	180-2000	0	0	0.00653231	0.00943084	0.00409994	0.0128873	0	0.00374649	0	0.0288741	0.0049845
36	Metatranscriptome	Surface	20-180	0	0	0.0259696	0.0346196	0.0912185	0.00766411	0	0	0	0.0692602	0.00269916
38	Metatranscriptome	Surface	0.8-5	0.0107636	0.00414782	0.0163032	0.0156887	0.0123441	0.0105801	0	0	0.0216663	0.0257866	0.0358414
38	Metatranscriptome	Surface	180-2000	0.00411102	0	0.0192776	0.0185495	0.0485165	0.0270976	0	0.00539238	0	0	0.00867381
38	Metatranscriptome	Surface	20-180	0.0015263	0	0.0884371	0.0170995	0.113336	0.0144173	0	0.00244693	0.00630891	0.0145937	0.00771714
39	Metatranscriptome	Surface	0.8-5	0.00824609	0.000325898	0.0620818	0.0167144	0.0296193	0.0150961	0	0.000935277	0.0136115	0.0173843	0.043806
39	Metatranscriptome	Surface	180-2000	0	0	0	0	0.00465373	0	0	0	0	0.00839589	0
39	Metatranscriptome	Surface	20-180	0	0	0.045802	0.0145556	0.0423309	0.00437865	0	0	0	0.154264	0.0175195
39	Metatranscriptome	Surface	5-20	0.0123053	0	0.20313	0.0465608	0.0317324	0.0436876	0	0	0.00544789	0.0744298	0.0258672
41	Metatranscriptome	Surface	0.8-5	0.0103598	0	0.0483109	0.0367313	0.0334094	0.00489748	0.00451109	0.000839999	0.028789	0.0172159	0.0635045
41	Metatranscriptome	Surface	180-2000	0	0	0.0328594	0	0.0453529	0.0287182	0	0	0	0.0146498	0.0218678
41	Metatranscriptome	Surface	20-180	0.00472393	0	0.041052	0.0181282	0.121507	0.0662899	0.000751206	0.0034634	0.00335585	0.0219905	0.0567134
41	Metatranscriptome	Surface	5-20	0.00517582	0	0.0839793	0.0277848	0.12109	0.0441139	0	0	0.00108979	0.0734631	0.0555928
46	Metatranscriptome	Surface	0.8-5	0.00981341	0	0.0615756	0.0139985	0.0158254	0.00292785	0	0.000578017	0.0136932	0.00681845	0.0365549
46	Metatranscriptome	Surface	180-2000	0.00331356	0	0.0247278	0.0207036	0.0625648	0.0245593	0	0	0.00598989	0.0256747	0
46	Metatranscriptome	Surface	20-180	0.0122814	0	0.0234814	0.0310179	0.108369	0.0267506	0	0	0.00297741	0.107113	0.0173488
46	Metatranscriptome	Surface	5-20	0.00237289	0	0.0687644	0.0125964	0.0314146	0.00766379	0	0.000456276	0.00415904	0.0279145	0.0195242
47	Metatranscriptome	Surface	180-2000	0.00859138	0	0	0.0148839	0	0.122677	0	0	0	0.00438076	0
48	Metatranscriptome	Surface	180-2000	0.019828	0	0	0.0171477	0.0250899	0.138089	0	0	0	0.00742783	0
51	Metatranscriptome	Surface	0.8-5	0.00707013	0.000774184	0.0621439	0.0165922	0.0317954	0.00257077	0	0.000941122	0.0150008	0.0183512	0.0470661
51	Metatranscriptome	Surface	180-2000	0	0	0.00813457	0.11821	0.0230133	0.00888338	0	0.00933808	0.00648349	0.0187564	0.0163306
51	Metatranscriptome	Surface	20-180	0	0	0.0246594	0.00519257	0.0928349	0.0219639	0	0.00236339	0	0.0123361	0.0121568
51	Metatranscriptome	Surface	5-20	0.00180562	0	0.0575143	0.0426818	0.0821149	0.0110366	0	0.00195027	0.00582461	0.0354008	0.00960903
52	Metatranscriptome	Surface	180-2000	0.00710502	0	0.0240525	0.00245169	0.0468308	0.0216701	0.00597501	0.00112081	0.00613447	0.0188004	0.00613114
52	Metatranscriptome	Surface	20-180	0.00394533	0	0.0185027	0.0287184	0.0879247	0.0199999	0.0106276	0.00117985	0.00703705	0.0545605	0.0170901
52	Metatranscriptome	Surface	5-20	0.00630736	0.000826589	0.059293	0.0382056	0.0263766	0.00670343	0.000787707	0.00122001	0.00639302	0.0836809	0.0239955
64	Metatranscriptome	Surface	0.8-5	0.00612719	0.00129534	0.0808672	0.0271944	0.073589	0.0102824	0	0.000427128	0.0187319	0.0507833	0.0135703
64	Metatranscriptome	Surface	180-2000	0.0101222	0	0.0530296	0.0184905	0.11361	0.053496	0	0	0	0.0129156	0
64	Metatranscriptome	Surface	20-180	0.00598374	0	0.0291858	0.0434351	0.173961	0.0303116	0.00981229	0.00162114	0.00273818	0.0399219	0.00181043
64	Metatranscriptome	Surface	5-20	0.0151492	0	0.101966	0.041014	0.207335	0.0247318	0.00315762	0.00620569	0.00955449	0.0371389	0.00908031
65	Metatranscriptome	Surface	0.8-5	0.0111349	0.00317444	0.0890158	0.0191992	0.111051	0.0266431	0.00219428	0.00355448	0.00907379	0.0157728	0.010419
65	Metatranscriptome	Surface	180-2000	0.00209009	0	0.0650298	0.00221109	0.207206	0.0169583	0	0.0035009	0	0.0050978	0
65	Metatranscriptome	Surface	20-180	0.00396483	0.00022338	0.043117	0.018667	0.28572	0.0204393	0.00836523	0.00497353	0.00546831	0.0146331	0.00427216
65	Metatranscriptome	Surface	5-20	0.0039796	0	0.0374768	0.0254469	0.164794	0.0335468	0.00555287	0.00347143	0.00574689	0.0136016	0.018914
66	Metatranscriptome	Surface	0.8-5	0.0155853	0.00248768	0.0869122	0.0312336	0.0383108	0.0103916	0.00256935	0.00206019	0.0112897	0.01819	0.00744917
66	Metatranscriptome	Surface	180-2000	0	0	0.0182878	0.0498555	0.128129	0.0049927	0	0	0.00304554	0.0126155	0
66	Metatranscriptome	Surface	20-180	0.00689606	0.000106747	0.0378426	0.0313157	0.0372594	0.0107039	0.00205029	0.000860249	0.00541411	0.0157482	0.00401612
66	Metatranscriptome	Surface	5-20	0.00464625	0.00135144	0.0286796	0.0492836	0.0208311	0.00805447	0.00112067	0.00118389	0.00252172	0.0173169	0.0229745
67	Metatranscriptome	Surface	0.8-5	0.00987452	0.00029351	0.190331	0.020168	0.281213	0.0141362	0.000281653	0.00140604	0.00633673	0.0214153	0.00282991
67	Metatranscriptome	Surface	180-2000	0.0116015	0	0.194672	0.018806	0.139619	0.0094702	0	0	0.0105979	0.0169605	0
67	Metatranscriptome	Surface	20-180	0.0116302	0.00051541	0.0387617	0.0251683	0.114558	0.0327484	0.0299332	0.00171147	0.00808047	0.0176833	0.000346229
67	Metatranscriptome	Surface	5-20	0.0317222	0.000645131	0.0641695	0.0250421	0.149943	0.0130724	0.000941984	0.00212964	0.00957022	0.0187482	0.000411364
68	Metatranscriptome	Surface	0.8-5	0.00937907	0.000537796	0.0499337	0.0601746	0.0399806	0.0231255	0.000307775	0.00120284	0.00611281	0.0145124	0.0131848
68	Metatranscriptome	Surface	180-2000	0.00442925	0	0.00442925	0	0.492795	0.0454672	0	0	0	0	0
68	Metatranscriptome	Surface	20-180	0.0119611	0	0.0379103	0.0458217	0.0378327	0.0179279	0.000978892	0.00174667	0.00431849	0.0179894	0.00941745
68	Metatranscriptome	Surface	5-20	0.0129774	0.000552002	0.0433664	0.033183	0.0377059	0.0205541	8.9548e-05	0.00274622	0.00740092	0.0352152	0.0166633
70	Metatranscriptome	Surface	0.8-5	0.00205771	0	0.0981645	0.0212785	0.0397777	0.00844729	0	0.00877812	0.00383013	0.01517	0.0102296
70	Metatranscriptome	Surface	180-2000	0	0	0.0163622	0	0.0153793	0.00850795	0	0.00747221	0	0	0
70	Metatranscriptome	Surface	20-180	0.00679191	0	0.0663165	0.0291655	0.328776	0.0422179	0.00249349	0.00947767	0.00587738	0.0179297	0.0077291
70	Metatranscriptome	Surface	5-20	0.00587609	0	0.0443084	0.0225149	0.106013	0.0190116	0.000810964	0.0018543	0.00600154	0.0223958	0.0113386
72	Metatranscriptome	Surface	180-2000	0.00123418	0	0.0293534	0.0198603	0.0326027	0.00286897	0	0	0.00370869	0.0175828	0.0315912
72	Metatranscriptome	Surface	20-180	0.00768279	0	0.0340962	0.0362826	0.151849	0.0145269	0.00270201	0.000755791	0	0.0183458	0.0378008
72	Metatranscriptome	Surface	5-20	0.00501627	0	0.0848973	0.0350345	0.0972321	0.013521	0.00165865	0.00306455	0.000418605	0.0275949	0.0339902
76	Metatranscriptome	Surface	180-2000	0.00557604	0	0.00219441	0.00312785	0.0188674	0.0827096	0	0	0.00364463	0.00281296	0
76	Metatranscriptome	Surface	20-180	0.0011934	0.0084146	0.0430406	0.0170116	0.111377	0.0425348	0	0.000980712	0.0059805	0.00196142	0.0137577
76	Metatranscriptome	Surface	5-20	0.00119031	0	0.0650521	0.0195821	0.0901515	0.0167322	0	0.00199357	0.000805323	0.00789814	0.0267449
78	Metatranscriptome	Surface	180-2000	0	0	0.005989	0.00301086	0.00818151	0.000703816	0	0	0.00228442	0.000696847	0.00442261
78	Metatranscriptome	Surface	20-180	0.0062888	0	0.0618707	0.0370197	0.0849363	0.0276455	0.00212476	0	0.0135875	0.0144614	0.030371
78	Metatranscriptome	Surface	5-20	0.0069325	0	0.0663673	0.0278783	0.119559	0.0190249	0.00377909	0.00265695	0.0111363	0.016916	0.0176901
80	Metatranscriptome	Surface	0.8-5	0.00702217	0	0.0570872	0.0278275	0.0300408	0.0132765	0.00064694	0.000196133	0.0124872	0.0499405	0.0192543
80	Metatranscriptome	Surface	180-2000	0.00299095	0	0.0471404	0.0175243	0.0165932	0.00801897	0	0	0.00149547	0.0417433	0.0237871
80	Metatranscriptome	Surface	20-180	0.00395688	0	0.0157523	0.0271116	0.0436564	0.0210718	0.00118361	0.00047487	0.00506369	0.143637	0.00626288
81	Metatranscriptome	Surface	0.8-5	0.0115127	0.000214648	0.0810077	0.0330888	0.0567883	0.031272	0	0.000830052	0.00395478	0.0110653	0.00707343
81	Metatranscriptome	Surface	20-180	0.0206894	0	0.0545595	0.0261819	0.061154	0.0342481	0.00492219	0.0129667	0.00304587	0.0228307	0.00782405
82	Metatranscriptome	Surface	0.8-5	0.0109463	0.000851454	0.0945076	0.0314655	0.0332252	0.0226258	0.00140075	0.00308011	0.0187566	0.0162817	0.0238507
82	Metatranscriptome	Surface	180-2000	0.00547385	0	0.108982	0.0159358	0.0245239	0.0126669	0.0629306	0.00619466	0.00813242	0.0190073	0.00900131
82	Metatranscriptome	Surface	20-180	0.0248132	0	0.0752101	0.0252369	0.031036	0.0314782	0.0200816	0.00143597	0.00407941	0.0200513	0.0058969
82	Metatranscriptome	Surface	5-20	0.0151146	0.000260624	0.0690492	0.0172636	0.017649	0.0127001	0.00419437	0.00189513	0.00497426	0.0209653	0.00340409
83	Metatranscriptome	Surface	0.8-5	0.0102652	0.000266997	0.145375	0.0205012	0.0482519	0.0589651	0.00302148	0.000413992	0.0128093	0.0110008	0.0146986
83	Metatranscriptome	Surface	180-2000	0.00394023	0	0.0647748	0.00937898	0.17054	0.00625001	0.0346267	0	0	0	0.00413106
83	Metatranscriptome	Surface	5-20	0.00309962	0.00290116	0.0646909	0.0326028	0.103078	0.0163584	0.025603	0.000353412	0.00930448	0.0118249	0.00983134
84	Metatranscriptome	Surface	0.8-5	0.0118283	0.00172614	0.0470319	0.0378679	0.0127548	0.022416	0.00597986	0.00185812	0.0110462	0.0153462	0.00626589
84	Metatranscriptome	Surface	180-2000	0.00609053	0.00169237	0.0256846	0.0202327	0.0149366	0.00688252	0.00808087	0	0.00266697	0.00584638	0.000544741
84	Metatranscriptome	Surface	20-180	0.00778712	0.00154463	0.0597552	0.0274066	0.00515653	0.015777	0.0249053	0.000968919	0.0045581	0.0183294	0.00492019
84	Metatranscriptome	Surface	5-20	0.00914634	0.00269341	0.106116	0.0325168	0.00351974	0.0137534	0.0171983	0.00341342	0.00434729	0.023227	0.0103748
85	Metatranscriptome	Surface	0.8-5	0.0150109	0.000673666	0.0314286	0.0339576	0.00581774	0.024757	0.0017126	0.000612474	0.00851595	0.0104537	0.00924425
85	Metatranscriptome	Surface	180-2000	0.00864624	0.00476495	0.105862	0.0261307	0.0042604	0.00554272	0.0374539	6.93798e-05	0.00319337	0.010262	0.00151265
85	Metatranscriptome	Surface	20-180	0.0307726	0.00178953	0.0838385	0.0264616	0.00306721	0.00465949	0.0265664	0.000364385	0.00703657	0.00990157	0.0151608
92	Metatranscriptome	Surface	0.8-5	0.0037052	0	0.0722622	0.0422346	0.10739	0.0218558	7.13161e-05	0.00118487	0.0391935	0.0280136	0.00549002
92	Metatranscriptome	Surface	180-2000	0.00846495	0	0.0354218	0.0325748	0.124384	0.0159376	0.000224104	0.00117884	0.00542096	0.0129046	0.00180711
92	Metatranscriptome	Surface	20-180	0.00943871	0	0.0809352	0.0426064	0.159217	0.0457949	0.000728985	0.00122917	0.0118934	0.0160801	0.00277493
92	Metatranscriptome	Surface	5-20	0.00438303	0	0.075298	0.0585476	0.150706	0.0578625	0.00035292	0.000878585	0.0109405	0.0107362	0.00163881
93	Metatranscriptome	Surface	0.8-5	0.00941857	0	0.0658921	0.0363992	0.0517325	0.0199829	0.00133231	0	0.0260351	0.0198421	0.0301128
93	Metatranscriptome	Surface	180-2000	0.00291928	0	0.0163105	0.0163181	0.0131006	0	0	0	0	0.0167076	0.0077619
93	Metatranscriptome	Surface	5-20	0.00345993	0	0.0186281	0.0138264	0.0205259	0.00577391	0.00131774	0	0.00192261	0.0179378	0.00622119
98	Metatranscriptome	Surface	180-2000	0.00200677	0.00481306	0	0	0.00346467	0.0750945	0	0	0	0	0.00200677
98	Metatranscriptome	Surface	20-180	0.0024435	0	0.0296941	0.0150606	0.0386507	0.0276265	0	0.00278409	0.00412744	0.00518044	0.0162402
98	Metatranscriptome	Surface	5-20	0	0.134513	0.116823	0.00586111	0.0198333	0.0135234	0	0	0	0.0159594	0.0273013
100	Metatranscriptome	Surface	0.8-5	0.00533851	0	0.0515492	0.0177412	0.0449365	0.0124193	0.000706372	0.00133364	0.00354514	0.0357697	0.0334527
100	Metatranscriptome	Surface	180-2000	0.00384503	0	0.0101665	0.0182521	0.0790557	0.00790959	0.00220841	0.00378047	0.00124699	0.00942693	0.00181045
100	Metatranscriptome	Surface	20-180	0.00795844	0	0.0321448	0.0206877	0.189731	0.122869	0.00881932	0.00327549	0.000661829	0.0135367	0.0157059
100	Metatranscriptome	Surface	5-20	0.00704643	0.000105624	0.0383389	0.0272476	0.0525361	0.0141763	0.00264612	0.00340086	0.00403797	0.0137796	0.00419099
102	Metatranscriptome	Surface	0.8-5	0.00294752	0.000187592	0.025752	0.0253845	0.00501276	0.00382407	0.000526722	0.000187592	0.00392596	0.0193479	0.0282709
102	Metatranscriptome	Surface	180-2000	0.00427084	0	0.0159646	0.00799008	0.00173346	0.0221289	0	0	0.00244866	0.00656567	0.00848106
102	Metatranscriptome	Surface	20-180	0.00819523	4.39703e-05	0.0164097	0.0350326	0.0250613	0.00973687	0.000590672	0.000575374	0.00270379	0.0182465	0.0165512
102	Metatranscriptome	Surface	5-20	0.011571	0.000757693	0.0437601	0.0437684	0.00918605	0.00895793	0.00245493	0.000277924	0.00593694	0.0174942	0.0204907
109	Metatranscriptome	Surface	0.8-5	0.00389174	0	0.06121	0.0250013	0.0341102	0.00783644	0	0.00130339	0.00772699	0.0254845	0.0411451
109	Metatranscriptome	Surface	180-2000	0	0	0.00710955	0.00451958	0.0220512	0.0125326	0.00159615	0	0	0.00154873	0
109	Metatranscriptome	Surface	20-180	0.00717991	0	0.039883	0.0260148	0.143253	0.057532	0.00399349	0.00183469	0.00355277	0.0156022	0.0418097
109	Metatranscriptome	Surface	5-20	0.00489974	0	0.046548	0.0288526	0.0973816	0.0166008	0.00264699	0.00361665	0.00367619	0.0187152	0.0154355
110	Metatranscriptome	Surface	0.8-5	0.00848307	0.000338202	0.0531855	0.0228145	0.058238	0.0160749	0.000881088	0.00750774	0.00663107	0.0161798	0.0337439
110	Metatranscriptome	Surface	180-2000	0.0189599	0	0.00984313	0.0154627	0.034577	0.0116118	0	0	0	0.00399515	0.0107203
110	Metatranscriptome	Surface	20-180	0.0083705	0	0.044851	0.0325991	0.177717	0.151607	0.00539786	0.00465558	0.00560218	0.018051	0.0125145
110	Metatranscriptome	Surface	5-20	0.0109844	0	0.0534968	0.0288198	0.120375	0.056526	0.0067249	0.00668557	0.00587775	0.0166476	0.0184687
111	Metatranscriptome	Surface	0.8-5	0.00789257	0	0.060918	0.0173864	0.0439218	0.00888711	0.00133126	0.00329446	0.00623707	0.0237953	0.0181733
111	Metatranscriptome	Surface	180-2000	0.00178448	0	0.0050884	0	0.0461506	0.0187472	0	0	0	0	0.00176608
111	Metatranscriptome	Surface	20-180	0.00864014	0	0.0356548	0.0192267	0.16663	0.0544248	0.00940125	0.00593181	0.00299929	0.0132961	0.00665103
122	Metatranscriptome	Surface	0.8-5	0.00737017	0	0.0578129	0.0177191	0.0416242	0.00983808	0	0.00240744	0.000777749	0.00801054	0.0147201
122	Metatranscriptome	Surface	180-2000	0.00353505	0	0.0305993	0.00167547	0.0340116	0.00924691	0	0	0	0.00335092	0.0226138
122	Metatranscriptome	Surface	20-180	0.00940413	0	0.00824063	0.0242817	0.0431087	0.016785	0.00614977	0.000571266	0.00164663	0.0243712	0.0218942
122	Metatranscriptome	Surface	5-20	0.00652082	0	0.0133405	0.0276942	0.0118443	0.00934761	0.000400236	0.000411614	0.00135756	0.0159883	0.0123121
123	Metatranscriptome	Surface	0.8-5	0.00639408	0	0.0602253	0.0287121	0.06316	0.00619768	0.00177141	0.001921	0.00549942	0.0161859	0.0153527
123	Metatranscriptome	Surface	180-2000	0	0	0.00573994	0.0268569	0.08594	0.0108745	0	0	0	0.0062747	0.014021
123	Metatranscriptome	Surface	20-180	0.0094109	0	0.0227772	0.0429833	0.0565769	0.0220854	0.00174163	0.00229894	0.00463993	0.0202189	0.0324207
123	Metatranscriptome	Surface	5-20	0.0130369	2.11346e-05	0.0682508	0.0364666	0.174573	0.00859477	0.0005135	0.00396407	0.00552007	0.0294643	0.00333289
124	Metatranscriptome	Surface	0.8-5	0.00972112	0	0.0605011	0.0212779	0.037037	0.00594282	0.000547305	0.00163033	0.00539865	0.016855	0.0311972
124	Metatranscriptome	Surface	180-2000	0.0063558	0	0.0124132	0	0.0231747	0.0125279	0	0.0078092	0	0.0100898	0
124	Metatranscriptome	Surface	20-180	0.00349771	0	0.0248281	0.02519	0.0530834	0.00597626	0.00562006	0.00236309	0.00439676	0.0257598	0.0160563
124	Metatranscriptome	Surface	5-20	0.0207393	0	0.0350772	0.0342057	0.0553527	0.0105953	0	0.0047578	0.000534493	0.0284126	0.00788758
125	Metatranscriptome	Surface	0.8-5	0.00726961	0.000318718	0.0533287	0.0143969	0.033252	0.00804101	0	0.00241919	0.00710321	0.0232693	0.0290574
125	Metatranscriptome	Surface	180-2000	0.0066788	0	0.0246173	0.0326912	0.108113	0.0442062	0.00158756	0.0025667	0.00519846	0.0220678	0.0144739
125	Metatranscriptome	Surface	20-180	0.00829016	0	0.0232096	0.029931	0.110786	0.0503228	0.00414477	0.00320222	0.0124279	0.0192385	0.0287973
125	Metatranscriptome	Surface	5-20	0.00622923	0	0.0365868	0.0322619	0.0552857	0.0118725	0.000872247	0.00265628	0.00411298	0.0154088	0.00860279
128	Metatranscriptome	Surface	0.8-5	0.0069094	0.000303271	0.0502679	0.0141374	0.0305874	0.00549258	0.00146653	0.00340575	0.00845874	0.0149005	0.0453466
128	Metatranscriptome	Surface	180-2000	0	0	0.0194999	0.00983366	0.101148	0.00867676	0.00456106	0	0	0	0.00613571
128	Metatranscriptome	Surface	20-180	0.0105634	0	0.0139744	0.0273391	0.0610112	0.028113	0.00286332	0	0.0087635	0.0183472	0.0312463
128	Metatranscriptome	Surface	5-20	0.00844835	0	0.0602083	0.0342702	0.182172	0.042358	0.016846	0.00657123	0.00855567	0.0172905	0.0344089
131	Metatranscriptome	Surface	0.8-5	0.00165353	0.00255138	0.0556797	0.0210047	0.0476384	0.00463954	0	0	0.0105953	0.021757	0.0429434
131	Metatranscriptome	Surface	180-2000	0	0	0.0012626	0.00184148	0.0159515	0.104574	0	0	0	0.00311075	0.00328099
131	Metatranscriptome	Surface	20-180	0.00246794	0	0.0236648	0.0281771	0.062961	0.00269488	0.00198659	0	0.00106702	0.0227455	0.0108271
131	Metatranscriptome	Surface	5-20	0.000801442	0	0.0322237	0.0136317	0.0476803	0.00854382	0	0	0.000742621	0.00603399	0.0117846
132	Metatranscriptome	Surface	0.8-5	0.00357515	0.00185432	0.10179	0.0225829	0.0829675	0.0134378	0	0.000510904	0.0161976	0.011857	0.0189099
132	Metatranscriptome	Surface	180-2000	0	0	0	0.00487857	0.0281628	0.178706	0	0	0	0.00500628	0
132	Metatranscriptome	Surface	20-180	0.00271661	0	0.0257862	0.0343943	0.100792	0.0142258	0.000421519	0.0010476	0.00435561	0.00666456	0.0107884
132	Metatranscriptome	Surface	5-20	0.000983753	0	0.0790651	0.0211019	0.107307	0.00943421	0	0.000983753	0.000983753	0.0115568	0.0142258
135	Metatranscriptome	Surface	0.8-5	0.0120998	0.000516341	0.0782836	0.0271197	0.0129708	0.0344797	0	0.000221312	0.00721676	0.0107756	0.0133066
135	Metatranscriptome	Surface	180-2000	0.00166758	0	1.07485	0.0018714	0.0133325	0.046007	0	0.00166758	0	0.00563635	0.00419511
135	Metatranscriptome	Surface	20-180	0.0126616	0	0.0094864	0.0116924	0.0220564	0.0262339	0	0	0	0.0132979	0.022465
135	Metatranscriptome	Surface	5-20	0.0154565	0.000322897	0.0668677	0.0379217	0.0252303	0.0079191	0.00222461	0	0.0076955	0.0304559	0.00666302
136	Metatranscriptome	Surface	0.8-5	0.0085647	0.000566293	0.0565125	0.0199211	0.0487095	0.010026	0.000516257	0.00443674	0.0141864	0.0258232	0.0361825
136	Metatranscriptome	Surface	180-2000	0	0	0	0	0.0133656	0.0133656	0	0	0	0	0
136	Metatranscriptome	Surface	20-180	0.00748132	0	0.0305868	0.0323252	0.0741928	0.0132624	0.000991065	0.00249375	0.00144188	0.0236647	0.0163005
136	Metatranscriptome	Surface	5-20	0.0110461	0.000260784	0.0546521	0.0408662	0.0231557	0.0127985	0.000336207	0.0016963	0.00402921	0.0402384	0.0179728
137	Metatranscriptome	Surface	0.8-5	0.00619474	0.000464139	0.0480192	0.0218129	0.0404118	0.010416	0.000279666	0.00353283	0.0163619	0.0315998	0.0542215
137	Metatranscriptome	Surface	180-2000	0	0	0	0	0	0.0297571	0	0	0.0144366	0	0
137	Metatranscriptome	Surface	20-180	0.00705687	0	0.0329061	0.0237625	0.135465	0.0137364	0.00323784	0.00517961	0.00308599	0.0121139	0.00989754
137	Metatranscriptome	Surface	5-20	0.00447536	0	0.0405806	0.0276239	0.156305	0.0141172	0.00416952	0.00788788	0.0037885	0.0167607	0.0121042
138	Metatranscriptome	Surface	180-2000	0	0	0.0112005	0	0.00710706	0.0252294	0	0	0	0	0.00283436
138	Metatranscriptome	Surface	20-180	0.00234642	0	0.0355326	0.0223604	0.0659356	0.0137878	0.00207417	0.00255309	0.00406348	0.0204889	0.0146058
138	Metatranscriptome	Surface	5-20	0.00756453	0	0.112069	0.0269884	0.0127762	0.00652362	0.000985387	0.0012972	0.00156352	0.0592686	0.029155
139	Metatranscriptome	Surface	0.8-5	0.0036523	0.000316385	0.0587352	0.0237926	0.0554168	0.0127566	0.000487639	0.00319445	0.0253711	0.0202093	0.0551113
139	Metatranscriptome	Surface	180-2000	0	0	0	0	0.027384	0.00829072	0	0	0	0.010689	0.00613823
139	Metatranscriptome	Surface	5-20	0.00618655	0	0.0519422	0.0257221	0.204734	0.0471474	0.00335617	0.00776886	0.00383005	0.0205079	0.00888519
142	Metatranscriptome	Surface	0.8-5	0.00361621	0	0.0959796	0.0199184	0.0871708	0.0128844	0.000343679	0.000350657	0.0146932	0.0140192	0.0200078
142	Metatranscriptome	Surface	180-2000	0	0	0	0.00815801	0.0250276	0	0	0	0	0	0
142	Metatranscriptome	Surface	20-180	0.00383207	0	0.0410304	0.029376	0.16291	0.0728228	0.00266126	0.00297936	0.00800847	0.0119927	0.0072232
143	Metatranscriptome	Surface	180-2000	0.00314345	0	0.00652791	0.00290225	0.0141499	0.0195052	0	0	0	0	0.00290225
143	Metatranscriptome	Surface	20-180	0.00331641	0	0.0192597	0.0202845	0.0721069	0.0201005	0.000891234	0.000995614	0.00445705	0.00978983	0.0135459
143	Metatranscriptome	Surface	5-20	0.00609289	0	0.0588048	0.0260683	0.2261	0.0200115	0.00142659	0.00459569	0.0126309	0.020179	0.0110566
144	Metatranscriptome	Surface	0.8-5	0.0063936	0	0.01332	0.0258342	0	0.0277724	0	0	0.0103123	0.117151	0
144	Metatranscriptome	Surface	180-2000	0	0	0.0118552	0.0176301	0.0483605	0.0194551	0	0	0	0	0.0171069
144	Metatranscriptome	Surface	20-180	0.00221806	0	0.00760909	0.0151404	0.0374953	0.00435035	0	0	0.00686866	0.0152904	0.00509146
144	Metatranscriptome	Surface	5-20	0.00565654	0	0.0357346	0.0327409	0.0277474	0.0115648	0	0	0.00399173	0.0468056	0.0111154
145	Metatranscriptome	Surface	0.8-5	0.0145565	0.00110019	0.202175	0.0336408	0.0346676	0.100533	0.00221726	0.000106184	0.00736218	0.0137737	0.01023
145	Metatranscriptome	Surface	180-2000	0.00798116	0.00161381	0.134225	0.0287452	0.0834294	0.0375941	0.010013	0	0.00601127	0.0137649	0.00223224
145	Metatranscriptome	Surface	20-180	0.00978539	0	0.086196	0.0304697	0.289162	0.0487306	0.0460533	0	0.00506864	0.0218953	0.00751125
145	Metatranscriptome	Surface	5-20	0.00941627	0.000380476	0.0587866	0.0237779	0.160492	0.0716309	0.0492517	0.000646363	0.00863317	0.0188208	0.00360097
146	Metatranscriptome	Surface	0.8-5	0.0184995	0	0.13377	0.0199347	0.071801	0.0399715	0.0013574	0	0.00607133	0.00570968	0.00790351
146	Metatranscriptome	Surface	180-2000	0	0	0.00954137	0	0.0492515	0.0229588	0	0	0	0	0.0128211
146	Metatranscriptome	Surface	20-180	0.0117477	0.000229343	0.062077	0.0346079	0.212846	0.0560252	0.0131688	0.00186977	0.015245	0.0145137	0.00758356
146	Metatranscriptome	Surface	5-20	0.00735515	0	0.0872705	0.0273473	0.240952	0.0303354	0.0108037	0.00216486	0.0116581	0.0162793	0.00566723
147	Metatranscriptome	Surface	0.8-5	0.0103983	0	0.120705	0.0196341	0.0619601	0.0335749	0.000344488	0.000344488	0.0093547	0.00530474	0.0109805
147	Metatranscriptome	Surface	180-2000	0.0106022	0	0.0188992	0.0105564	0.00818095	0.0853244	0.00521956	0	0.0017608	0.00667952	0.00379781
147	Metatranscriptome	Surface	20-180	0.0136318	0	0.0319976	0.0446686	0.054277	0.0230278	0.00350339	0.00132421	0.0104054	0.0167123	0.01114
147	Metatranscriptome	Surface	5-20	0.0126178	0	0.0824575	0.0372095	0.065183	0.0268373	0.00941094	0.000388473	0.00521524	0.0160228	0.0162002
148	Metatranscriptome	Surface	180-2000	0.0027169	0	0	0	0.00547223	0.0393625	0	0	0.015691	0	0.00276376
148	Metatranscriptome	Surface	20-180	0.00767335	0	0.0343746	0.0325713	0.130696	0.0550518	0.00514481	0.00117481	0.0109054	0.0148273	0.0128537
148	Metatranscriptome	Surface	5-20	0.0078057	0	0.0681711	0.0266296	0.0954684	0.0183549	0.00135728	0.00145995	0.0079052	0.0210818	0.0175469
149	Metatranscriptome	Surface	180-2000	0.003933	0	0.0273914	0.00775882	0.0992806	0.0135757	0	0	0	0.00352412	0
149	Metatranscriptome	Surface	20-180	0.00757261	0	0.0667334	0.0287311	0.190097	0.0339839	0.00242809	0.00317709	0.0078762	0.0223401	0.0056284
149	Metatranscriptome	Surface	5-20	0.00595844	0.000112047	0.0674812	0.0256765	0.15932	0.0224705	0.00123519	0.00353244	0.00647387	0.0230661	0.00328557
150	Metatranscriptome	Surface	0.8-5	0.00311336	0.00276391	0.0831971	0.0303273	0.0292186	0.0326849	0	0	0.011792	0.0136602	0.0157322
150	Metatranscriptome	Surface	180-2000	0	0	0	0	0	0	0	0	0.00645969	0	0
150	Metatranscriptome	Surface	20-180	0.00906053	0	0.052406	0.0282068	0.159012	0.0420382	0.00236539	0.00604104	0.0071517	0.00963228	0.00589882
150	Metatranscriptome	Surface	5-20	0.0119264	0.000326768	0.0585998	0.0300862	0.0505702	0.0313451	0.000950656	0.00115239	0.00934845	0.017417	0.0120781
151	Metatranscriptome	Surface	0.8-5	0.00559767	0	0.0834493	0.0297212	0.041436	0.0221576	0	0.000395209	0.0247898	0.0135536	0.0189506
151	Metatranscriptome	Surface	180-2000	0	0	0.00477127	0.00869221	0.0274929	0.0336243	0	0	0	0	0
151	Metatranscriptome	Surface	20-180	0.00398863	0	0.0628218	0.0270024	0.110596	0.0104374	0.00213085	0	0.00717757	0.0107644	0.0163217
151	Metatranscriptome	Surface	5-20	0.0198189	0	0.122328	0.0425085	0.0709579	0.0156742	0.00196327	0.00720727	0.00749892	0.0076517	0.0144295
152	Metatranscriptome	Surface	0.8-5	0.0136415	0.00106094	0.103981	0.0181041	0.0207924	0.0144717	0.000931791	0	0.0346497	0.0118396	0.0183945
152	Metatranscriptome	Surface	180-2000	0.00528697	0	0.0362696	0.0244821	0.0401095	0	0	0.00528697	0.0145701	0	0
152	Metatranscriptome	Surface	20-180	0.00362112	0.000158679	0.0631906	0.0560141	0.0677909	0.0194375	0.00102291	0.00205752	0.00552229	0.00764863	0.00337849
152	Metatranscriptome	Surface	5-20	0.00492109	7.00966e-05	0.129164	0.0273486	0.128274	0.0129493	0.00800028	0.00527622	0.0150183	0.0164792	0.00588164
